# Supplementary material for: Increased biological relevance of transcriptome analyses in human skeletal muscle using a model-specific pipeline
Source: BMC Bioinformatics. 2020 Nov 30;21:548. doi: 10.1186/s12859-020-03866-y (PMC7708234; doi:10.1186/s12859-020-03866-y)
Supplement: Supplementary file 1 — Additional file 1: Gene count estimates. Model (negative binomial generalized linear mixed models) based estimates of gene counts from models using different normalization strategies. ensemblid: Ensembl gene identifiers; normalization_model: Indicates normalization model: lib_size_normalized, gene counts are modeled with study conditions as fixed effects and participant id as random effects and with the addition of library size as a fixed effect. tissue_offset_lib_size_normalized, same as lib_size_normalized but with the addition of tissue weight used in library prep as an offset. The non-normalized model is not included in the data set; interaction_model: Indicates if the coefficient is estimated in a model containing the interaction between volume condition and time. If FALSE, the model only contains time as a fixed effect (in addition to any normalization, see above), coefficients should in this case be interpreted as averages over volume conditions; coefficient: Names of coefficients (fixed effects, time and volume conditions). timew2pre and timew12 indicate differences from timew0 (intercept) in rested state models. timew2post indicates differences from timew2pre (intercept) in acute exercise models. setsmultiple indicates interaction effects, the difference between setssingle (reference level) and setsmultiple; estimate: Estimates on the natural log scale; se: Standard errors (SE) on the natural log scale; zvalue: Z-values; pvalue: Un-adjusted P-values; pvalue_adjust: Adjusted P-values (FDR) per model/normalization method and coefficient. [file 12859_2020_3866_MOESM1_ESM.xlsx]

## Sheet: additional_file1
ensemblid	normalization_model	interaction_model	coefficient	estimate	se	zvalue	pvalue	pvalue_adjust
ENSG00000000003	lib_size_normalized	TRUE	timew2pre:setsmultiple	21655.3	50248.4	430966	666493	906051
ENSG00000000003	lib_size_normalized	TRUE	timew12:setsmultiple	73228	46472.7	1575721	115090	678948
ENSG00000000003	tissue_offset_lib_size_normalized	TRUE	timew2pre:setsmultiple	92290	62783.2	1469978	141568	453824
ENSG00000000003	tissue_offset_lib_size_normalized	TRUE	timew12:setsmultiple	137472	59229.1	2321020	20285.8	801163
ENSG00000000005	lib_size_normalized	TRUE	timew2pre:setsmultiple	-1152177	534037	-2157483	30968	407121
ENSG00000000005	lib_size_normalized	TRUE	timew12:setsmultiple	-47587.9	528769	-89997.5	928289	991792
ENSG00000000005	tissue_offset_lib_size_normalized	TRUE	timew2pre:setsmultiple	-1101936	538597	-2045937	40762.6	283780
ENSG00000000005	tissue_offset_lib_size_normalized	TRUE	timew12:setsmultiple	40097	531097	75498.4	939818	991932
ENSG00000000419	lib_size_normalized	TRUE	timew2pre:setsmultiple	6896.45	39936.9	172684	862900	966662
ENSG00000000419	lib_size_normalized	TRUE	timew12:setsmultiple	-73233.9	38223.9	-1915920	55375.3	552905
ENSG00000000419	tissue_offset_lib_size_normalized	TRUE	timew2pre:setsmultiple	77535.1	50859.4	1524498	127384	435210
ENSG00000000419	tissue_offset_lib_size_normalized	TRUE	timew12:setsmultiple	838.048	48935.2	17125.7	986336	997365
ENSG00000000457	lib_size_normalized	TRUE	timew2pre:setsmultiple	-58370.5	42919.9	-1359986	173834	626112
ENSG00000000457	lib_size_normalized	TRUE	timew12:setsmultiple	-7760.5	40269.7	-192713	847184	978934
ENSG00000000457	tissue_offset_lib_size_normalized	TRUE	timew2pre:setsmultiple	8927.33	49563.9	180117	857060	945670
ENSG00000000457	tissue_offset_lib_size_normalized	TRUE	timew12:setsmultiple	52571.6	47024.3	1117966	263581	824352
ENSG00000000460	lib_size_normalized	TRUE	timew2pre:setsmultiple	-123288	123418	-998946	317821	749281
ENSG00000000460	lib_size_normalized	TRUE	timew12:setsmultiple	-200117	121947	-1641012	100795	657075
ENSG00000000460	tissue_offset_lib_size_normalized	TRUE	timew2pre:setsmultiple	-44886.2	128165	-350222	726172	884305
ENSG00000000460	tissue_offset_lib_size_normalized	TRUE	timew12:setsmultiple	-138948	126894	-1094995	273519	826471
ENSG00000000938	lib_size_normalized	TRUE	timew2pre:setsmultiple	173265	130169	1331076	183164	633674
ENSG00000000938	lib_size_normalized	TRUE	timew12:setsmultiple	256366	131750	1945857	51671.9	546306
ENSG00000000938	tissue_offset_lib_size_normalized	TRUE	timew2pre:setsmultiple	251353	137924	1822400	68394.3	343918
ENSG00000000938	tissue_offset_lib_size_normalized	TRUE	timew12:setsmultiple	315321	139366	2262535	23664.4	801163
ENSG00000000971	lib_size_normalized	TRUE	timew2pre:setsmultiple	47922	73640	650760	515201	852078
ENSG00000000971	lib_size_normalized	TRUE	timew12:setsmultiple	40858.8	71428	572027	567304	932266
ENSG00000000971	tissue_offset_lib_size_normalized	TRUE	timew2pre:setsmultiple	135866	90500.8	1501272	133285	443743
ENSG00000000971	tissue_offset_lib_size_normalized	TRUE	timew12:setsmultiple	126042	87784.4	1435808	151057	806445
ENSG00000001036	lib_size_normalized	TRUE	timew2pre:setsmultiple	202275	63043.1	3208517	1334.22	168033
ENSG00000001036	lib_size_normalized	TRUE	timew12:setsmultiple	-2845.47	61635.7	-46166	963178	996392
ENSG00000001036	tissue_offset_lib_size_normalized	TRUE	timew2pre:setsmultiple	292205	82241.1	3553028	380.824	62718.7
ENSG00000001036	tissue_offset_lib_size_normalized	TRUE	timew12:setsmultiple	78537.6	79935.2	982516	325846	842531
ENSG00000001084	lib_size_normalized	TRUE	timew2pre:setsmultiple	-73697.1	54592.9	-1349941	177035	628240
ENSG00000001084	lib_size_normalized	TRUE	timew12:setsmultiple	59707	52282.8	1142002	253453	818896
ENSG00000001084	tissue_offset_lib_size_normalized	TRUE	timew2pre:setsmultiple	-1293.51	66034.6	-19588.4	984372	994667
ENSG00000001084	tissue_offset_lib_size_normalized	TRUE	timew12:setsmultiple	138348	63540.6	2177320	29456.7	801163
ENSG00000001167	lib_size_normalized	TRUE	timew2pre:setsmultiple	-107137	61759.5	-1734751	82784.9	510445
ENSG00000001167	lib_size_normalized	TRUE	timew12:setsmultiple	22571.4	59855.2	377099	706100	959847
ENSG00000001167	tissue_offset_lib_size_normalized	TRUE	timew2pre:setsmultiple	-34323.4	74133.9	-462991	643371	843332
ENSG00000001167	tissue_offset_lib_size_normalized	TRUE	timew12:setsmultiple	101444	72116.5	1406666	159527	806445
ENSG00000001460	lib_size_normalized	TRUE	timew2pre:setsmultiple	-50605.6	102130	-495504	620244	890242
ENSG00000001460	lib_size_normalized	TRUE	timew12:setsmultiple	-100123	97043.2	-1031740	302194	849693
ENSG00000001460	tissue_offset_lib_size_normalized	TRUE	timew2pre:setsmultiple	25103.1	111655	224828	822113	929257
ENSG00000001460	tissue_offset_lib_size_normalized	TRUE	timew12:setsmultiple	-41964.2	106307	-394747	693030	942251
ENSG00000001461	lib_size_normalized	TRUE	timew2pre:setsmultiple	97951.3	64326.6	1522718	127829	577563
ENSG00000001461	lib_size_normalized	TRUE	timew12:setsmultiple	-2528.1	61890.4	-40848	967417	996392
ENSG00000001461	tissue_offset_lib_size_normalized	TRUE	timew2pre:setsmultiple	176539	69572.1	2537494	11164.9	190677
ENSG00000001461	tissue_offset_lib_size_normalized	TRUE	timew12:setsmultiple	67276.7	66979.8	1004433	315170	838727
ENSG00000001497	lib_size_normalized	TRUE	timew2pre:setsmultiple	-55381.8	36807.9	-1504618	132422	584331
ENSG00000001497	lib_size_normalized	TRUE	timew12:setsmultiple	-54957.4	35065.1	-1567297	117045	679098
ENSG00000001497	tissue_offset_lib_size_normalized	TRUE	timew2pre:setsmultiple	14152.2	51441.9	275110	783231	911120
ENSG00000001497	tissue_offset_lib_size_normalized	TRUE	timew12:setsmultiple	15674.4	49459.3	316914	751308	953614
ENSG00000001561	lib_size_normalized	TRUE	timew2pre:setsmultiple	-2214.82	64131.8	-34535.4	972450	994062
ENSG00000001561	lib_size_normalized	TRUE	timew12:setsmultiple	-27567.9	62078	-444085	656981	949680
ENSG00000001561	tissue_offset_lib_size_normalized	TRUE	timew2pre:setsmultiple	63278.3	62290.3	1015862	309695	621339
ENSG00000001561	tissue_offset_lib_size_normalized	TRUE	timew12:setsmultiple	36885.8	60361.3	611084	541144	898928
ENSG00000001617	lib_size_normalized	TRUE	timew2pre:setsmultiple	-76621.9	137255	-558245	576677	875827
ENSG00000001617	lib_size_normalized	TRUE	timew12:setsmultiple	131724	131354	1002821	315947	852428
ENSG00000001617	tissue_offset_lib_size_normalized	TRUE	timew2pre:setsmultiple	6447.72	153120	42109	966412	987968
ENSG00000001617	tissue_offset_lib_size_normalized	TRUE	timew12:setsmultiple	222445	147088	1512321	130452	806445
ENSG00000001629	lib_size_normalized	TRUE	timew2pre:setsmultiple	9446.29	53950.6	175091	861008	966255
ENSG00000001629	lib_size_normalized	TRUE	timew12:setsmultiple	14381.1	51647.8	278446	780670	970278
ENSG00000001629	tissue_offset_lib_size_normalized	TRUE	timew2pre:setsmultiple	86418.1	59740.9	1446549	148023	462365
ENSG00000001629	tissue_offset_lib_size_normalized	TRUE	timew12:setsmultiple	78201.7	57488.2	1360309	173732	806445
ENSG00000001630	lib_size_normalized	TRUE	timew2pre:setsmultiple	26271.9	42119.4	623747	532794	858900
ENSG00000001630	lib_size_normalized	TRUE	timew12:setsmultiple	-1552.05	40880.7	-37965.3	969715	996392
ENSG00000001630	tissue_offset_lib_size_normalized	TRUE	timew2pre:setsmultiple	105676	58325.2	1811841	70010.8	347052
ENSG00000001630	tissue_offset_lib_size_normalized	TRUE	timew12:setsmultiple	71017.1	56450.2	1258049	208374	811426
ENSG00000001631	lib_size_normalized	TRUE	timew2pre:setsmultiple	-57717.7	45625.3	-1265036	205858	654893
ENSG00000001631	lib_size_normalized	TRUE	timew12:setsmultiple	-30801.8	43596.3	-706524	479863	914082
ENSG00000001631	tissue_offset_lib_size_normalized	TRUE	timew2pre:setsmultiple	13005.7	53014	245325	806205	922124
ENSG00000001631	tissue_offset_lib_size_normalized	TRUE	timew12:setsmultiple	36330.1	50966.9	712818	475958	887878
ENSG00000002016	lib_size_normalized	TRUE	timew2pre:setsmultiple	9105.71	64721.6	140690	888114	973031
ENSG00000002016	lib_size_normalized	TRUE	timew12:setsmultiple	-39565.8	62023.2	-637920	523526	922187
ENSG00000002016	tissue_offset_lib_size_normalized	TRUE	timew2pre:setsmultiple	80167	65105	1231350	218192	536067
ENSG00000002016	tissue_offset_lib_size_normalized	TRUE	timew12:setsmultiple	22567.3	62624.1	360361	718577	947870
ENSG00000002330	lib_size_normalized	TRUE	timew2pre:setsmultiple	143158	150848	949024	342608	765723
ENSG00000002330	lib_size_normalized	TRUE	timew12:setsmultiple	-94365.6	143766	-656386	511576	920620
ENSG00000002330	tissue_offset_lib_size_normalized	TRUE	timew2pre:setsmultiple	230874	158486	1456747	145186	458826
ENSG00000002330	tissue_offset_lib_size_normalized	TRUE	timew12:setsmultiple	-30980	150960	-205220	837400	971146
ENSG00000002549	lib_size_normalized	TRUE	timew2pre:setsmultiple	42471.4	29380.4	1445570	148298	598472
ENSG00000002549	lib_size_normalized	TRUE	timew12:setsmultiple	-15626.8	28119.1	-555736	578391	934059
ENSG00000002549	tissue_offset_lib_size_normalized	TRUE	timew2pre:setsmultiple	118304	46663.1	2535269	11236.1	190925
ENSG00000002549	tissue_offset_lib_size_normalized	TRUE	timew12:setsmultiple	60476.8	45055.5	1342273	179508	806445
ENSG00000002586	lib_size_normalized	TRUE	timew2pre:setsmultiple	50742.1	64038.6	792366	428147	812174
ENSG00000002586	lib_size_normalized	TRUE	timew12:setsmultiple	-8960.36	61919.6	-144710	884940	986128
ENSG00000002586	tissue_offset_lib_size_normalized	TRUE	timew2pre:setsmultiple	141928	85007.1	1669602	94998.2	386256
ENSG00000002586	tissue_offset_lib_size_normalized	TRUE	timew12:setsmultiple	71053.7	81821.1	868403	385174	862404
ENSG00000002746	lib_size_normalized	TRUE	timew2pre:setsmultiple	-56267.1	139105	-404492	685851	913948
ENSG00000002746	lib_size_normalized	TRUE	timew12:setsmultiple	-343371	126858	-2706726	6795.04	268897
ENSG00000002746	tissue_offset_lib_size_normalized	TRUE	timew2pre:setsmultiple	21663.8	140875	153781	877782	952801
ENSG00000002746	tissue_offset_lib_size_normalized	TRUE	timew12:setsmultiple	-288160	129298	-2228641	25837.8	801163
ENSG00000002822	lib_size_normalized	TRUE	timew2pre:setsmultiple	172569	120053	1437438	150594	599633
ENSG00000002822	lib_size_normalized	TRUE	timew12:setsmultiple	-103205	116056	-889271	373858	878373
ENSG00000002822	tissue_offset_lib_size_normalized	TRUE	timew2pre:setsmultiple	257711	130910	1968611	48997.8	305081
ENSG00000002822	tissue_offset_lib_size_normalized	TRUE	timew12:setsmultiple	-44812	126703	-353678	723580	948741
ENSG00000002834	lib_size_normalized	TRUE	timew2pre:setsmultiple	102268	45513.2	2246993	24640.5	384428
ENSG00000002834	lib_size_normalized	TRUE	timew12:setsmultiple	-43784.5	44178.7	-991079	321647	853837
ENSG00000002834	tissue_offset_lib_size_normalized	TRUE	timew2pre:setsmultiple	189273	68171.4	2776423	5496.06	153085
ENSG00000002834	tissue_offset_lib_size_normalized	TRUE	timew12:setsmultiple	35612	66120.9	538589	590170	914483
ENSG00000002919	lib_size_normalized	TRUE	timew2pre:setsmultiple	55681.2	44318.2	1256398	208972	659339
ENSG00000002919	lib_size_normalized	TRUE	timew12:setsmultiple	-58363.6	42928.8	-1359545	173974	753496
ENSG00000002919	tissue_offset_lib_size_normalized	TRUE	timew2pre:setsmultiple	129180	64966	1988421	46765.1	299901
ENSG00000002919	tissue_offset_lib_size_normalized	TRUE	timew12:setsmultiple	20456.4	63002.8	324690	745416	951366
ENSG00000002933	lib_size_normalized	TRUE	timew2pre:setsmultiple	349238	149304	2339105	19330	356333
ENSG00000002933	lib_size_normalized	TRUE	timew12:setsmultiple	-142735	152261	-937436	348534	866537
ENSG00000002933	tissue_offset_lib_size_normalized	TRUE	timew2pre:setsmultiple	444683	166012	2678612	7392.81	172311
ENSG00000002933	tissue_offset_lib_size_normalized	TRUE	timew12:setsmultiple	-44744.7	167583	-267000	789469	960536
ENSG00000003056	lib_size_normalized	TRUE	timew2pre:setsmultiple	-8021.85	29035.3	-276279	782334	944888
ENSG00000003056	lib_size_normalized	TRUE	timew12:setsmultiple	-27786.5	27946.5	-994272	320090	853837
ENSG00000003056	tissue_offset_lib_size_normalized	TRUE	timew2pre:setsmultiple	66859.3	48057.2	1391244	164152	478775
ENSG00000003056	tissue_offset_lib_size_normalized	TRUE	timew12:setsmultiple	47941.9	46521.2	1030538	302757	835468
ENSG00000003096	lib_size_normalized	TRUE	timew2pre:setsmultiple	-10662.1	67760.7	-157349	874970	969622
ENSG00000003096	lib_size_normalized	TRUE	timew12:setsmultiple	-22260	62692.7	-355065	722541	963667
ENSG00000003096	tissue_offset_lib_size_normalized	TRUE	timew2pre:setsmultiple	54207.1	76088.7	712419	476205	740187
ENSG00000003096	tissue_offset_lib_size_normalized	TRUE	timew12:setsmultiple	46183.4	71353.1	647252	517469	892042
ENSG00000003137	lib_size_normalized	TRUE	timew2pre:setsmultiple	-48258.9	185573	-260053	794823	947569
ENSG00000003137	lib_size_normalized	TRUE	timew12:setsmultiple	75661.2	164995	458566	646546	947212
ENSG00000003137	tissue_offset_lib_size_normalized	TRUE	timew2pre:setsmultiple	43016.3	201629	213344	831058	933804
ENSG00000003137	tissue_offset_lib_size_normalized	TRUE	timew12:setsmultiple	186191	182120	1022351	306615	836387
ENSG00000003147	lib_size_normalized	TRUE	timew2pre:setsmultiple	-96358.4	91874.6	-1048803	294269	731499
ENSG00000003147	lib_size_normalized	TRUE	timew12:setsmultiple	27656.8	84516.5	327235	743490	967717
ENSG00000003147	tissue_offset_lib_size_normalized	TRUE	timew2pre:setsmultiple	-8363.63	100238	-83438.2	933503	976507
ENSG00000003147	tissue_offset_lib_size_normalized	TRUE	timew12:setsmultiple	94250.2	92916.8	1014350	310416	836387
ENSG00000003249	lib_size_normalized	TRUE	timew2pre:setsmultiple	-200109	93477.6	-2140716	32296.9	410414
ENSG00000003249	lib_size_normalized	TRUE	timew12:setsmultiple	20404.6	89880.7	227019	820409	974709
ENSG00000003249	tissue_offset_lib_size_normalized	TRUE	timew2pre:setsmultiple	-129251	98849.5	-1307553	191025	508259
ENSG00000003249	tissue_offset_lib_size_normalized	TRUE	timew12:setsmultiple	80474.3	95081.7	846369	397347	864659
ENSG00000003393	lib_size_normalized	TRUE	timew2pre:setsmultiple	-12043.8	53279.7	-226048	821164	955352
ENSG00000003393	lib_size_normalized	TRUE	timew12:setsmultiple	-22994	51192.9	-449164	653314	948442
ENSG00000003393	tissue_offset_lib_size_normalized	TRUE	timew2pre:setsmultiple	59018.2	57110.4	1033405	301414	616046
ENSG00000003393	tissue_offset_lib_size_normalized	TRUE	timew12:setsmultiple	46075.5	55093.2	836320	402975	864659
ENSG00000003400	lib_size_normalized	TRUE	timew2pre:setsmultiple	-24527.7	61531.8	-398618	690175	915852
ENSG00000003400	lib_size_normalized	TRUE	timew12:setsmultiple	-23810	58026.4	-410330	681564	954349
ENSG00000003400	tissue_offset_lib_size_normalized	TRUE	timew2pre:setsmultiple	59856.7	67119.4	891794	372504	672437
ENSG00000003400	tissue_offset_lib_size_normalized	TRUE	timew12:setsmultiple	46995.4	63744.4	737248	460972	881219
ENSG00000003402	lib_size_normalized	TRUE	timew2pre:setsmultiple	-116751	49321	-2367170	17924.7	344977
ENSG00000003402	lib_size_normalized	TRUE	timew12:setsmultiple	-10710.5	47707.4	-224504	822365	974709
ENSG00000003402	tissue_offset_lib_size_normalized	TRUE	timew2pre:setsmultiple	-40102.9	61980.2	-647028	517614	768296
ENSG00000003402	tissue_offset_lib_size_normalized	TRUE	timew12:setsmultiple	71034.7	60041.3	1183096	236771	817345
ENSG00000003436	lib_size_normalized	TRUE	timew2pre:setsmultiple	21189.5	42839.7	494622	620867	890339
ENSG00000003436	lib_size_normalized	TRUE	timew12:setsmultiple	53519.5	41558.6	1287806	197814	777026
ENSG00000003436	tissue_offset_lib_size_normalized	TRUE	timew2pre:setsmultiple	100750	59881.5	1682488	92474.2	382325
ENSG00000003436	tissue_offset_lib_size_normalized	TRUE	timew12:setsmultiple	121828	58189.1	2093657	36290.6	801163
ENSG00000003509	lib_size_normalized	TRUE	timew2pre:setsmultiple	-24795.4	44296.3	-559763	575641	875461
ENSG00000003509	lib_size_normalized	TRUE	timew12:setsmultiple	-9208.43	42078.3	-218840	826774	974752
ENSG00000003509	tissue_offset_lib_size_normalized	TRUE	timew2pre:setsmultiple	46044.7	56364.5	816910	413980	699969
ENSG00000003509	tissue_offset_lib_size_normalized	TRUE	timew12:setsmultiple	64380	54055.3	1191002	233653	817345
ENSG00000003756	lib_size_normalized	TRUE	timew2pre:setsmultiple	-68325.6	36614.6	-1866072	62031.2	478240
ENSG00000003756	lib_size_normalized	TRUE	timew12:setsmultiple	-34549.6	35322.6	-978115	328018	854761
ENSG00000003756	tissue_offset_lib_size_normalized	TRUE	timew2pre:setsmultiple	7450.46	46834.2	159082	873604	951090
ENSG00000003756	tissue_offset_lib_size_normalized	TRUE	timew12:setsmultiple	39567	45405	871423	383523	862214
ENSG00000003987	lib_size_normalized	TRUE	timew2pre:setsmultiple	-151448	98793.5	-1532980	125281	574766
ENSG00000003987	lib_size_normalized	TRUE	timew12:setsmultiple	77345.8	93350.7	828550	407359	891129
ENSG00000003987	tissue_offset_lib_size_normalized	TRUE	timew2pre:setsmultiple	-83248.2	103063	-807743	419238	704058
ENSG00000003987	tissue_offset_lib_size_normalized	TRUE	timew12:setsmultiple	147706	97654.7	1512533	130398	806445
ENSG00000003989	lib_size_normalized	TRUE	timew2pre:setsmultiple	-127758	79158.6	-1613949	106539	547116
ENSG00000003989	lib_size_normalized	TRUE	timew12:setsmultiple	-66207.9	76611.9	-864199	387478	884022
ENSG00000003989	tissue_offset_lib_size_normalized	TRUE	timew2pre:setsmultiple	-62457	73367	-851296	394605	687055
ENSG00000003989	tissue_offset_lib_size_normalized	TRUE	timew12:setsmultiple	-9278.92	71172.5	-130372	896272	986168
ENSG00000004059	lib_size_normalized	TRUE	timew2pre:setsmultiple	29180.2	85221.2	342405	732046	928590
ENSG00000004059	lib_size_normalized	TRUE	timew12:setsmultiple	-107513	81944.2	-1312032	189509	767340
ENSG00000004059	tissue_offset_lib_size_normalized	TRUE	timew2pre:setsmultiple	115230	102367	1125656	260311	578227
ENSG00000004059	tissue_offset_lib_size_normalized	TRUE	timew12:setsmultiple	-27867.2	98377.3	-283269	776971	958872
ENSG00000004139	lib_size_normalized	TRUE	timew2pre:setsmultiple	-24278.6	86122.6	-281907	778014	943756
ENSG00000004139	lib_size_normalized	TRUE	timew12:setsmultiple	-169708	80547.8	-2106919	35124.6	480304
ENSG00000004139	tissue_offset_lib_size_normalized	TRUE	timew2pre:setsmultiple	44712.1	88289.9	506423	612560	826394
ENSG00000004139	tissue_offset_lib_size_normalized	TRUE	timew12:setsmultiple	-100128	82759.2	-1209867	226330	815699
ENSG00000004142	lib_size_normalized	TRUE	timew2pre:setsmultiple	10641.4	34308.9	310165	756436	937872
ENSG00000004142	lib_size_normalized	TRUE	timew12:setsmultiple	-84553.9	33208.6	-2546145	10892	320954
ENSG00000004142	tissue_offset_lib_size_normalized	TRUE	timew2pre:setsmultiple	82659.2	49759.9	1661163	96680.8	388772
ENSG00000004142	tissue_offset_lib_size_normalized	TRUE	timew12:setsmultiple	-11060.9	48275.8	-229118	818777	966210
ENSG00000004399	lib_size_normalized	TRUE	timew2pre:setsmultiple	158010	70531.4	2240283	25072.6	385768
ENSG00000004399	lib_size_normalized	TRUE	timew12:setsmultiple	-18634	68173.1	-273334	784596	970542
ENSG00000004399	tissue_offset_lib_size_normalized	TRUE	timew2pre:setsmultiple	248931	86216.7	2887273	3885.96	137681
ENSG00000004399	tissue_offset_lib_size_normalized	TRUE	timew12:setsmultiple	49099	83335.5	589172	555746	902568
ENSG00000004455	lib_size_normalized	TRUE	timew2pre:setsmultiple	-55078.2	31402.1	-1753966	79436.4	504774
ENSG00000004455	lib_size_normalized	TRUE	timew12:setsmultiple	-106595	30404.4	-3505916	455.039	90137.1
ENSG00000004455	tissue_offset_lib_size_normalized	TRUE	timew2pre:setsmultiple	20814.6	48925.1	425437	670518	856915
ENSG00000004455	tissue_offset_lib_size_normalized	TRUE	timew12:setsmultiple	-32882	47304.8	-695108	486987	890917
ENSG00000004468	lib_size_normalized	TRUE	timew2pre:setsmultiple	23874.3	68436.5	348853	727200	927876
ENSG00000004468	lib_size_normalized	TRUE	timew12:setsmultiple	-80739.4	66112.3	-1221246	221993	789224
ENSG00000004468	tissue_offset_lib_size_normalized	TRUE	timew2pre:setsmultiple	98688.4	70623.9	1397379	162300	476724
ENSG00000004468	tissue_offset_lib_size_normalized	TRUE	timew12:setsmultiple	-8217.33	68305.7	-120302	904244	988108
ENSG00000004478	lib_size_normalized	TRUE	timew2pre:setsmultiple	-124153	52028.3	-2386261	17020.7	344249
ENSG00000004478	lib_size_normalized	TRUE	timew12:setsmultiple	-44341.5	50332.3	-880975	378332	880096
ENSG00000004478	tissue_offset_lib_size_normalized	TRUE	timew2pre:setsmultiple	-59854.5	63839.3	-937580	348460	653124
ENSG00000004478	tissue_offset_lib_size_normalized	TRUE	timew12:setsmultiple	21056.7	61872.6	340323	733613	950848
ENSG00000004487	lib_size_normalized	TRUE	timew2pre:setsmultiple	-15588.4	36505.2	-427017	669367	907773
ENSG00000004487	lib_size_normalized	TRUE	timew12:setsmultiple	24086.1	35084.9	686509	492392	917504
ENSG00000004487	tissue_offset_lib_size_normalized	TRUE	timew2pre:setsmultiple	51360.4	49317.2	1041430	297676	612308
ENSG00000004487	tissue_offset_lib_size_normalized	TRUE	timew12:setsmultiple	97319.6	47693.9	2040507	41299.9	801163
ENSG00000004534	lib_size_normalized	TRUE	timew2pre:setsmultiple	-44566.6	38251.5	-1165093	243982	687609
ENSG00000004534	lib_size_normalized	TRUE	timew12:setsmultiple	-25590	36819.7	-695009	487050	915800
ENSG00000004534	tissue_offset_lib_size_normalized	TRUE	timew2pre:setsmultiple	33446.2	46527.1	718856	472230	736989
ENSG00000004534	tissue_offset_lib_size_normalized	TRUE	timew12:setsmultiple	43894.2	44967	976144	328993	843402
ENSG00000004660	lib_size_normalized	TRUE	timew2pre:setsmultiple	59210.9	85246.6	694583	487316	842543
ENSG00000004660	lib_size_normalized	TRUE	timew12:setsmultiple	84908.6	81688	1039427	298606	847364
ENSG00000004660	tissue_offset_lib_size_normalized	TRUE	timew2pre:setsmultiple	133051	102247	1301273	193165	511120
ENSG00000004660	tissue_offset_lib_size_normalized	TRUE	timew12:setsmultiple	150491	98365.4	1529920	126037	806445
ENSG00000004700	lib_size_normalized	TRUE	timew2pre:setsmultiple	24211.8	60620.4	399400	689598	915656
ENSG00000004700	lib_size_normalized	TRUE	timew12:setsmultiple	-51660.2	58395	-884668	376336	879023
ENSG00000004700	tissue_offset_lib_size_normalized	TRUE	timew2pre:setsmultiple	106220	67822.3	1566157	117312	421619
ENSG00000004700	tissue_offset_lib_size_normalized	TRUE	timew12:setsmultiple	19339.1	65521.6	295156	767875	956625
ENSG00000004766	lib_size_normalized	TRUE	timew2pre:setsmultiple	-461.458	49581.1	-9307.15	992574	998907
ENSG00000004766	lib_size_normalized	TRUE	timew12:setsmultiple	-6631.05	47517.3	-139550	889015	986180
ENSG00000004766	tissue_offset_lib_size_normalized	TRUE	timew2pre:setsmultiple	71666.2	59695.8	1200525	229936	550103
ENSG00000004766	tissue_offset_lib_size_normalized	TRUE	timew12:setsmultiple	71470.1	57645.7	1239818	215043	811426
ENSG00000004776	lib_size_normalized	TRUE	timew2pre:setsmultiple	236875	70217.3	3373452	742.321	132038
ENSG00000004776	lib_size_normalized	TRUE	timew12:setsmultiple	8437.15	68156.1	123792	901480	988590
ENSG00000004776	tissue_offset_lib_size_normalized	TRUE	timew2pre:setsmultiple	313054	87963.6	3558900	372.412	62718.7
ENSG00000004776	tissue_offset_lib_size_normalized	TRUE	timew12:setsmultiple	96836.7	85410.1	1133785	256885	821679
ENSG00000004777	lib_size_normalized	TRUE	timew2pre:setsmultiple	116390	168798	689524	490494	842622
ENSG00000004777	lib_size_normalized	TRUE	timew12:setsmultiple	58355.4	165627	352330	724591	963850
ENSG00000004777	tissue_offset_lib_size_normalized	TRUE	timew2pre:setsmultiple	201695	180976	1114483	265072	582498
ENSG00000004777	tissue_offset_lib_size_normalized	TRUE	timew12:setsmultiple	125186	178543	701152	483208	889661
ENSG00000004779	lib_size_normalized	TRUE	timew2pre:setsmultiple	136498	67452.5	2023613	43010	441803
ENSG00000004779	lib_size_normalized	TRUE	timew12:setsmultiple	-90280.5	65284.3	-1382882	166701	745583
ENSG00000004779	tissue_offset_lib_size_normalized	TRUE	timew2pre:setsmultiple	213931	81917.8	2611532	9013.77	181122
ENSG00000004779	tissue_offset_lib_size_normalized	TRUE	timew12:setsmultiple	-5732.41	79339.1	-72252.1	942401	991932
ENSG00000004799	lib_size_normalized	TRUE	timew2pre:setsmultiple	-53636.8	179559	-298714	765158	939619
ENSG00000004799	lib_size_normalized	TRUE	timew12:setsmultiple	114695	171264	669699	503050	920329
ENSG00000004799	tissue_offset_lib_size_normalized	TRUE	timew2pre:setsmultiple	16777.3	182365	91998.4	926699	973125
ENSG00000004799	tissue_offset_lib_size_normalized	TRUE	timew12:setsmultiple	180743	173886	1039430	298605	832183
ENSG00000004848	lib_size_normalized	TRUE	timew2pre:setsmultiple	12105	60901.6	198764	842448	960464
ENSG00000004848	lib_size_normalized	TRUE	timew12:setsmultiple	-81502.2	59038.9	-1380483	167438	745884
ENSG00000004848	tissue_offset_lib_size_normalized	TRUE	timew2pre:setsmultiple	91255.5	75029.3	1216264	223884	542235
ENSG00000004848	tissue_offset_lib_size_normalized	TRUE	timew12:setsmultiple	-4034.91	72593.2	-55582.5	955674	993183
ENSG00000004864	lib_size_normalized	TRUE	timew2pre:setsmultiple	-147257	66769.9	-2205442	27423.1	393127
ENSG00000004864	lib_size_normalized	TRUE	timew12:setsmultiple	32495.9	62245.6	522060	601628	938137
ENSG00000004864	tissue_offset_lib_size_normalized	TRUE	timew2pre:setsmultiple	-75091.4	76068.9	-987149	323570	633818
ENSG00000004864	tissue_offset_lib_size_normalized	TRUE	timew12:setsmultiple	95292.9	71621.1	1330514	183349	806445
ENSG00000004866	lib_size_normalized	TRUE	timew2pre:setsmultiple	-54864.8	54336.8	-1009717	312631	744507
ENSG00000004866	lib_size_normalized	TRUE	timew12:setsmultiple	15471.8	51253.2	301870	762751	968055
ENSG00000004866	tissue_offset_lib_size_normalized	TRUE	timew2pre:setsmultiple	13601.1	65792.7	206727	836223	936168
ENSG00000004866	tissue_offset_lib_size_normalized	TRUE	timew12:setsmultiple	84718.8	62909.7	1346673	178086	806445
ENSG00000004897	lib_size_normalized	TRUE	timew2pre:setsmultiple	10027	43745.2	229214	818703	954782
ENSG00000004897	lib_size_normalized	TRUE	timew12:setsmultiple	16677.7	42243.9	394795	692994	955432
ENSG00000004897	tissue_offset_lib_size_normalized	TRUE	timew2pre:setsmultiple	83609.4	59739	1399578	161640	476664
ENSG00000004897	tissue_offset_lib_size_normalized	TRUE	timew12:setsmultiple	95287.6	57845.8	1647269	99502.8	801163
ENSG00000004948	lib_size_normalized	TRUE	timew2pre:setsmultiple	-47585.4	96532.4	-492947	622050	890598
ENSG00000004948	lib_size_normalized	TRUE	timew12:setsmultiple	-12143.4	96440.6	-125916	899798	988538
ENSG00000004948	tissue_offset_lib_size_normalized	TRUE	timew2pre:setsmultiple	27551.7	105722	260604	794398	916057
ENSG00000004948	tissue_offset_lib_size_normalized	TRUE	timew12:setsmultiple	43481.9	105604	411747	680525	939155
ENSG00000004961	lib_size_normalized	TRUE	timew2pre:setsmultiple	-1648.12	46701.9	-35290.2	971848	994042
ENSG00000004961	lib_size_normalized	TRUE	timew12:setsmultiple	-72115	44767.6	-1610876	107207	664816
ENSG00000004961	tissue_offset_lib_size_normalized	TRUE	timew2pre:setsmultiple	73608.7	53777.2	1368773	171070	487027
ENSG00000004961	tissue_offset_lib_size_normalized	TRUE	timew12:setsmultiple	-552.209	51708.6	-10679.2	991479	998533
ENSG00000004975	lib_size_normalized	TRUE	timew2pre:setsmultiple	-35923.5	63563.2	-565162	571963	874874
ENSG00000004975	lib_size_normalized	TRUE	timew12:setsmultiple	-90968.4	60316.4	-1508186	131507	698333
ENSG00000004975	tissue_offset_lib_size_normalized	TRUE	timew2pre:setsmultiple	37890	73908.1	512664	608187	823982
ENSG00000004975	tissue_offset_lib_size_normalized	TRUE	timew12:setsmultiple	-26279	70795.2	-371198	710490	946847
ENSG00000005007	lib_size_normalized	TRUE	timew2pre:setsmultiple	43347.7	71594.9	605458	544874	863400
ENSG00000005007	lib_size_normalized	TRUE	timew12:setsmultiple	-54743.6	69576.9	-786807	431395	899578
ENSG00000005007	tissue_offset_lib_size_normalized	TRUE	timew2pre:setsmultiple	122380	81257.7	1506075	132048	441347
ENSG00000005007	tissue_offset_lib_size_normalized	TRUE	timew12:setsmultiple	13308.8	79161	168123	866487	979118
ENSG00000005020	lib_size_normalized	TRUE	timew2pre:setsmultiple	33064.7	58891.1	561456	574487	875225
ENSG00000005020	lib_size_normalized	TRUE	timew12:setsmultiple	-13619.4	56034.3	-243055	807963	973824
ENSG00000005020	tissue_offset_lib_size_normalized	TRUE	timew2pre:setsmultiple	109121	68500.6	1592994	111162	413790
ENSG00000005020	tissue_offset_lib_size_normalized	TRUE	timew12:setsmultiple	54162.2	65539.9	826399	408578	866048
ENSG00000005022	lib_size_normalized	TRUE	timew2pre:setsmultiple	183199	57918.1	3163066	1561.17	174198
ENSG00000005022	lib_size_normalized	TRUE	timew12:setsmultiple	-26317.4	56212.8	-468174	639660	945214
ENSG00000005022	tissue_offset_lib_size_normalized	TRUE	timew2pre:setsmultiple	270784	76307.1	3548612	387.267	63056.1
ENSG00000005022	tissue_offset_lib_size_normalized	TRUE	timew12:setsmultiple	63004.7	74031.5	851052	394740	864659
ENSG00000005059	lib_size_normalized	TRUE	timew2pre:setsmultiple	77465.5	124156	623940	532667	858900
ENSG00000005059	lib_size_normalized	TRUE	timew12:setsmultiple	9681.04	124158	77973.9	937849	992773
ENSG00000005059	tissue_offset_lib_size_normalized	TRUE	timew2pre:setsmultiple	175760	142591	1232616	217719	535945
ENSG00000005059	tissue_offset_lib_size_normalized	TRUE	timew12:setsmultiple	99770.3	141092	707131	479485	888484
ENSG00000005073	lib_size_normalized	TRUE	timew2pre:setsmultiple	-124457	82991.1	-1499638	133708	585573
ENSG00000005073	lib_size_normalized	TRUE	timew12:setsmultiple	6328.48	77033.7	82152.1	934526	992357
ENSG00000005073	tissue_offset_lib_size_normalized	TRUE	timew2pre:setsmultiple	-54852.4	96299.2	-569604	568946	801563
ENSG00000005073	tissue_offset_lib_size_normalized	TRUE	timew12:setsmultiple	94800	89932.7	1054122	291827	828097
ENSG00000005075	lib_size_normalized	TRUE	timew2pre:setsmultiple	-47563.2	39653.5	-1199470	230345	678682
ENSG00000005075	lib_size_normalized	TRUE	timew12:setsmultiple	-120234	38084.4	-3157036	1593.82	146619
ENSG00000005075	tissue_offset_lib_size_normalized	TRUE	timew2pre:setsmultiple	31849.4	55981.5	568928	569405	801736
ENSG00000005075	tissue_offset_lib_size_normalized	TRUE	timew12:setsmultiple	-50929.7	53970.8	-943653	345347	846585
ENSG00000005100	lib_size_normalized	TRUE	timew2pre:setsmultiple	-2890.46	52518.1	-55037.4	956109	990579
ENSG00000005100	lib_size_normalized	TRUE	timew12:setsmultiple	34389.2	50427.3	681955	495267	918805
ENSG00000005100	tissue_offset_lib_size_normalized	TRUE	timew2pre:setsmultiple	69761.8	63750.6	1094292	273827	590736
ENSG00000005100	tissue_offset_lib_size_normalized	TRUE	timew12:setsmultiple	109599	61441.2	1783805	74455.4	801163
ENSG00000005102	lib_size_normalized	TRUE	timew2pre:setsmultiple	-20273.7	70943.9	-285771	775054	942315
ENSG00000005102	lib_size_normalized	TRUE	timew12:setsmultiple	-114709	67764	-1692768	90499.7	641080
ENSG00000005102	tissue_offset_lib_size_normalized	TRUE	timew2pre:setsmultiple	52278.6	83963.3	622637	533523	778186
ENSG00000005102	tissue_offset_lib_size_normalized	TRUE	timew12:setsmultiple	-37558.5	80838.3	-464612	642209	928973
ENSG00000005108	lib_size_normalized	TRUE	timew2pre:setsmultiple	-46427.3	130511	-355735	722039	926599
ENSG00000005108	lib_size_normalized	TRUE	timew12:setsmultiple	-19333.5	124656	-155096	876746	985040
ENSG00000005108	tissue_offset_lib_size_normalized	TRUE	timew2pre:setsmultiple	33633.6	137078	245362	806176	922124
ENSG00000005108	tissue_offset_lib_size_normalized	TRUE	timew12:setsmultiple	47033.5	131128	358685	719831	948405
ENSG00000005156	lib_size_normalized	TRUE	timew2pre:setsmultiple	-69516.4	46735.2	-1487451	136896	589345
ENSG00000005156	lib_size_normalized	TRUE	timew12:setsmultiple	13238.5	45110.1	293471	769162	968726
ENSG00000005156	tissue_offset_lib_size_normalized	TRUE	timew2pre:setsmultiple	688.67	55158.4	12485.3	990038	996036
ENSG00000005156	tissue_offset_lib_size_normalized	TRUE	timew12:setsmultiple	86308.6	53421.8	1615608	106179	801163
ENSG00000005175	lib_size_normalized	TRUE	timew2pre:setsmultiple	-39725.3	48307	-822350	410877	803453
ENSG00000005175	lib_size_normalized	TRUE	timew12:setsmultiple	-34681.5	46279.8	-749386	453624	906199
ENSG00000005175	tissue_offset_lib_size_normalized	TRUE	timew2pre:setsmultiple	27390.9	51610.7	530721	595612	816878
ENSG00000005175	tissue_offset_lib_size_normalized	TRUE	timew12:setsmultiple	31622	49594.5	637610	523728	893603
ENSG00000005189	lib_size_normalized	TRUE	timew2pre:setsmultiple	136766	117595	1163028	244818	688126
ENSG00000005189	lib_size_normalized	TRUE	timew12:setsmultiple	114044	112152	1016872	309214	851745
ENSG00000005189	tissue_offset_lib_size_normalized	TRUE	timew2pre:setsmultiple	208951	129810	1609670	107470	408133
ENSG00000005189	tissue_offset_lib_size_normalized	TRUE	timew12:setsmultiple	208052	124384	1672667	94392.9	801163
ENSG00000005194	lib_size_normalized	TRUE	timew2pre:setsmultiple	57675	43459.6	1327095	184477	634624
ENSG00000005194	lib_size_normalized	TRUE	timew12:setsmultiple	-8679.37	41814.5	-207568	835566	976173
ENSG00000005194	tissue_offset_lib_size_normalized	TRUE	timew2pre:setsmultiple	127670	57870.6	2206130	27374.9	249218
ENSG00000005194	tissue_offset_lib_size_normalized	TRUE	timew12:setsmultiple	70599.9	55934.1	1262198	206878	811426
ENSG00000005206	lib_size_normalized	TRUE	timew2pre:setsmultiple	-90386	99744.4	-906177	364842	777882
ENSG00000005206	lib_size_normalized	TRUE	timew12:setsmultiple	-96999.6	96125.4	-1009094	312930	852428
ENSG00000005206	tissue_offset_lib_size_normalized	TRUE	timew2pre:setsmultiple	-7393.79	108518	-68134.3	945679	981230
ENSG00000005206	tissue_offset_lib_size_normalized	TRUE	timew12:setsmultiple	-24979.3	104670	-238649	811378	965822
ENSG00000005238	lib_size_normalized	TRUE	timew2pre:setsmultiple	114152	71882.5	1588038	112278	553252
ENSG00000005238	lib_size_normalized	TRUE	timew12:setsmultiple	-21996.9	70157.5	-313536	753873	968055
ENSG00000005238	tissue_offset_lib_size_normalized	TRUE	timew2pre:setsmultiple	199164	95950.9	2075687	37922.9	276223
ENSG00000005238	tissue_offset_lib_size_normalized	TRUE	timew12:setsmultiple	62767	93180.3	673608	500561	891172
ENSG00000005243	lib_size_normalized	TRUE	timew2pre:setsmultiple	52572.7	74705.5	703732	481600	840731
ENSG00000005243	lib_size_normalized	TRUE	timew12:setsmultiple	11250.7	72636.1	154891	876908	985040
ENSG00000005243	tissue_offset_lib_size_normalized	TRUE	timew2pre:setsmultiple	130518	96827.8	1347936	177679	494223
ENSG00000005243	tissue_offset_lib_size_normalized	TRUE	timew12:setsmultiple	112874	93938	1201576	229528	817345
ENSG00000005249	lib_size_normalized	TRUE	timew2pre:setsmultiple	70391.1	81531.5	863360	387939	789943
ENSG00000005249	lib_size_normalized	TRUE	timew12:setsmultiple	23041.7	75408.1	305560	759940	968055
ENSG00000005249	tissue_offset_lib_size_normalized	TRUE	timew2pre:setsmultiple	146650	85704.4	1711116	87059.6	373116
ENSG00000005249	tissue_offset_lib_size_normalized	TRUE	timew12:setsmultiple	75438.6	79807.5	945257	344528	846585
ENSG00000005302	lib_size_normalized	TRUE	timew2pre:setsmultiple	59527.6	40292.8	1477377	139575	590037
ENSG00000005302	lib_size_normalized	TRUE	timew12:setsmultiple	9917.84	38698.4	256285	797731	972848
ENSG00000005302	tissue_offset_lib_size_normalized	TRUE	timew2pre:setsmultiple	127028	57839.4	2196219	28076.3	252712
ENSG00000005302	tissue_offset_lib_size_normalized	TRUE	timew12:setsmultiple	81126.3	55919.6	1450768	146845	806445
ENSG00000005339	lib_size_normalized	TRUE	timew2pre:setsmultiple	-71148.8	39217.1	-1814227	69642.8	491307
ENSG00000005339	lib_size_normalized	TRUE	timew12:setsmultiple	-14217.5	37488	-379254	704499	959191
ENSG00000005339	tissue_offset_lib_size_normalized	TRUE	timew2pre:setsmultiple	2111.97	46056.4	45856.2	963425	987143
ENSG00000005339	tissue_offset_lib_size_normalized	TRUE	timew12:setsmultiple	50816.4	44284.3	1147503	251174	818870
ENSG00000005379	lib_size_normalized	TRUE	timew2pre:setsmultiple	-39422.8	91561.8	-430559	666789	906163
ENSG00000005379	lib_size_normalized	TRUE	timew12:setsmultiple	-73604.3	87706	-839216	401348	887693
ENSG00000005379	tissue_offset_lib_size_normalized	TRUE	timew2pre:setsmultiple	25260.2	91607.5	275744	782745	911004
ENSG00000005379	tissue_offset_lib_size_normalized	TRUE	timew12:setsmultiple	-17423.2	87839.3	-198354	842768	972855
ENSG00000005436	lib_size_normalized	TRUE	timew2pre:setsmultiple	-102583	50614.7	-2026750	42687.9	441350
ENSG00000005436	lib_size_normalized	TRUE	timew12:setsmultiple	15230	48457.7	314295	753297	968055
ENSG00000005436	tissue_offset_lib_size_normalized	TRUE	timew2pre:setsmultiple	-35252.6	66271.2	-531945	594764	816215
ENSG00000005436	tissue_offset_lib_size_normalized	TRUE	timew12:setsmultiple	97158	63910.2	1520226	128454	806445
ENSG00000005469	lib_size_normalized	TRUE	timew2pre:setsmultiple	-21483.4	47053.4	-456576	647976	900104
ENSG00000005469	lib_size_normalized	TRUE	timew12:setsmultiple	49431.2	45135.5	1095173	273441	831249
ENSG00000005469	tissue_offset_lib_size_normalized	TRUE	timew2pre:setsmultiple	48487.1	60203.2	805391	420594	704479
ENSG00000005469	tissue_offset_lib_size_normalized	TRUE	timew12:setsmultiple	128814	58202.4	2213213	26883	801163
ENSG00000005471	lib_size_normalized	TRUE	timew2pre:setsmultiple	102874	70817	1452679	146313	597900
ENSG00000005471	lib_size_normalized	TRUE	timew12:setsmultiple	-68062.3	66451.7	-1024237	305723	850763
ENSG00000005471	tissue_offset_lib_size_normalized	TRUE	timew2pre:setsmultiple	176323	71251	2474669	13336	198351
ENSG00000005471	tissue_offset_lib_size_normalized	TRUE	timew12:setsmultiple	-14112.9	67002.6	-210632	833174	969744
ENSG00000005483	lib_size_normalized	TRUE	timew2pre:setsmultiple	-83155.3	50267.1	-1654269	98072.8	535258
ENSG00000005483	lib_size_normalized	TRUE	timew12:setsmultiple	-48567.3	48321.4	-1005088	314855	852428
ENSG00000005483	tissue_offset_lib_size_normalized	TRUE	timew2pre:setsmultiple	-9443.14	57338	-164692	869186	949868
ENSG00000005483	tissue_offset_lib_size_normalized	TRUE	timew12:setsmultiple	22603.4	55370	408225	683109	939992
ENSG00000005486	lib_size_normalized	TRUE	timew2pre:setsmultiple	174069	108667	1601858	109187	549774
ENSG00000005486	lib_size_normalized	TRUE	timew12:setsmultiple	-31656	106612	-296929	766521	968055
ENSG00000005486	tissue_offset_lib_size_normalized	TRUE	timew2pre:setsmultiple	257098	122191	2104069	35372.4	272432
ENSG00000005486	tissue_offset_lib_size_normalized	TRUE	timew12:setsmultiple	37592.1	119756	313905	753593	953712
ENSG00000005513	lib_size_normalized	TRUE	timew2pre:setsmultiple	-294520	212683	-1384786	166118	615794
ENSG00000005513	lib_size_normalized	TRUE	timew12:setsmultiple	85779	203001	422554	672621	952483
ENSG00000005513	tissue_offset_lib_size_normalized	TRUE	timew2pre:setsmultiple	-205884	227800	-903791	366106	667823
ENSG00000005513	tissue_offset_lib_size_normalized	TRUE	timew12:setsmultiple	178932	217278	823518	410213	866081
ENSG00000005700	lib_size_normalized	TRUE	timew2pre:setsmultiple	58038.7	63991.5	906975	364420	777574
ENSG00000005700	lib_size_normalized	TRUE	timew12:setsmultiple	-5107.18	61916.4	-82485.1	934261	992330
ENSG00000005700	tissue_offset_lib_size_normalized	TRUE	timew2pre:setsmultiple	128135	67369.6	1901975	57174.4	320806
ENSG00000005700	tissue_offset_lib_size_normalized	TRUE	timew12:setsmultiple	64565.5	65306.2	988659	322830	842408
ENSG00000005801	lib_size_normalized	TRUE	timew2pre:setsmultiple	-60721.2	44561.7	-1362633	172998	624405
ENSG00000005801	lib_size_normalized	TRUE	timew12:setsmultiple	-9661.49	42770.4	-225892	821285	974709
ENSG00000005801	tissue_offset_lib_size_normalized	TRUE	timew2pre:setsmultiple	13653.2	55130.6	247651	804404	921542
ENSG00000005801	tissue_offset_lib_size_normalized	TRUE	timew12:setsmultiple	62670.1	53265.6	1176558	239372	817345
ENSG00000005810	lib_size_normalized	TRUE	timew2pre:setsmultiple	9563.67	55587.7	172046	863401	966662
ENSG00000005810	lib_size_normalized	TRUE	timew12:setsmultiple	12511.3	53658.4	233165	815633	974268
ENSG00000005810	tissue_offset_lib_size_normalized	TRUE	timew2pre:setsmultiple	78336.3	64697.8	1210803	225971	544912
ENSG00000005810	tissue_offset_lib_size_normalized	TRUE	timew12:setsmultiple	88221.1	62731.5	1406329	159626	806445
ENSG00000005812	lib_size_normalized	TRUE	timew2pre:setsmultiple	-76248.2	48549.7	-1570517	116295	562229
ENSG00000005812	lib_size_normalized	TRUE	timew12:setsmultiple	24032.5	46546.8	516308	605639	939272
ENSG00000005812	tissue_offset_lib_size_normalized	TRUE	timew2pre:setsmultiple	-6666.15	52391	-127238	898752	963273
ENSG00000005812	tissue_offset_lib_size_normalized	TRUE	timew12:setsmultiple	92406.6	50426.7	1832495	66877.7	801163
ENSG00000005844	lib_size_normalized	TRUE	timew2pre:setsmultiple	-29493.6	105848	-278640	780521	944199
ENSG00000005844	lib_size_normalized	TRUE	timew12:setsmultiple	-15612.8	105104	-148546	881912	985395
ENSG00000005844	tissue_offset_lib_size_normalized	TRUE	timew2pre:setsmultiple	49128.3	117333	418709	675429	859528
ENSG00000005844	tissue_offset_lib_size_normalized	TRUE	timew12:setsmultiple	48334.2	116020	416602	676969	937944
ENSG00000005882	lib_size_normalized	TRUE	timew2pre:setsmultiple	81431	73320.6	1110616	266734	705330
ENSG00000005882	lib_size_normalized	TRUE	timew12:setsmultiple	-138704	71624.2	-1936554	52799.9	549523
ENSG00000005882	tissue_offset_lib_size_normalized	TRUE	timew2pre:setsmultiple	148284	73304.1	2022869	43086.7	289957
ENSG00000005882	tissue_offset_lib_size_normalized	TRUE	timew12:setsmultiple	-83676.5	71720.6	-1166701	243331	817345
ENSG00000005884	lib_size_normalized	TRUE	timew2pre:setsmultiple	192394	95586.3	2012779	44137.9	443658
ENSG00000005884	lib_size_normalized	TRUE	timew12:setsmultiple	17765.7	93952.2	189093	850020	979317
ENSG00000005884	tissue_offset_lib_size_normalized	TRUE	timew2pre:setsmultiple	287691	110998	2591869	9545.62	182672
ENSG00000005884	tissue_offset_lib_size_normalized	TRUE	timew12:setsmultiple	77663.7	108484	715901	474053	887390
ENSG00000005889	lib_size_normalized	TRUE	timew2pre:setsmultiple	-98724.6	55831.7	-1768255	77018.3	502310
ENSG00000005889	lib_size_normalized	TRUE	timew12:setsmultiple	-32690.2	53802.1	-607600	543452	925756
ENSG00000005889	tissue_offset_lib_size_normalized	TRUE	timew2pre:setsmultiple	-26442.4	60434.6	-437538	661721	853506
ENSG00000005889	tissue_offset_lib_size_normalized	TRUE	timew12:setsmultiple	30942.7	58476.9	529144	596706	916636
ENSG00000005893	lib_size_normalized	TRUE	timew2pre:setsmultiple	-128901	50500.3	-2552473	10696.1	285745
ENSG00000005893	lib_size_normalized	TRUE	timew12:setsmultiple	-66390.7	48831.4	-1359591	173960	753496
ENSG00000005893	tissue_offset_lib_size_normalized	TRUE	timew2pre:setsmultiple	-56823.9	49345.5	-1151552	249505	568285
ENSG00000005893	tissue_offset_lib_size_normalized	TRUE	timew12:setsmultiple	-450.761	47788.9	-9432.34	992474	998684
ENSG00000005981	lib_size_normalized	TRUE	timew2pre:setsmultiple	-58915.9	61752.1	-954071	340048	764291
ENSG00000005981	lib_size_normalized	TRUE	timew12:setsmultiple	-69635.4	59358.4	-1173135	240742	809335
ENSG00000005981	tissue_offset_lib_size_normalized	TRUE	timew2pre:setsmultiple	18008.8	66462.7	270961	786421	912273
ENSG00000005981	tissue_offset_lib_size_normalized	TRUE	timew12:setsmultiple	-7000.33	63980.7	-109413	912875	989162
ENSG00000006007	lib_size_normalized	TRUE	timew2pre:setsmultiple	13500.4	40760.2	331214	740483	930759
ENSG00000006007	lib_size_normalized	TRUE	timew12:setsmultiple	3970.85	39251.8	101164	919421	990438
ENSG00000006007	tissue_offset_lib_size_normalized	TRUE	timew2pre:setsmultiple	83974.2	51248.5	1638568	101303	395992
ENSG00000006007	tissue_offset_lib_size_normalized	TRUE	timew12:setsmultiple	76261.7	49539.2	1539420	123702	806445
ENSG00000006015	lib_size_normalized	TRUE	timew2pre:setsmultiple	-150694	102216	-1474273	140408	590742
ENSG00000006015	lib_size_normalized	TRUE	timew12:setsmultiple	-91361.1	97919.3	-933024	350808	868133
ENSG00000006015	tissue_offset_lib_size_normalized	TRUE	timew2pre:setsmultiple	-73605.6	115314	-638308	523274	771148
ENSG00000006015	tissue_offset_lib_size_normalized	TRUE	timew12:setsmultiple	-24124.1	110617	-218087	827361	968497
ENSG00000006016	lib_size_normalized	TRUE	timew2pre:setsmultiple	97339.7	101887	955369	339391	763956
ENSG00000006016	lib_size_normalized	TRUE	timew12:setsmultiple	64566	94461.6	683516	494281	918055
ENSG00000006016	tissue_offset_lib_size_normalized	TRUE	timew2pre:setsmultiple	175606	115956	1514418	129920	439024
ENSG00000006016	tissue_offset_lib_size_normalized	TRUE	timew12:setsmultiple	136514	108966	1252808	210276	811426
ENSG00000006025	lib_size_normalized	TRUE	timew2pre:setsmultiple	-663.094	100934	-6569.57	994758	998973
ENSG00000006025	lib_size_normalized	TRUE	timew12:setsmultiple	-61475.2	98755	-622502	533612	925002
ENSG00000006025	tissue_offset_lib_size_normalized	TRUE	timew2pre:setsmultiple	80570.2	112066	718953	472170	736972
ENSG00000006025	tissue_offset_lib_size_normalized	TRUE	timew12:setsmultiple	27983.2	109707	255073	798667	962561
ENSG00000006042	lib_size_normalized	TRUE	timew2pre:setsmultiple	155883	94448.5	1650460	98849	536757
ENSG00000006042	lib_size_normalized	TRUE	timew12:setsmultiple	32393.8	89739.7	360975	718118	962711
ENSG00000006042	tissue_offset_lib_size_normalized	TRUE	timew2pre:setsmultiple	249451	112328	2220740	26368.6	246738
ENSG00000006042	tissue_offset_lib_size_normalized	TRUE	timew12:setsmultiple	108394	107022	1012818	311147	836577
ENSG00000006047	lib_size_normalized	TRUE	timew2pre:setsmultiple	-8807.38	93449.7	-94247.2	924913	982188
ENSG00000006047	lib_size_normalized	TRUE	timew12:setsmultiple	-209690	89498.8	-2342931	19132.9	404805
ENSG00000006047	tissue_offset_lib_size_normalized	TRUE	timew2pre:setsmultiple	68842	94105.1	731543	464448	732866
ENSG00000006047	tissue_offset_lib_size_normalized	TRUE	timew12:setsmultiple	-138098	89963.1	-1535050	124772	806445
ENSG00000006062	lib_size_normalized	TRUE	timew2pre:setsmultiple	130731	110155	1186795	235309	681594
ENSG00000006062	lib_size_normalized	TRUE	timew12:setsmultiple	-32931.5	106300	-309799	756714	968055
ENSG00000006062	tissue_offset_lib_size_normalized	TRUE	timew2pre:setsmultiple	212384	124064	1711898	86915.4	373116
ENSG00000006062	tissue_offset_lib_size_normalized	TRUE	timew12:setsmultiple	40685.5	119416	340705	733326	950724
ENSG00000006071	lib_size_normalized	TRUE	timew2pre:setsmultiple	-31217.6	136150	-229288	818645	954782
ENSG00000006071	lib_size_normalized	TRUE	timew12:setsmultiple	140816	124835	1128011	259315	820252
ENSG00000006071	tissue_offset_lib_size_normalized	TRUE	timew2pre:setsmultiple	43072.6	146477	294058	768714	905195
ENSG00000006071	tissue_offset_lib_size_normalized	TRUE	timew12:setsmultiple	222597	136305	1633084	102451	801163
ENSG00000006118	lib_size_normalized	TRUE	timew2pre:setsmultiple	-172907	124475	-1389094	164804	614074
ENSG00000006118	lib_size_normalized	TRUE	timew12:setsmultiple	-41056.8	117720	-348766	727265	964047
ENSG00000006118	tissue_offset_lib_size_normalized	TRUE	timew2pre:setsmultiple	-83488.7	134513	-620672	534816	778603
ENSG00000006118	tissue_offset_lib_size_normalized	TRUE	timew12:setsmultiple	30067.5	127553	235726	813646	965822
ENSG00000006125	lib_size_normalized	TRUE	timew2pre:setsmultiple	-35056.2	35349.9	-991690	321349	752275
ENSG00000006125	lib_size_normalized	TRUE	timew12:setsmultiple	5333.25	34169.8	156081	875970	985040
ENSG00000006125	tissue_offset_lib_size_normalized	TRUE	timew2pre:setsmultiple	37230.1	47302.3	787068	431242	711689
ENSG00000006125	tissue_offset_lib_size_normalized	TRUE	timew12:setsmultiple	75518	45834.2	1647635	99427.7	801163
ENSG00000006194	lib_size_normalized	TRUE	timew2pre:setsmultiple	123177	58415.9	2108618	34977.5	418502
ENSG00000006194	lib_size_normalized	TRUE	timew12:setsmultiple	15894.9	55319.7	287328	773861	969110
ENSG00000006194	tissue_offset_lib_size_normalized	TRUE	timew2pre:setsmultiple	193336	71400.9	2707752	6774.07	168417
ENSG00000006194	tissue_offset_lib_size_normalized	TRUE	timew12:setsmultiple	95807.3	68180.6	1405198	159962	806445
ENSG00000006210	lib_size_normalized	TRUE	timew2pre:setsmultiple	-68071.1	95185.3	-715143	474521	836368
ENSG00000006210	lib_size_normalized	TRUE	timew12:setsmultiple	-71394.5	91246.9	-782432	433961	899578
ENSG00000006210	tissue_offset_lib_size_normalized	TRUE	timew2pre:setsmultiple	6787.91	96622.6	70251.7	943993	980656
ENSG00000006210	tissue_offset_lib_size_normalized	TRUE	timew12:setsmultiple	6110.6	92948.3	65741.9	947583	991932
ENSG00000006282	lib_size_normalized	TRUE	timew2pre:setsmultiple	118349	82581.4	1433121	151823	599838
ENSG00000006282	lib_size_normalized	TRUE	timew12:setsmultiple	-111059	80168.5	-1385322	165954	744310
ENSG00000006282	tissue_offset_lib_size_normalized	TRUE	timew2pre:setsmultiple	200891	95818.8	2096571	36031.6	273966
ENSG00000006282	tissue_offset_lib_size_normalized	TRUE	timew12:setsmultiple	-41250.4	93303.5	-442110	658410	933728
ENSG00000006327	lib_size_normalized	TRUE	timew2pre:setsmultiple	234540	218678	1072531	283481	722909
ENSG00000006327	lib_size_normalized	TRUE	timew12:setsmultiple	159166	210809	755028	450232	904727
ENSG00000006327	tissue_offset_lib_size_normalized	TRUE	timew2pre:setsmultiple	328250	239048	1373155	169704	486190
ENSG00000006327	tissue_offset_lib_size_normalized	TRUE	timew12:setsmultiple	283196	230305	1229659	218825	813916
ENSG00000006432	lib_size_normalized	TRUE	timew2pre:setsmultiple	-106572	89513.6	-1190566	233824	680319
ENSG00000006432	lib_size_normalized	TRUE	timew12:setsmultiple	-119624	88352	-1353948	175753	754896
ENSG00000006432	tissue_offset_lib_size_normalized	TRUE	timew2pre:setsmultiple	-37190	94873.7	-391995	695062	869887
ENSG00000006432	tissue_offset_lib_size_normalized	TRUE	timew12:setsmultiple	-59888.4	93572.4	-640022	522158	893603
ENSG00000006451	lib_size_normalized	TRUE	timew2pre:setsmultiple	27321.7	45454.4	601080	547787	864309
ENSG00000006451	lib_size_normalized	TRUE	timew12:setsmultiple	-51030.8	43606.4	-1170260	241896	810666
ENSG00000006451	tissue_offset_lib_size_normalized	TRUE	timew2pre:setsmultiple	101870	51941.6	1961249	49850	307576
ENSG00000006451	tissue_offset_lib_size_normalized	TRUE	timew12:setsmultiple	15319.8	50004.1	306372	759322	955370
ENSG00000006453	lib_size_normalized	TRUE	timew2pre:setsmultiple	-130124	85062.3	-1529755	126077	574984
ENSG00000006453	lib_size_normalized	TRUE	timew12:setsmultiple	32618.2	81822.7	398645	690155	954966
ENSG00000006453	tissue_offset_lib_size_normalized	TRUE	timew2pre:setsmultiple	-47197.2	92165.7	-512091	608587	824227
ENSG00000006453	tissue_offset_lib_size_normalized	TRUE	timew12:setsmultiple	98678	89076.4	1107790	267952	825461
ENSG00000006459	lib_size_normalized	TRUE	timew2pre:setsmultiple	-181744	57524.3	-3159434	1580.76	174198
ENSG00000006459	lib_size_normalized	TRUE	timew12:setsmultiple	17831.9	55639.4	320490	748596	967717
ENSG00000006459	tissue_offset_lib_size_normalized	TRUE	timew2pre:setsmultiple	-113700	67271.6	-1690160	90997.4	379460
ENSG00000006459	tissue_offset_lib_size_normalized	TRUE	timew12:setsmultiple	99081.6	65167.3	1520419	128406	806445
ENSG00000006468	lib_size_normalized	TRUE	timew2pre:setsmultiple	132144	113954	1159630	246199	689620
ENSG00000006468	lib_size_normalized	TRUE	timew12:setsmultiple	108772	105856	1027553	304160	850763
ENSG00000006468	tissue_offset_lib_size_normalized	TRUE	timew2pre:setsmultiple	216608	124743	1736442	82485.7	367299
ENSG00000006468	tissue_offset_lib_size_normalized	TRUE	timew12:setsmultiple	175253	117135	1496170	134609	806445
ENSG00000006530	lib_size_normalized	TRUE	timew2pre:setsmultiple	-132211	43715.3	-3024356	2491.63	199273
ENSG00000006530	lib_size_normalized	TRUE	timew12:setsmultiple	-45637.2	41613.4	-1096694	272775	830772
ENSG00000006530	tissue_offset_lib_size_normalized	TRUE	timew2pre:setsmultiple	-66735.3	55251.3	-1207851	227105	546678
ENSG00000006530	tissue_offset_lib_size_normalized	TRUE	timew12:setsmultiple	20150.8	53083.7	379605	704239	945483
ENSG00000006534	lib_size_normalized	TRUE	timew2pre:setsmultiple	115149	127923	900143	368044	778682
ENSG00000006534	lib_size_normalized	TRUE	timew12:setsmultiple	-75536.3	125196	-603346	546279	925887
ENSG00000006534	tissue_offset_lib_size_normalized	TRUE	timew2pre:setsmultiple	202402	140529	1440293	149785	463817
ENSG00000006534	tissue_offset_lib_size_normalized	TRUE	timew12:setsmultiple	-8632.11	137516	-62771.8	949948	992142
ENSG00000006576	lib_size_normalized	TRUE	timew2pre:setsmultiple	-51336.7	63519.4	-808204	418973	809237
ENSG00000006576	lib_size_normalized	TRUE	timew12:setsmultiple	-32228.7	61386.3	-525014	599574	938137
ENSG00000006576	tissue_offset_lib_size_normalized	TRUE	timew2pre:setsmultiple	14883	61757.5	240990	809563	923804
ENSG00000006576	tissue_offset_lib_size_normalized	TRUE	timew12:setsmultiple	26553	59809.4	443961	657071	933684
ENSG00000006607	lib_size_normalized	TRUE	timew2pre:setsmultiple	-19628.3	44352.2	-442556	658087	902295
ENSG00000006607	lib_size_normalized	TRUE	timew12:setsmultiple	-54316.4	42345	-1282711	199593	777026
ENSG00000006607	tissue_offset_lib_size_normalized	TRUE	timew2pre:setsmultiple	49991.4	55481.9	901039	367568	669423
ENSG00000006607	tissue_offset_lib_size_normalized	TRUE	timew12:setsmultiple	7974.57	53343.2	149496	881162	981423
ENSG00000006625	lib_size_normalized	TRUE	timew2pre:setsmultiple	77928.6	39489.1	1973420	48447.7	456103
ENSG00000006625	lib_size_normalized	TRUE	timew12:setsmultiple	-71332.7	37527.8	-1900795	57328.8	557876
ENSG00000006625	tissue_offset_lib_size_normalized	TRUE	timew2pre:setsmultiple	154503	55928.7	2762501	5736.04	156302
ENSG00000006625	tissue_offset_lib_size_normalized	TRUE	timew12:setsmultiple	4427.74	53655.6	82521.5	934232	991703
ENSG00000006634	lib_size_normalized	TRUE	timew2pre:setsmultiple	-166530	85800.3	-1940908	52269.4	460945
ENSG00000006634	lib_size_normalized	TRUE	timew12:setsmultiple	136246	78161	1743145	81308.2	628996
ENSG00000006634	tissue_offset_lib_size_normalized	TRUE	timew2pre:setsmultiple	-101426	95158	-1065873	286481	602314
ENSG00000006634	tissue_offset_lib_size_normalized	TRUE	timew12:setsmultiple	198764	88265.3	2251888	24329.4	801163
ENSG00000006638	lib_size_normalized	TRUE	timew2pre:setsmultiple	-97753	106212	-920354	357388	774054
ENSG00000006638	lib_size_normalized	TRUE	timew12:setsmultiple	-131588	100047	-1315258	188423	767127
ENSG00000006638	tissue_offset_lib_size_normalized	TRUE	timew2pre:setsmultiple	-15680	116148	-135000	892612	960274
ENSG00000006638	tissue_offset_lib_size_normalized	TRUE	timew12:setsmultiple	-60974.2	109576	-556456	577899	909613
ENSG00000006652	lib_size_normalized	TRUE	timew2pre:setsmultiple	-52662.8	58603.5	-898629	368850	778682
ENSG00000006652	lib_size_normalized	TRUE	timew12:setsmultiple	55757.9	56786	981896	326151	854352
ENSG00000006652	tissue_offset_lib_size_normalized	TRUE	timew2pre:setsmultiple	12453.2	73140.4	170264	864802	949430
ENSG00000006652	tissue_offset_lib_size_normalized	TRUE	timew12:setsmultiple	130871	71071.9	1841389	65564.6	801163
ENSG00000006695	lib_size_normalized	TRUE	timew2pre:setsmultiple	26005.8	51167.6	508248	611279	886328
ENSG00000006695	lib_size_normalized	TRUE	timew12:setsmultiple	-95674.1	49122.6	-1947662	51455.5	546149
ENSG00000006695	tissue_offset_lib_size_normalized	TRUE	timew2pre:setsmultiple	92675	49919.6	1856484	63384.6	334960
ENSG00000006695	tissue_offset_lib_size_normalized	TRUE	timew12:setsmultiple	-34430	47963.6	-717836	472859	886846
ENSG00000006704	lib_size_normalized	TRUE	timew2pre:setsmultiple	-49002.6	58711.4	-834635	403923	798733
ENSG00000006704	lib_size_normalized	TRUE	timew12:setsmultiple	-49431.6	56370	-876913	380534	881461
ENSG00000006704	tissue_offset_lib_size_normalized	TRUE	timew2pre:setsmultiple	26691.2	65798.3	405651	684999	865022
ENSG00000006704	tissue_offset_lib_size_normalized	TRUE	timew12:setsmultiple	15058.2	63443.4	237349	812386	965822
ENSG00000006712	lib_size_normalized	TRUE	timew2pre:setsmultiple	-19739.2	48713	-405215	685320	913948
ENSG00000006712	lib_size_normalized	TRUE	timew12:setsmultiple	-98161.7	46968.5	-2089948	36622.5	486454
ENSG00000006712	tissue_offset_lib_size_normalized	TRUE	timew2pre:setsmultiple	64208.7	68286.5	940283	347072	652189
ENSG00000006712	tissue_offset_lib_size_normalized	TRUE	timew12:setsmultiple	-22529.7	65840.8	-342184	732212	950596
ENSG00000006715	lib_size_normalized	TRUE	timew2pre:setsmultiple	-33915.3	44000.8	-770788	440832	818944
ENSG00000006715	lib_size_normalized	TRUE	timew12:setsmultiple	12541.8	42315.8	296385	766936	968055
ENSG00000006715	tissue_offset_lib_size_normalized	TRUE	timew2pre:setsmultiple	40762.3	57806.3	705152	480716	743420
ENSG00000006715	tissue_offset_lib_size_normalized	TRUE	timew12:setsmultiple	81789.6	55905.7	1462992	143470	806445
ENSG00000006740	lib_size_normalized	TRUE	timew2pre:setsmultiple	-62735.8	76826	-816596	414160	806420
ENSG00000006740	lib_size_normalized	TRUE	timew12:setsmultiple	-66840.5	69730.4	-958556	337782	860377
ENSG00000006740	tissue_offset_lib_size_normalized	TRUE	timew2pre:setsmultiple	14690.9	78318.8	187578	851208	943250
ENSG00000006740	tissue_offset_lib_size_normalized	TRUE	timew12:setsmultiple	-18084.9	71190.5	-254035	799469	962844
ENSG00000006744	lib_size_normalized	TRUE	timew2pre:setsmultiple	17971.2	40344.2	445448	655996	901553
ENSG00000006744	lib_size_normalized	TRUE	timew12:setsmultiple	19782.5	38843.6	509286	610552	940524
ENSG00000006744	tissue_offset_lib_size_normalized	TRUE	timew2pre:setsmultiple	91160	57731.4	1579037	114328	417095
ENSG00000006744	tissue_offset_lib_size_normalized	TRUE	timew12:setsmultiple	98213.6	55866.4	1758010	78745.7	801163
ENSG00000006756	lib_size_normalized	TRUE	timew2pre:setsmultiple	111695	75474	1479919	138895	589345
ENSG00000006756	lib_size_normalized	TRUE	timew12:setsmultiple	54152.8	73159.3	740205	459176	907424
ENSG00000006756	tissue_offset_lib_size_normalized	TRUE	timew2pre:setsmultiple	201177	88600.4	2270612	23170.5	237213
ENSG00000006756	tissue_offset_lib_size_normalized	TRUE	timew12:setsmultiple	121290	85779.1	1413981	157367	806445
ENSG00000006757	lib_size_normalized	TRUE	timew2pre:setsmultiple	2429.87	45050	53937.3	956985	990632
ENSG00000006757	lib_size_normalized	TRUE	timew12:setsmultiple	-46043.6	43114.6	-1067935	285550	842036
ENSG00000006757	tissue_offset_lib_size_normalized	TRUE	timew2pre:setsmultiple	67796.3	49660.8	1365189	172194	487839
ENSG00000006757	tissue_offset_lib_size_normalized	TRUE	timew12:setsmultiple	14674.3	47682.7	307750	758273	954918
ENSG00000006831	lib_size_normalized	TRUE	timew2pre:setsmultiple	-852.072	52561	-16211.1	987066	997516
ENSG00000006831	lib_size_normalized	TRUE	timew12:setsmultiple	-85198.6	50766.3	-1678253	93297.6	645248
ENSG00000006831	tissue_offset_lib_size_normalized	TRUE	timew2pre:setsmultiple	66305.5	52204.9	1270101	204049	523285
ENSG00000006831	tissue_offset_lib_size_normalized	TRUE	timew12:setsmultiple	-25787.6	50524.6	-510396	609774	921557
ENSG00000006837	lib_size_normalized	TRUE	timew2pre:setsmultiple	108880	98792.4	1102109	270414	710003
ENSG00000006837	lib_size_normalized	TRUE	timew12:setsmultiple	-39744.6	95449.9	-416393	677123	952809
ENSG00000006837	tissue_offset_lib_size_normalized	TRUE	timew2pre:setsmultiple	189956	115649	1642525	100481	395253
ENSG00000006837	tissue_offset_lib_size_normalized	TRUE	timew12:setsmultiple	33301.4	111821	297811	765848	955862
ENSG00000007047	lib_size_normalized	TRUE	timew2pre:setsmultiple	9583.7	68739.1	139421	889117	973031
ENSG00000007047	lib_size_normalized	TRUE	timew12:setsmultiple	70133.3	66361.6	1056835	290587	842956
ENSG00000007047	tissue_offset_lib_size_normalized	TRUE	timew2pre:setsmultiple	92113.2	84442	1090846	275340	592296
ENSG00000007047	tissue_offset_lib_size_normalized	TRUE	timew12:setsmultiple	151337	81584.8	1854964	63601.4	801163
ENSG00000007062	lib_size_normalized	TRUE	timew2pre:setsmultiple	-68423.2	117556	-582045	560536	870227
ENSG00000007062	lib_size_normalized	TRUE	timew12:setsmultiple	61119.8	118723	514812	606684	939675
ENSG00000007062	tissue_offset_lib_size_normalized	TRUE	timew2pre:setsmultiple	13359.5	135678	98464.8	921563	971407
ENSG00000007062	tissue_offset_lib_size_normalized	TRUE	timew12:setsmultiple	120776	135378	892132	372322	855322
ENSG00000007080	lib_size_normalized	TRUE	timew2pre:setsmultiple	28597	101970	280445	779136	944199
ENSG00000007080	lib_size_normalized	TRUE	timew12:setsmultiple	-166203	98868.5	-1681053	92752.6	645108
ENSG00000007080	tissue_offset_lib_size_normalized	TRUE	timew2pre:setsmultiple	105838	111244	951409	341397	647585
ENSG00000007080	tissue_offset_lib_size_normalized	TRUE	timew12:setsmultiple	-103586	107871	-960277	336916	844238
ENSG00000007168	lib_size_normalized	TRUE	timew2pre:setsmultiple	-51506.7	38739.8	-1329553	183666	634451
ENSG00000007168	lib_size_normalized	TRUE	timew12:setsmultiple	19552.8	37515	521200	602227	938137
ENSG00000007168	tissue_offset_lib_size_normalized	TRUE	timew2pre:setsmultiple	19288.4	49679.7	388255	697827	871135
ENSG00000007168	tissue_offset_lib_size_normalized	TRUE	timew12:setsmultiple	94704.9	48194.7	1965049	49408.5	801163
ENSG00000007202	lib_size_normalized	TRUE	timew2pre:setsmultiple	38732.1	38799.5	998261	318153	749592
ENSG00000007202	lib_size_normalized	TRUE	timew12:setsmultiple	12518.5	37566.2	333237	738955	967020
ENSG00000007202	tissue_offset_lib_size_normalized	TRUE	timew2pre:setsmultiple	110496	52815.2	2092128	36427	274964
ENSG00000007202	tissue_offset_lib_size_normalized	TRUE	timew12:setsmultiple	84963.1	51272.5	1657089	97501.5	801163
ENSG00000007237	lib_size_normalized	TRUE	timew2pre:setsmultiple	112355	70005.3	1604945	108506	549640
ENSG00000007237	lib_size_normalized	TRUE	timew12:setsmultiple	16492.7	68185.8	241878	808875	973824
ENSG00000007237	tissue_offset_lib_size_normalized	TRUE	timew2pre:setsmultiple	205944	91137.7	2259698	23840	239278
ENSG00000007237	tissue_offset_lib_size_normalized	TRUE	timew12:setsmultiple	93299.6	88493.8	1054306	291743	828097
ENSG00000007255	lib_size_normalized	TRUE	timew2pre:setsmultiple	69284.7	140037	494760	620770	890339
ENSG00000007255	lib_size_normalized	TRUE	timew12:setsmultiple	-149232	136888	-1090174	275636	833696
ENSG00000007255	tissue_offset_lib_size_normalized	TRUE	timew2pre:setsmultiple	158947	151389	1049928	293751	607960
ENSG00000007255	tissue_offset_lib_size_normalized	TRUE	timew12:setsmultiple	-85106.9	147899	-575438	564995	906362
ENSG00000007312	lib_size_normalized	TRUE	timew2pre:setsmultiple	197899	137414	1440170	149819	599295
ENSG00000007312	lib_size_normalized	TRUE	timew12:setsmultiple	-209382	129830	-1612740	106801	664816
ENSG00000007312	tissue_offset_lib_size_normalized	TRUE	timew2pre:setsmultiple	280129	142641	1963866	49545.7	306835
ENSG00000007312	tissue_offset_lib_size_normalized	TRUE	timew12:setsmultiple	-146381	135093	-1083556	278562	826575
ENSG00000007314	lib_size_normalized	TRUE	timew2pre:setsmultiple	-19046.7	57608.9	-330621	740931	930759
ENSG00000007314	lib_size_normalized	TRUE	timew12:setsmultiple	-81950.6	56079.3	-1461335	143924	713996
ENSG00000007314	tissue_offset_lib_size_normalized	TRUE	timew2pre:setsmultiple	51571.2	60024.3	859172	390246	684048
ENSG00000007314	tissue_offset_lib_size_normalized	TRUE	timew12:setsmultiple	-22788.5	58503.9	-389520	696891	943062
ENSG00000007341	lib_size_normalized	TRUE	timew2pre:setsmultiple	45345.1	54757.3	828111	407608	801261
ENSG00000007341	lib_size_normalized	TRUE	timew12:setsmultiple	-79236.7	53261.8	-1487682	136835	705894
ENSG00000007341	tissue_offset_lib_size_normalized	TRUE	timew2pre:setsmultiple	116085	67840.4	1711145	87054.3	373116
ENSG00000007341	tissue_offset_lib_size_normalized	TRUE	timew12:setsmultiple	-10895.4	66012.5	-165051	868904	979548
ENSG00000007376	lib_size_normalized	TRUE	timew2pre:setsmultiple	134919	184259	732224	464032	829886
ENSG00000007376	lib_size_normalized	TRUE	timew12:setsmultiple	-95478.1	176773	-540117	589116	937898
ENSG00000007376	tissue_offset_lib_size_normalized	TRUE	timew2pre:setsmultiple	219752	194462	1130052	258454	576922
ENSG00000007376	tissue_offset_lib_size_normalized	TRUE	timew12:setsmultiple	-36528.9	187222	-195111	845306	974282
ENSG00000007384	lib_size_normalized	TRUE	timew2pre:setsmultiple	176044	100282	1755491	79175.3	504507
ENSG00000007384	lib_size_normalized	TRUE	timew12:setsmultiple	-69096.3	97926.4	-705594	480440	914427
ENSG00000007384	tissue_offset_lib_size_normalized	TRUE	timew2pre:setsmultiple	254475	111802	2276115	22839.1	235977
ENSG00000007384	tissue_offset_lib_size_normalized	TRUE	timew12:setsmultiple	-5285	109252	-48374.2	961418	994396
ENSG00000007392	lib_size_normalized	TRUE	timew2pre:setsmultiple	-60572.7	46464.8	-1303626	192361	641618
ENSG00000007392	lib_size_normalized	TRUE	timew12:setsmultiple	46341.6	44658.8	1037679	299419	847540
ENSG00000007392	tissue_offset_lib_size_normalized	TRUE	timew2pre:setsmultiple	13617.5	64423.5	211374	832595	934376
ENSG00000007392	tissue_offset_lib_size_normalized	TRUE	timew12:setsmultiple	124251	62133.2	1999752	45527	801163
ENSG00000007402	lib_size_normalized	TRUE	timew2pre:setsmultiple	-158401	90002.8	-1759961	78414.4	503502
ENSG00000007402	lib_size_normalized	TRUE	timew12:setsmultiple	-78611.4	85090.1	-923861	355558	869433
ENSG00000007402	tissue_offset_lib_size_normalized	TRUE	timew2pre:setsmultiple	-80538.4	102259	-787590	430937	711689
ENSG00000007402	tissue_offset_lib_size_normalized	TRUE	timew12:setsmultiple	-10671	97225.8	-109755	912604	989162
ENSG00000007516	lib_size_normalized	TRUE	timew2pre:setsmultiple	64797	145245	446122	655509	901553
ENSG00000007516	lib_size_normalized	TRUE	timew12:setsmultiple	-196218	138928	-1412371	157841	736706
ENSG00000007516	tissue_offset_lib_size_normalized	TRUE	timew2pre:setsmultiple	143650	156509	917844	358701	661399
ENSG00000007516	tissue_offset_lib_size_normalized	TRUE	timew12:setsmultiple	-143050	149695	-955610	339270	844594
ENSG00000007520	lib_size_normalized	TRUE	timew2pre:setsmultiple	155469	116923	1329665	183629	634451
ENSG00000007520	lib_size_normalized	TRUE	timew12:setsmultiple	-198727	112909	-1760066	78396.7	616115
ENSG00000007520	tissue_offset_lib_size_normalized	TRUE	timew2pre:setsmultiple	237380	128815	1842790	65359.7	339191
ENSG00000007520	tissue_offset_lib_size_normalized	TRUE	timew12:setsmultiple	-132030	124260	-1062525	287997	827816
ENSG00000007541	lib_size_normalized	TRUE	timew2pre:setsmultiple	58104.7	136254	426444	669784	907973
ENSG00000007541	lib_size_normalized	TRUE	timew12:setsmultiple	-175571	134139	-1308874	190577	768229
ENSG00000007541	tissue_offset_lib_size_normalized	TRUE	timew2pre:setsmultiple	141760	146149	969969	332062	641234
ENSG00000007541	tissue_offset_lib_size_normalized	TRUE	timew12:setsmultiple	-117746	143883	-818343	413161	866326
ENSG00000007545	lib_size_normalized	TRUE	timew2pre:setsmultiple	-4818.94	51403.4	-93747.6	925310	982415
ENSG00000007545	lib_size_normalized	TRUE	timew12:setsmultiple	-3390.77	48449.8	-69985.2	944206	993194
ENSG00000007545	tissue_offset_lib_size_normalized	TRUE	timew2pre:setsmultiple	66326.9	60848.6	1090032	275699	592512
ENSG00000007545	tissue_offset_lib_size_normalized	TRUE	timew12:setsmultiple	61088.6	57983.9	1053543	292092	828097
ENSG00000007866	lib_size_normalized	TRUE	timew2pre:setsmultiple	86056.4	61959.1	1388923	164856	614074
ENSG00000007866	lib_size_normalized	TRUE	timew12:setsmultiple	-70668.5	59688.1	-1183963	236428	805144
ENSG00000007866	tissue_offset_lib_size_normalized	TRUE	timew2pre:setsmultiple	155334	70735.4	2195988	28092.8	252712
ENSG00000007866	tissue_offset_lib_size_normalized	TRUE	timew12:setsmultiple	-9431.35	68339.3	-138008	890234	984848
ENSG00000007908	lib_size_normalized	TRUE	timew2pre:setsmultiple	606709	433366	1399993	161515	609117
ENSG00000007908	lib_size_normalized	TRUE	timew12:setsmultiple	2184315	788183	2771330	5582.77	243933
ENSG00000007908	tissue_offset_lib_size_normalized	TRUE	timew2pre:setsmultiple	640578	421863	1518452	128900	437464
ENSG00000007908	tissue_offset_lib_size_normalized	TRUE	timew12:setsmultiple	2235297	782100	2858071	4262.25	801163
ENSG00000007923	lib_size_normalized	TRUE	timew2pre:setsmultiple	62304.2	39523.6	1576379	114938	559518
ENSG00000007923	lib_size_normalized	TRUE	timew12:setsmultiple	-34602.4	37956.8	-911626	361966	872861
ENSG00000007923	tissue_offset_lib_size_normalized	TRUE	timew2pre:setsmultiple	135208	48830.7	2768914	5624.35	154192
ENSG00000007923	tissue_offset_lib_size_normalized	TRUE	timew12:setsmultiple	29291.4	47109.2	621777	534089	897533
ENSG00000007933	lib_size_normalized	TRUE	timew2pre:setsmultiple	-44712.6	79857.6	-559904	575545	875461
ENSG00000007933	lib_size_normalized	TRUE	timew12:setsmultiple	3009.54	75860.5	39672	968355	996392
ENSG00000007933	tissue_offset_lib_size_normalized	TRUE	timew2pre:setsmultiple	35007.7	88619.9	395033	692819	868457
ENSG00000007933	tissue_offset_lib_size_normalized	TRUE	timew12:setsmultiple	81517.7	84469.4	965056	334517	843877
ENSG00000007944	lib_size_normalized	TRUE	timew2pre:setsmultiple	4030.94	55975.3	72012.8	942592	987530
ENSG00000007944	lib_size_normalized	TRUE	timew12:setsmultiple	-17757.9	53638.9	-331064	740596	967378
ENSG00000007944	tissue_offset_lib_size_normalized	TRUE	timew2pre:setsmultiple	70713	61534.6	1149158	250491	569077
ENSG00000007944	tissue_offset_lib_size_normalized	TRUE	timew12:setsmultiple	41666	59118.1	704793	480939	888740
ENSG00000008018	lib_size_normalized	TRUE	timew2pre:setsmultiple	-19145.2	41395.8	-462490	643730	898623
ENSG00000008018	lib_size_normalized	TRUE	timew12:setsmultiple	-101595	39962.3	-2542275	11013.3	320954
ENSG00000008018	tissue_offset_lib_size_normalized	TRUE	timew2pre:setsmultiple	53746.9	61527	873551	382363	677835
ENSG00000008018	tissue_offset_lib_size_normalized	TRUE	timew12:setsmultiple	-24151.4	59427.5	-406400	684448	940080
ENSG00000008083	lib_size_normalized	TRUE	timew2pre:setsmultiple	-45260.5	49232.8	-919316	357931	774054
ENSG00000008083	lib_size_normalized	TRUE	timew12:setsmultiple	-18413.1	45932	-400878	688510	954966
ENSG00000008083	tissue_offset_lib_size_normalized	TRUE	timew2pre:setsmultiple	24247.7	57483.7	421818	673158	858820
ENSG00000008083	tissue_offset_lib_size_normalized	TRUE	timew12:setsmultiple	43383.5	54312.7	798773	424422	868896
ENSG00000008086	lib_size_normalized	TRUE	timew2pre:setsmultiple	-27328.2	66124.8	-413282	679400	912298
ENSG00000008086	lib_size_normalized	TRUE	timew12:setsmultiple	-62616.5	62521.8	-1001515	316578	852428
ENSG00000008086	tissue_offset_lib_size_normalized	TRUE	timew2pre:setsmultiple	52054.1	72317.4	719800	471648	736542
ENSG00000008086	tissue_offset_lib_size_normalized	TRUE	timew12:setsmultiple	4426.62	68875.3	64270	948755	991932
ENSG00000008128	lib_size_normalized	TRUE	timew2pre:setsmultiple	-6491.12	56301.8	-115292	908214	978534
ENSG00000008128	lib_size_normalized	TRUE	timew12:setsmultiple	-17276.4	53773.1	-321284	747996	967717
ENSG00000008128	tissue_offset_lib_size_normalized	TRUE	timew2pre:setsmultiple	64633.2	66405.3	973314	330397	639585
ENSG00000008128	tissue_offset_lib_size_normalized	TRUE	timew12:setsmultiple	51680.2	63829.9	809654	418139	867955
ENSG00000008130	lib_size_normalized	TRUE	timew2pre:setsmultiple	135406	70177	1929497	53669.2	460945
ENSG00000008130	lib_size_normalized	TRUE	timew12:setsmultiple	-78484.2	67825	-1157158	247208	812293
ENSG00000008130	tissue_offset_lib_size_normalized	TRUE	timew2pre:setsmultiple	214873	85084.9	2525402	11556.6	192588
ENSG00000008130	tissue_offset_lib_size_normalized	TRUE	timew12:setsmultiple	-9360.86	82410.6	-113588	909564	989018
ENSG00000008256	lib_size_normalized	TRUE	timew2pre:setsmultiple	48562.6	52152.8	931159	351771	772289
ENSG00000008256	lib_size_normalized	TRUE	timew12:setsmultiple	-26257.4	49026.6	-535574	592253	938137
ENSG00000008256	tissue_offset_lib_size_normalized	TRUE	timew2pre:setsmultiple	124196	62457.5	1988487	46757.8	299901
ENSG00000008256	tissue_offset_lib_size_normalized	TRUE	timew12:setsmultiple	37016.5	59418.5	622980	533298	897130
ENSG00000008277	lib_size_normalized	TRUE	timew2pre:setsmultiple	67916.5	76262	890569	373160	781738
ENSG00000008277	lib_size_normalized	TRUE	timew12:setsmultiple	26216.7	73055.3	358861	719699	963014
ENSG00000008277	tissue_offset_lib_size_normalized	TRUE	timew2pre:setsmultiple	144572	81120.7	1782180	74719.9	356212
ENSG00000008277	tissue_offset_lib_size_normalized	TRUE	timew12:setsmultiple	83338.2	78596.8	1060327	288996	827816
ENSG00000008282	lib_size_normalized	TRUE	timew2pre:setsmultiple	-74833.2	51612.6	-1449901	147086	598175
ENSG00000008282	lib_size_normalized	TRUE	timew12:setsmultiple	-39720.9	49916.1	-795754	426175	898538
ENSG00000008282	tissue_offset_lib_size_normalized	TRUE	timew2pre:setsmultiple	-6584.25	52220.2	-126086	899664	963503
ENSG00000008282	tissue_offset_lib_size_normalized	TRUE	timew12:setsmultiple	23650	50580.4	467573	640090	928260
ENSG00000008283	lib_size_normalized	TRUE	timew2pre:setsmultiple	182042	79020.4	2303730	21237.8	366211
ENSG00000008283	lib_size_normalized	TRUE	timew12:setsmultiple	11026	77485.5	142297	886845	986159
ENSG00000008283	tissue_offset_lib_size_normalized	TRUE	timew2pre:setsmultiple	275819	97805.5	2820077	4801.22	146754
ENSG00000008283	tissue_offset_lib_size_normalized	TRUE	timew12:setsmultiple	92069.9	95572.1	963356	335369	843877
ENSG00000008294	lib_size_normalized	TRUE	timew2pre:setsmultiple	-112178	46013.7	-2437927	14771.8	325937
ENSG00000008294	lib_size_normalized	TRUE	timew12:setsmultiple	-2423.29	44444.9	-54523.5	956518	995638
ENSG00000008294	tissue_offset_lib_size_normalized	TRUE	timew2pre:setsmultiple	-44191.6	58688.3	-752988	451457	725863
ENSG00000008294	tissue_offset_lib_size_normalized	TRUE	timew12:setsmultiple	71331.7	56772.3	1256453	208952	811426
ENSG00000008311	lib_size_normalized	TRUE	timew2pre:setsmultiple	-179166	56882.8	-3149734	1634.19	174198
ENSG00000008311	lib_size_normalized	TRUE	timew12:setsmultiple	-24232.1	53688.8	-451345	651741	948039
ENSG00000008311	tissue_offset_lib_size_normalized	TRUE	timew2pre:setsmultiple	-105166	65214.4	-1612620	106827	407467
ENSG00000008311	tissue_offset_lib_size_normalized	TRUE	timew12:setsmultiple	49865.2	61973.1	804626	421036	868478
ENSG00000008324	lib_size_normalized	TRUE	timew2pre:setsmultiple	183384	73426.5	2497519	12506.6	303295
ENSG00000008324	lib_size_normalized	TRUE	timew12:setsmultiple	-140697	71530.5	-1966950	49189	540466
ENSG00000008324	tissue_offset_lib_size_normalized	TRUE	timew2pre:setsmultiple	266830	92082.6	2897728	3758.77	136591
ENSG00000008324	tissue_offset_lib_size_normalized	TRUE	timew12:setsmultiple	-64115.7	89028.1	-720174	471418	886263
ENSG00000008382	lib_size_normalized	TRUE	timew2pre:setsmultiple	97956.6	104582	936651	348938	770888
ENSG00000008382	lib_size_normalized	TRUE	timew12:setsmultiple	-210918	101858	-2070709	38386	492544
ENSG00000008382	tissue_offset_lib_size_normalized	TRUE	timew2pre:setsmultiple	174517	111724	1562036	118279	422702
ENSG00000008382	tissue_offset_lib_size_normalized	TRUE	timew12:setsmultiple	-166228	109005	-1524953	127271	806445
ENSG00000008394	lib_size_normalized	TRUE	timew2pre:setsmultiple	140941	114649	1229328	218949	669969
ENSG00000008394	lib_size_normalized	TRUE	timew12:setsmultiple	-36899	109430	-337191	735973	966603
ENSG00000008394	tissue_offset_lib_size_normalized	TRUE	timew2pre:setsmultiple	219528	120968	1814759	69561	346142
ENSG00000008394	tissue_offset_lib_size_normalized	TRUE	timew12:setsmultiple	8008.95	115436	69379.9	944687	991932
ENSG00000008405	lib_size_normalized	TRUE	timew2pre:setsmultiple	3336.41	56921.1	58614.7	953259	989928
ENSG00000008405	lib_size_normalized	TRUE	timew12:setsmultiple	18402.5	53422.8	344470	730493	965930
ENSG00000008405	tissue_offset_lib_size_normalized	TRUE	timew2pre:setsmultiple	82134.4	68914.1	1191837	233325	553428
ENSG00000008405	tissue_offset_lib_size_normalized	TRUE	timew12:setsmultiple	90905.8	65507.7	1387710	165225	806445
ENSG00000008441	lib_size_normalized	TRUE	timew2pre:setsmultiple	-14221	59007.4	-241004	809552	952286
ENSG00000008441	lib_size_normalized	TRUE	timew12:setsmultiple	-47403.8	57395.1	-825922	408849	891129
ENSG00000008441	tissue_offset_lib_size_normalized	TRUE	timew2pre:setsmultiple	57238.2	62974.3	908914	363396	665775
ENSG00000008441	tissue_offset_lib_size_normalized	TRUE	timew12:setsmultiple	10799.1	61206.8	176436	859952	977778
ENSG00000008513	lib_size_normalized	TRUE	timew2pre:setsmultiple	150354	66550.4	2259243	23868.3	380426
ENSG00000008513	lib_size_normalized	TRUE	timew12:setsmultiple	-56466.3	64516.8	-875219	381455	881962
ENSG00000008513	tissue_offset_lib_size_normalized	TRUE	timew2pre:setsmultiple	231471	71287.5	3247004	1166.27	97647.1
ENSG00000008513	tissue_offset_lib_size_normalized	TRUE	timew12:setsmultiple	15745.5	69280.6	227272	820212	966294
ENSG00000008517	lib_size_normalized	TRUE	timew2pre:setsmultiple	195737	138894	1409259	158759	606041
ENSG00000008517	lib_size_normalized	TRUE	timew12:setsmultiple	-36603.9	134813	-271515	785995	970668
ENSG00000008517	tissue_offset_lib_size_normalized	TRUE	timew2pre:setsmultiple	290155	161960	1791519	73210.1	353921
ENSG00000008517	tissue_offset_lib_size_normalized	TRUE	timew12:setsmultiple	77292.5	157378	491125	623338	923151
ENSG00000008710	lib_size_normalized	TRUE	timew2pre:setsmultiple	96086.8	123820	776023	437736	817386
ENSG00000008710	lib_size_normalized	TRUE	timew12:setsmultiple	-112161	123656	-907046	364383	873202
ENSG00000008710	tissue_offset_lib_size_normalized	TRUE	timew2pre:setsmultiple	172515	126364	1365221	172184	487839
ENSG00000008710	tissue_offset_lib_size_normalized	TRUE	timew12:setsmultiple	-58751.4	126192	-465571	641523	928690
ENSG00000008838	lib_size_normalized	TRUE	timew2pre:setsmultiple	-17933.7	53910.1	-332659	739392	930759
ENSG00000008838	lib_size_normalized	TRUE	timew12:setsmultiple	-89291.3	52239.4	-1709272	87400.5	638735
ENSG00000008838	tissue_offset_lib_size_normalized	TRUE	timew2pre:setsmultiple	52719.4	60394.7	872915	382710	678077
ENSG00000008838	tissue_offset_lib_size_normalized	TRUE	timew12:setsmultiple	-26581.3	58709.5	-452760	650722	931874
ENSG00000008853	lib_size_normalized	TRUE	timew2pre:setsmultiple	36886.8	69694.1	529267	596620	883019
ENSG00000008853	lib_size_normalized	TRUE	timew12:setsmultiple	-49779.7	67727.7	-734998	462341	907922
ENSG00000008853	tissue_offset_lib_size_normalized	TRUE	timew2pre:setsmultiple	113010	86034.4	1313548	188998	506766
ENSG00000008853	tissue_offset_lib_size_normalized	TRUE	timew12:setsmultiple	22304.8	83637.2	266685	789712	960536
ENSG00000008869	lib_size_normalized	TRUE	timew2pre:setsmultiple	-42017.8	56352.9	-745620	455897	827334
ENSG00000008869	lib_size_normalized	TRUE	timew12:setsmultiple	6546.68	54074.9	121067	903638	989099
ENSG00000008869	tissue_offset_lib_size_normalized	TRUE	timew2pre:setsmultiple	37562.9	66434.2	565415	571791	803297
ENSG00000008869	tissue_offset_lib_size_normalized	TRUE	timew12:setsmultiple	76894.9	64138.1	1198896	230568	817345
ENSG00000008952	lib_size_normalized	TRUE	timew2pre:setsmultiple	-35734.3	41232.6	-866652	386133	789383
ENSG00000008952	lib_size_normalized	TRUE	timew12:setsmultiple	-37742.2	39704.3	-950581	341817	861991
ENSG00000008952	tissue_offset_lib_size_normalized	TRUE	timew2pre:setsmultiple	41741.3	51514.2	810288	417775	702952
ENSG00000008952	tissue_offset_lib_size_normalized	TRUE	timew12:setsmultiple	30180.4	49708.4	607149	543752	899674
ENSG00000008988	lib_size_normalized	TRUE	timew2pre:setsmultiple	-26240.5	49848.7	-526402	598609	883019
ENSG00000008988	lib_size_normalized	TRUE	timew12:setsmultiple	-150162	48062.2	-3124315	1782.19	151606
ENSG00000008988	tissue_offset_lib_size_normalized	TRUE	timew2pre:setsmultiple	51289.3	64937.7	789823	429631	710792
ENSG00000008988	tissue_offset_lib_size_normalized	TRUE	timew12:setsmultiple	-78503.6	62616.7	-1253716	209945	811426
ENSG00000009307	lib_size_normalized	TRUE	timew2pre:setsmultiple	-87405.1	41539.8	-2104126	35367.5	418502
ENSG00000009307	lib_size_normalized	TRUE	timew12:setsmultiple	23453.7	40231.1	582976	559910	930204
ENSG00000009307	tissue_offset_lib_size_normalized	TRUE	timew2pre:setsmultiple	-20033.2	50709.8	-395056	692802	868457
ENSG00000009307	tissue_offset_lib_size_normalized	TRUE	timew12:setsmultiple	97029.4	49168.2	1973419	48447.9	801163
ENSG00000009335	lib_size_normalized	TRUE	timew2pre:setsmultiple	53152.6	52229.4	1017675	308832	741245
ENSG00000009335	lib_size_normalized	TRUE	timew12:setsmultiple	-57389.4	50555.3	-1135181	256300	819044
ENSG00000009335	tissue_offset_lib_size_normalized	TRUE	timew2pre:setsmultiple	122923	53269.1	2307588	21022.1	229290
ENSG00000009335	tissue_offset_lib_size_normalized	TRUE	timew12:setsmultiple	1667.68	51670.3	32275.4	974252	995782
ENSG00000009413	lib_size_normalized	TRUE	timew2pre:setsmultiple	-61567.2	51561	-1194067	232452	678682
ENSG00000009413	lib_size_normalized	TRUE	timew12:setsmultiple	-30726.6	49297.7	-623287	533096	924926
ENSG00000009413	tissue_offset_lib_size_normalized	TRUE	timew2pre:setsmultiple	12110.7	64308.9	188321	850625	943250
ENSG00000009413	tissue_offset_lib_size_normalized	TRUE	timew12:setsmultiple	44347.9	61993.7	715362	474385	887503
ENSG00000009694	lib_size_normalized	TRUE	timew2pre:setsmultiple	118906	88350.9	1345843	178353	629514
ENSG00000009694	lib_size_normalized	TRUE	timew12:setsmultiple	101931	87491.3	1165043	244002	811715
ENSG00000009694	tissue_offset_lib_size_normalized	TRUE	timew2pre:setsmultiple	214480	103176	2078787	37636.9	276223
ENSG00000009694	tissue_offset_lib_size_normalized	TRUE	timew12:setsmultiple	170516	102037	1671114	94699.1	801163
ENSG00000009709	lib_size_normalized	TRUE	timew2pre:setsmultiple	-60347.3	58172.8	-1037380	299559	735749
ENSG00000009709	lib_size_normalized	TRUE	timew12:setsmultiple	66413.1	56778	1169697	242123	810882
ENSG00000009709	tissue_offset_lib_size_normalized	TRUE	timew2pre:setsmultiple	17714.8	74693.8	237165	812529	924981
ENSG00000009709	tissue_offset_lib_size_normalized	TRUE	timew12:setsmultiple	149195	73057.3	2042170	41134.6	801163
ENSG00000009724	lib_size_normalized	TRUE	timew2pre:setsmultiple	-133829	83803.9	-1596929	110282	550485
ENSG00000009724	lib_size_normalized	TRUE	timew12:setsmultiple	-5729.85	77984.4	-73474.3	941429	993194
ENSG00000009724	tissue_offset_lib_size_normalized	TRUE	timew2pre:setsmultiple	-48958.6	83498.9	-586338	557648	794177
ENSG00000009724	tissue_offset_lib_size_normalized	TRUE	timew12:setsmultiple	54662.2	77788.2	702705	482240	889188
ENSG00000009780	lib_size_normalized	TRUE	timew2pre:setsmultiple	-54942.7	49364.9	-1112990	265713	704197
ENSG00000009780	lib_size_normalized	TRUE	timew12:setsmultiple	-41247.5	47534.4	-867740	385537	884022
ENSG00000009780	tissue_offset_lib_size_normalized	TRUE	timew2pre:setsmultiple	16072.5	59577.6	269775	787334	912334
ENSG00000009780	tissue_offset_lib_size_normalized	TRUE	timew12:setsmultiple	28562.4	57558.4	496233	619730	922886
ENSG00000009790	lib_size_normalized	TRUE	timew2pre:setsmultiple	115534	120015	962662	335717	760821
ENSG00000009790	lib_size_normalized	TRUE	timew12:setsmultiple	176629	118953	1484860	137581	706946
ENSG00000009790	tissue_offset_lib_size_normalized	TRUE	timew2pre:setsmultiple	196152	131918	1486925	137035	449199
ENSG00000009790	tissue_offset_lib_size_normalized	TRUE	timew12:setsmultiple	246234	130526	1886480	59230.3	801163
ENSG00000009830	lib_size_normalized	TRUE	timew2pre:setsmultiple	-150072	81636.8	-1838285	66020.4	486933
ENSG00000009830	lib_size_normalized	TRUE	timew12:setsmultiple	64400.4	79883.5	806179	420140	895673
ENSG00000009830	tissue_offset_lib_size_normalized	TRUE	timew2pre:setsmultiple	-81225.6	95931.4	-846705	397159	689085
ENSG00000009830	tissue_offset_lib_size_normalized	TRUE	timew12:setsmultiple	146975	93447.9	1572797	115766	803319
ENSG00000009844	lib_size_normalized	TRUE	timew2pre:setsmultiple	-14961.6	35259.2	-424332	671324	908860
ENSG00000009844	lib_size_normalized	TRUE	timew12:setsmultiple	-21097.7	33962.2	-621210	534462	925002
ENSG00000009844	tissue_offset_lib_size_normalized	TRUE	timew2pre:setsmultiple	57019.5	47934.9	1189518	234236	554055
ENSG00000009844	tissue_offset_lib_size_normalized	TRUE	timew12:setsmultiple	50127.2	46331.4	1081925	279286	826575
ENSG00000009950	lib_size_normalized	TRUE	timew2pre:setsmultiple	68470.4	102373	668830	503604	846100
ENSG00000009950	lib_size_normalized	TRUE	timew12:setsmultiple	-36245.1	99510.2	-364235	715682	962274
ENSG00000009950	tissue_offset_lib_size_normalized	TRUE	timew2pre:setsmultiple	139568	108496	1286392	198306	516783
ENSG00000009950	tissue_offset_lib_size_normalized	TRUE	timew12:setsmultiple	26454.3	105555	250622	802106	964057
ENSG00000009954	lib_size_normalized	TRUE	timew2pre:setsmultiple	-1287.47	43748.9	-29428.6	976523	994979
ENSG00000009954	lib_size_normalized	TRUE	timew12:setsmultiple	-5582.32	42211.1	-132248	894788	987278
ENSG00000009954	tissue_offset_lib_size_normalized	TRUE	timew2pre:setsmultiple	72079.1	49745.3	1448962	147348	461263
ENSG00000009954	tissue_offset_lib_size_normalized	TRUE	timew12:setsmultiple	63945	48152.2	1327977	184186	806445
ENSG00000010017	lib_size_normalized	TRUE	timew2pre:setsmultiple	-70457.7	42475.4	-1658788	97158.6	535120
ENSG00000010017	lib_size_normalized	TRUE	timew12:setsmultiple	10154.6	41011.6	247603	804442	973121
ENSG00000010017	tissue_offset_lib_size_normalized	TRUE	timew2pre:setsmultiple	-3898.91	51303.2	-75997.4	939421	978735
ENSG00000010017	tissue_offset_lib_size_normalized	TRUE	timew12:setsmultiple	84511.1	49652	1702067	88742.9	801163
ENSG00000010072	lib_size_normalized	TRUE	timew2pre:setsmultiple	-44899.2	55906.8	-803107	421913	810779
ENSG00000010072	lib_size_normalized	TRUE	timew12:setsmultiple	560.643	52173.8	10745.7	991426	999042
ENSG00000010072	tissue_offset_lib_size_normalized	TRUE	timew2pre:setsmultiple	29345	64999.8	451463	651656	848061
ENSG00000010072	tissue_offset_lib_size_normalized	TRUE	timew12:setsmultiple	72619.1	61424.8	1182243	237109	817345
ENSG00000010165	lib_size_normalized	TRUE	timew2pre:setsmultiple	42548.4	31397.8	1355141	175373	627699
ENSG00000010165	lib_size_normalized	TRUE	timew12:setsmultiple	-23939	30000.9	-797942	424904	897412
ENSG00000010165	tissue_offset_lib_size_normalized	TRUE	timew2pre:setsmultiple	118880	48470.4	2452620	14182	202444
ENSG00000010165	tissue_offset_lib_size_normalized	TRUE	timew12:setsmultiple	44399.5	46711	950514	341851	845851
ENSG00000010219	lib_size_normalized	TRUE	timew2pre:setsmultiple	-45914.9	63972.8	-717726	472926	835193
ENSG00000010219	lib_size_normalized	TRUE	timew12:setsmultiple	-63396.7	60475.2	-1048309	294496	845425
ENSG00000010219	tissue_offset_lib_size_normalized	TRUE	timew2pre:setsmultiple	33229	79125	419956	674518	859388
ENSG00000010219	tissue_offset_lib_size_normalized	TRUE	timew12:setsmultiple	1040.54	75398.1	13800.6	988989	998294
ENSG00000010244	lib_size_normalized	TRUE	timew2pre:setsmultiple	-69134.6	33763.6	-2047608	40598.4	435851
ENSG00000010244	lib_size_normalized	TRUE	timew12:setsmultiple	-33044.6	32496.5	-1016866	309217	851745
ENSG00000010244	tissue_offset_lib_size_normalized	TRUE	timew2pre:setsmultiple	4639.01	47225.6	98230.9	921749	971455
ENSG00000010244	tissue_offset_lib_size_normalized	TRUE	timew12:setsmultiple	37102.5	45638	812974	416233	867123
ENSG00000010256	lib_size_normalized	TRUE	timew2pre:setsmultiple	88875.9	56583	1570719	116248	562184
ENSG00000010256	lib_size_normalized	TRUE	timew12:setsmultiple	-125300	54968.8	-2279481	22638.5	420119
ENSG00000010256	tissue_offset_lib_size_normalized	TRUE	timew2pre:setsmultiple	167623	67767.2	2473507	13379.4	198729
ENSG00000010256	tissue_offset_lib_size_normalized	TRUE	timew12:setsmultiple	-53355.9	65886.4	-809816	418046	867955
ENSG00000010270	lib_size_normalized	TRUE	timew2pre:setsmultiple	-70437.6	46417.5	-1517478	129146	579000
ENSG00000010270	lib_size_normalized	TRUE	timew12:setsmultiple	-39385.1	42305.6	-930966	351871	868892
ENSG00000010270	tissue_offset_lib_size_normalized	TRUE	timew2pre:setsmultiple	-1069.93	58637.5	-18246.5	985442	995002
ENSG00000010270	tissue_offset_lib_size_normalized	TRUE	timew12:setsmultiple	31456.6	54886.5	573121	566563	906362
ENSG00000010278	lib_size_normalized	TRUE	timew2pre:setsmultiple	86363.2	55868.5	1545828	122146	572994
ENSG00000010278	lib_size_normalized	TRUE	timew12:setsmultiple	-48657	52521.4	-926422	354227	868892
ENSG00000010278	tissue_offset_lib_size_normalized	TRUE	timew2pre:setsmultiple	169182	67666.1	2500245	12410.7	194442
ENSG00000010278	tissue_offset_lib_size_normalized	TRUE	timew12:setsmultiple	22384.2	64074.3	349347	726829	949136
ENSG00000010282	lib_size_normalized	TRUE	timew2pre:setsmultiple	35109.5	61897.5	567220	570565	874674
ENSG00000010282	lib_size_normalized	TRUE	timew12:setsmultiple	-139830	60078.5	-2327457	19940.9	408321
ENSG00000010282	tissue_offset_lib_size_normalized	TRUE	timew2pre:setsmultiple	113376	72301.4	1568107	116856	420579
ENSG00000010282	tissue_offset_lib_size_normalized	TRUE	timew12:setsmultiple	-67619.1	70267.2	-962314	335892	843894
ENSG00000010292	lib_size_normalized	TRUE	timew2pre:setsmultiple	7522.24	41071.9	183148	854682	964760
ENSG00000010292	lib_size_normalized	TRUE	timew12:setsmultiple	-19439	39562.4	-491351	623178	941715
ENSG00000010292	tissue_offset_lib_size_normalized	TRUE	timew2pre:setsmultiple	83392.8	53770.8	1550893	120927	426605
ENSG00000010292	tissue_offset_lib_size_normalized	TRUE	timew12:setsmultiple	50491.9	52084	969431	332330	843751
ENSG00000010295	lib_size_normalized	TRUE	timew2pre:setsmultiple	133666	91911.2	1454294	145865	597900
ENSG00000010295	lib_size_normalized	TRUE	timew12:setsmultiple	10396.4	89255.1	116479	907273	989830
ENSG00000010295	tissue_offset_lib_size_normalized	TRUE	timew2pre:setsmultiple	226978	111213	2040938	41257	285202
ENSG00000010295	tissue_offset_lib_size_normalized	TRUE	timew12:setsmultiple	96834.7	107701	899104	368597	854145
ENSG00000010318	lib_size_normalized	TRUE	timew2pre:setsmultiple	-59933	91453.5	-655339	512250	850270
ENSG00000010318	lib_size_normalized	TRUE	timew12:setsmultiple	59909.6	82581.9	725456	468172	910195
ENSG00000010318	tissue_offset_lib_size_normalized	TRUE	timew2pre:setsmultiple	7061.74	96439.9	73224.3	941628	979748
ENSG00000010318	tissue_offset_lib_size_normalized	TRUE	timew12:setsmultiple	128178	87814.7	1459637	144390	806445
ENSG00000010319	lib_size_normalized	TRUE	timew2pre:setsmultiple	17609.4	51427.5	342412	732041	928590
ENSG00000010319	lib_size_normalized	TRUE	timew12:setsmultiple	-3809.23	48445.4	-78629.4	937327	992773
ENSG00000010319	tissue_offset_lib_size_normalized	TRUE	timew2pre:setsmultiple	96955.9	68972.6	1405716	159808	474788
ENSG00000010319	tissue_offset_lib_size_normalized	TRUE	timew12:setsmultiple	78846.2	65786.4	1198518	230716	817345
ENSG00000010322	lib_size_normalized	TRUE	timew2pre:setsmultiple	106995	70428.6	1519196	128713	578630
ENSG00000010322	lib_size_normalized	TRUE	timew12:setsmultiple	-78262.8	68554.2	-1141619	253612	818896
ENSG00000010322	tissue_offset_lib_size_normalized	TRUE	timew2pre:setsmultiple	186286	79879.6	2332080	19696.5	225631
ENSG00000010322	tissue_offset_lib_size_normalized	TRUE	timew12:setsmultiple	-16994	77859.9	-218264	827223	968497
ENSG00000010327	lib_size_normalized	TRUE	timew2pre:setsmultiple	336145	119892	2803733	5051.47	233563
ENSG00000010327	lib_size_normalized	TRUE	timew12:setsmultiple	-114213	115499	-988866	322729	853837
ENSG00000010327	tissue_offset_lib_size_normalized	TRUE	timew2pre:setsmultiple	434405	135870	3197202	1387.67	104977
ENSG00000010327	tissue_offset_lib_size_normalized	TRUE	timew12:setsmultiple	-41985.4	130151	-322589	747006	951366
ENSG00000010361	lib_size_normalized	TRUE	timew2pre:setsmultiple	-110349	76109.8	-1449869	147095	598175
ENSG00000010361	lib_size_normalized	TRUE	timew12:setsmultiple	-129344	72103.5	-1793865	72834.8	601686
ENSG00000010361	tissue_offset_lib_size_normalized	TRUE	timew2pre:setsmultiple	-38372.4	84078.8	-456386	648112	845366
ENSG00000010361	tissue_offset_lib_size_normalized	TRUE	timew12:setsmultiple	-64097.4	80050.1	-800716	423296	868896
ENSG00000010404	lib_size_normalized	TRUE	timew2pre:setsmultiple	-33070	37197.7	-889034	373985	782489
ENSG00000010404	lib_size_normalized	TRUE	timew12:setsmultiple	-55884.5	35539.8	-1572449	115846	679098
ENSG00000010404	tissue_offset_lib_size_normalized	TRUE	timew2pre:setsmultiple	43166.7	45997.7	938453	348011	652892
ENSG00000010404	tissue_offset_lib_size_normalized	TRUE	timew12:setsmultiple	3979.57	44176.7	90083.1	928221	990706
ENSG00000010539	lib_size_normalized	TRUE	timew2pre:setsmultiple	-73312.8	71929.3	-1019234	308092	740904
ENSG00000010539	lib_size_normalized	TRUE	timew12:setsmultiple	38225.3	65760.8	581278	561053	930365
ENSG00000010539	tissue_offset_lib_size_normalized	TRUE	timew2pre:setsmultiple	-4382.97	84506.6	-51865.5	958636	985464
ENSG00000010539	tissue_offset_lib_size_normalized	TRUE	timew12:setsmultiple	99740.7	78529.1	1270111	204045	811426
ENSG00000010610	lib_size_normalized	TRUE	timew2pre:setsmultiple	276815	102526	2699954	6934.9	254179
ENSG00000010610	lib_size_normalized	TRUE	timew12:setsmultiple	-63928.2	102647	-622796	533418	925002
ENSG00000010610	tissue_offset_lib_size_normalized	TRUE	timew2pre:setsmultiple	378406	120144	3149601	1634.94	108420
ENSG00000010610	tissue_offset_lib_size_normalized	TRUE	timew12:setsmultiple	20173.7	118760	169870	865112	979118
ENSG00000010626	lib_size_normalized	TRUE	timew2pre:setsmultiple	89548.3	50202.8	1783730	74467.6	499286
ENSG00000010626	lib_size_normalized	TRUE	timew12:setsmultiple	-48014.3	48572.3	-988513	322901	853837
ENSG00000010626	tissue_offset_lib_size_normalized	TRUE	timew2pre:setsmultiple	167017	66520.5	2510768	12046.9	194442
ENSG00000010626	tissue_offset_lib_size_normalized	TRUE	timew12:setsmultiple	25513.8	64398.9	396183	691970	942077
ENSG00000010671	lib_size_normalized	TRUE	timew2pre:setsmultiple	9875.32	135746	72748.3	942006	987460
ENSG00000010671	lib_size_normalized	TRUE	timew12:setsmultiple	-116156	140891	-824442	409689	891129
ENSG00000010671	tissue_offset_lib_size_normalized	TRUE	timew2pre:setsmultiple	98896.3	150168	658573	510170	763218
ENSG00000010671	tissue_offset_lib_size_normalized	TRUE	timew12:setsmultiple	-41516.1	153743	-270035	787133	960506
ENSG00000010704	lib_size_normalized	TRUE	timew2pre:setsmultiple	54018.5	65968.4	818855	412869	804848
ENSG00000010704	lib_size_normalized	TRUE	timew12:setsmultiple	-54025.3	63021.9	-857246	391309	885664
ENSG00000010704	tissue_offset_lib_size_normalized	TRUE	timew2pre:setsmultiple	132624	76192.8	1740643	81746.2	367212
ENSG00000010704	tissue_offset_lib_size_normalized	TRUE	timew12:setsmultiple	-1204.14	72995.1	-16496.1	986839	997365
ENSG00000010803	lib_size_normalized	TRUE	timew2pre:setsmultiple	25905.7	46686.2	554890	578970	876693
ENSG00000010803	lib_size_normalized	TRUE	timew12:setsmultiple	-19698.9	44702.8	-440663	659457	949680
ENSG00000010803	tissue_offset_lib_size_normalized	TRUE	timew2pre:setsmultiple	94903.6	50637	1874195	60903.6	329751
ENSG00000010803	tissue_offset_lib_size_normalized	TRUE	timew12:setsmultiple	47047.3	48701.8	966027	334031	843751
ENSG00000010810	lib_size_normalized	TRUE	timew2pre:setsmultiple	98983.2	59745.1	1656758	97568.4	535120
ENSG00000010810	lib_size_normalized	TRUE	timew12:setsmultiple	54940.5	57307.1	958704	337708	860377
ENSG00000010810	tissue_offset_lib_size_normalized	TRUE	timew2pre:setsmultiple	185928	75015.9	2478519	13192.9	197129
ENSG00000010810	tissue_offset_lib_size_normalized	TRUE	timew12:setsmultiple	130375	72451.1	1799495	71940.4	801163
ENSG00000010818	lib_size_normalized	TRUE	timew2pre:setsmultiple	-19286.6	50105.3	-384921	700296	918066
ENSG00000010818	lib_size_normalized	TRUE	timew12:setsmultiple	5662.52	48208.6	117459	906497	989475
ENSG00000010818	tissue_offset_lib_size_normalized	TRUE	timew2pre:setsmultiple	57636.6	55882.9	1031382	302362	616589
ENSG00000010818	tissue_offset_lib_size_normalized	TRUE	timew12:setsmultiple	73244.7	53967.9	1357190	174721	806445
ENSG00000011007	lib_size_normalized	TRUE	timew2pre:setsmultiple	25481.6	31161	817740	413506	805726
ENSG00000011007	lib_size_normalized	TRUE	timew12:setsmultiple	-7517.2	29989.5	-250661	802076	973068
ENSG00000011007	tissue_offset_lib_size_normalized	TRUE	timew2pre:setsmultiple	101112	46565.5	2171396	29901.3	258313
ENSG00000011007	tissue_offset_lib_size_normalized	TRUE	timew12:setsmultiple	64139.2	45068.5	1423149	154693	806445
ENSG00000011009	lib_size_normalized	TRUE	timew2pre:setsmultiple	41990.6	100545	417628	676219	910874
ENSG00000011009	lib_size_normalized	TRUE	timew12:setsmultiple	-237164	98251.1	-2413851	15784.9	375505
ENSG00000011009	tissue_offset_lib_size_normalized	TRUE	timew2pre:setsmultiple	130621	111624	1170191	241924	562912
ENSG00000011009	tissue_offset_lib_size_normalized	TRUE	timew12:setsmultiple	-183284	108900	-1683055	92364.5	801163
ENSG00000011021	lib_size_normalized	TRUE	timew2pre:setsmultiple	2321.48	43773	53034.4	957704	990965
ENSG00000011021	lib_size_normalized	TRUE	timew12:setsmultiple	-74908	41806	-1791802	73164.8	603146
ENSG00000011021	tissue_offset_lib_size_normalized	TRUE	timew2pre:setsmultiple	71805.8	53877.4	1332762	182610	499030
ENSG00000011021	tissue_offset_lib_size_normalized	TRUE	timew12:setsmultiple	-11499.7	51951.4	-221355	824816	968208
ENSG00000011028	lib_size_normalized	TRUE	timew2pre:setsmultiple	283723	125206	2266058	23447.9	375843
ENSG00000011028	lib_size_normalized	TRUE	timew12:setsmultiple	-120649	121526	-992777	320819	853837
ENSG00000011028	tissue_offset_lib_size_normalized	TRUE	timew2pre:setsmultiple	391824	141130	2776332	5497.61	153085
ENSG00000011028	tissue_offset_lib_size_normalized	TRUE	timew12:setsmultiple	-46735.4	136599	-342136	732248	950596
ENSG00000011052	lib_size_normalized	TRUE	timew2pre:setsmultiple	198666	230878	860478	389526	790883
ENSG00000011052	lib_size_normalized	TRUE	timew12:setsmultiple	48078.1	222060	216509	828591	974752
ENSG00000011052	tissue_offset_lib_size_normalized	TRUE	timew2pre:setsmultiple	267060	242547	1101067	270868	589228
ENSG00000011052	tissue_offset_lib_size_normalized	TRUE	timew12:setsmultiple	145243	232852	623759	532786	897130
ENSG00000011105	lib_size_normalized	TRUE	timew2pre:setsmultiple	139216	78526.8	1772845	76254.5	501629
ENSG00000011105	lib_size_normalized	TRUE	timew12:setsmultiple	-27018.1	75474	-357979	720359	963014
ENSG00000011105	tissue_offset_lib_size_normalized	TRUE	timew2pre:setsmultiple	238697	98271.8	2428944	15142.9	205269
ENSG00000011105	tissue_offset_lib_size_normalized	TRUE	timew12:setsmultiple	51343.4	94323.7	544332	586213	913004
ENSG00000011114	lib_size_normalized	TRUE	timew2pre:setsmultiple	-79786.1	47921.6	-1664931	95926.5	531825
ENSG00000011114	lib_size_normalized	TRUE	timew12:setsmultiple	-15985.5	45772.1	-349240	726909	963854
ENSG00000011114	tissue_offset_lib_size_normalized	TRUE	timew2pre:setsmultiple	-3510.82	58266.8	-60254.3	951953	983180
ENSG00000011114	tissue_offset_lib_size_normalized	TRUE	timew12:setsmultiple	53401.2	56041.9	952880	340651	845664
ENSG00000011132	lib_size_normalized	TRUE	timew2pre:setsmultiple	-51437	84107.6	-611562	540828	861908
ENSG00000011132	lib_size_normalized	TRUE	timew12:setsmultiple	-52256	79573.3	-656703	511372	920620
ENSG00000011132	tissue_offset_lib_size_normalized	TRUE	timew2pre:setsmultiple	34083.8	95823.4	355694	722070	882176
ENSG00000011132	tissue_offset_lib_size_normalized	TRUE	timew12:setsmultiple	7652.01	91067	84026.2	933036	991660
ENSG00000011143	lib_size_normalized	TRUE	timew2pre:setsmultiple	-28467.7	59039.6	-482180	629678	893132
ENSG00000011143	lib_size_normalized	TRUE	timew12:setsmultiple	-49392.6	56533.7	-873684	382290	882571
ENSG00000011143	tissue_offset_lib_size_normalized	TRUE	timew2pre:setsmultiple	38242.2	71799.8	532622	594295	816100
ENSG00000011143	tissue_offset_lib_size_normalized	TRUE	timew12:setsmultiple	17297.1	69296.7	249610	802889	964142
ENSG00000011198	lib_size_normalized	TRUE	timew2pre:setsmultiple	5466.33	48993.1	111573	911162	978920
ENSG00000011198	lib_size_normalized	TRUE	timew12:setsmultiple	-8709.56	46274.5	-188215	850708	979317
ENSG00000011198	tissue_offset_lib_size_normalized	TRUE	timew2pre:setsmultiple	78080.5	55393.8	1409552	158672	473695
ENSG00000011198	tissue_offset_lib_size_normalized	TRUE	timew12:setsmultiple	53608.9	52674.9	1017732	308805	836387
ENSG00000011201	lib_size_normalized	TRUE	timew2pre:setsmultiple	-115000	58350.2	-1970859	48740	456103
ENSG00000011201	lib_size_normalized	TRUE	timew12:setsmultiple	-57529.4	56304.6	-1021753	306898	850980
ENSG00000011201	tissue_offset_lib_size_normalized	TRUE	timew2pre:setsmultiple	-45474.7	60400.9	-752881	451521	725863
ENSG00000011201	tissue_offset_lib_size_normalized	TRUE	timew12:setsmultiple	7084.12	58416.1	121270	903477	988056
ENSG00000011243	lib_size_normalized	TRUE	timew2pre:setsmultiple	24450.3	41620.3	587461	556894	868644
ENSG00000011243	lib_size_normalized	TRUE	timew12:setsmultiple	-115882	40100.7	-2889762	3855.33	204169
ENSG00000011243	tissue_offset_lib_size_normalized	TRUE	timew2pre:setsmultiple	104839	54438	1925848	54123.4	315735
ENSG00000011243	tissue_offset_lib_size_normalized	TRUE	timew12:setsmultiple	-46143.8	52580.7	-877580	380172	861190
ENSG00000011258	lib_size_normalized	TRUE	timew2pre:setsmultiple	-121878	59301.4	-2055226	39857.2	433479
ENSG00000011258	lib_size_normalized	TRUE	timew12:setsmultiple	19982.7	56457.6	353942	723382	963770
ENSG00000011258	tissue_offset_lib_size_normalized	TRUE	timew2pre:setsmultiple	-48387.6	62634	-772544	439792	718148
ENSG00000011258	tissue_offset_lib_size_normalized	TRUE	timew12:setsmultiple	88451.7	59914.8	1476292	139866	806445
ENSG00000011260	lib_size_normalized	TRUE	timew2pre:setsmultiple	-41762.1	59614	-700541	483590	841663
ENSG00000011260	lib_size_normalized	TRUE	timew12:setsmultiple	-50510.2	57361.3	-880562	378555	880096
ENSG00000011260	tissue_offset_lib_size_normalized	TRUE	timew2pre:setsmultiple	27372.9	73107.6	374420	708092	875624
ENSG00000011260	tissue_offset_lib_size_normalized	TRUE	timew12:setsmultiple	21905.6	70512.9	310661	756059	954227
ENSG00000011275	lib_size_normalized	TRUE	timew2pre:setsmultiple	-52359.6	52077.8	-1005412	314699	745910
ENSG00000011275	lib_size_normalized	TRUE	timew12:setsmultiple	-12957.2	49794.1	-260215	794698	971929
ENSG00000011275	tissue_offset_lib_size_normalized	TRUE	timew2pre:setsmultiple	17199.1	55905.7	307645	758352	900803
ENSG00000011275	tissue_offset_lib_size_normalized	TRUE	timew12:setsmultiple	43399.4	53645.3	809006	418511	867955
ENSG00000011295	lib_size_normalized	TRUE	timew2pre:setsmultiple	-80827.4	38989.9	-2073032	38169.3	431654
ENSG00000011295	lib_size_normalized	TRUE	timew12:setsmultiple	-19949	37089.4	-537864	590671	938137
ENSG00000011295	tissue_offset_lib_size_normalized	TRUE	timew2pre:setsmultiple	-6675.35	50339.9	-132606	894505	961138
ENSG00000011295	tissue_offset_lib_size_normalized	TRUE	timew12:setsmultiple	56876.8	48259.6	1178561	238573	817345
ENSG00000011304	lib_size_normalized	TRUE	timew2pre:setsmultiple	12198.9	49094.4	248479	803764	949977
ENSG00000011304	lib_size_normalized	TRUE	timew12:setsmultiple	-61686.9	47267.2	-1305067	191870	768722
ENSG00000011304	tissue_offset_lib_size_normalized	TRUE	timew2pre:setsmultiple	93746	63735.6	1470858	141330	453821
ENSG00000011304	tissue_offset_lib_size_normalized	TRUE	timew12:setsmultiple	11765.2	61588.7	191029	848503	975242
ENSG00000011347	lib_size_normalized	TRUE	timew2pre:setsmultiple	28407.1	76025.5	373652	708663	921397
ENSG00000011347	lib_size_normalized	TRUE	timew12:setsmultiple	24356.2	69222.4	351855	724947	963850
ENSG00000011347	tissue_offset_lib_size_normalized	TRUE	timew2pre:setsmultiple	104472	90375.1	1155986	247687	567261
ENSG00000011347	tissue_offset_lib_size_normalized	TRUE	timew12:setsmultiple	85624.6	84328.4	1015371	309929	836387
ENSG00000011376	lib_size_normalized	TRUE	timew2pre:setsmultiple	147206	51044.2	2883890	3927.96	215923
ENSG00000011376	lib_size_normalized	TRUE	timew12:setsmultiple	-71016.3	48953.4	-1450693	146865	721189
ENSG00000011376	tissue_offset_lib_size_normalized	TRUE	timew2pre:setsmultiple	224402	57788.5	3883162	103.107	49788.4
ENSG00000011376	tissue_offset_lib_size_normalized	TRUE	timew12:setsmultiple	-7602.27	55752.9	-136356	891540	984895
ENSG00000011405	lib_size_normalized	TRUE	timew2pre:setsmultiple	-64189.9	54821.9	-1170881	241647	686759
ENSG00000011405	lib_size_normalized	TRUE	timew12:setsmultiple	-27454.3	52505.7	-522883	601056	938137
ENSG00000011405	tissue_offset_lib_size_normalized	TRUE	timew2pre:setsmultiple	14542.9	62409.4	233024	815743	925981
ENSG00000011405	tissue_offset_lib_size_normalized	TRUE	timew12:setsmultiple	39555.2	60101.6	658138	510449	891172
ENSG00000011422	lib_size_normalized	TRUE	timew2pre:setsmultiple	487955	161568	3020113	2526.8	199273
ENSG00000011422	lib_size_normalized	TRUE	timew12:setsmultiple	-111840	165316	-676521	498710	920046
ENSG00000011422	tissue_offset_lib_size_normalized	TRUE	timew2pre:setsmultiple	584692	178440	3276679	1050.36	93146.1
ENSG00000011422	tissue_offset_lib_size_normalized	TRUE	timew12:setsmultiple	-39875.2	180452	-220974	825112	968208
ENSG00000011426	lib_size_normalized	TRUE	timew2pre:setsmultiple	389968	184680	2111582	34722.3	418502
ENSG00000011426	lib_size_normalized	TRUE	timew12:setsmultiple	102318	194846	525123	599498	938137
ENSG00000011426	tissue_offset_lib_size_normalized	TRUE	timew2pre:setsmultiple	496219	204885	2421943	15437.8	206204
ENSG00000011426	tissue_offset_lib_size_normalized	TRUE	timew12:setsmultiple	173918	212433	818698	412959	866326
ENSG00000011451	lib_size_normalized	TRUE	timew2pre:setsmultiple	106302	108810	976952	328593	754963
ENSG00000011451	lib_size_normalized	TRUE	timew12:setsmultiple	-77753.7	105347	-738073	460470	907677
ENSG00000011451	tissue_offset_lib_size_normalized	TRUE	timew2pre:setsmultiple	177830	115277	1542631	122920	428728
ENSG00000011451	tissue_offset_lib_size_normalized	TRUE	timew12:setsmultiple	-36873.7	111576	-330480	741037	951366
ENSG00000011454	lib_size_normalized	TRUE	timew2pre:setsmultiple	21331.5	45398.3	469875	638444	896871
ENSG00000011454	lib_size_normalized	TRUE	timew12:setsmultiple	16368.2	43655.5	374941	707704	960263
ENSG00000011454	tissue_offset_lib_size_normalized	TRUE	timew2pre:setsmultiple	97358.3	54685	1780346	75019.3	356925
ENSG00000011454	tissue_offset_lib_size_normalized	TRUE	timew12:setsmultiple	89879	52792.9	1702483	88664.8	801163
ENSG00000011465	lib_size_normalized	TRUE	timew2pre:setsmultiple	-3984.18	59604.1	-66844	946706	988701
ENSG00000011465	lib_size_normalized	TRUE	timew12:setsmultiple	-33351.3	57814.4	-576868	564028	930879
ENSG00000011465	tissue_offset_lib_size_normalized	TRUE	timew2pre:setsmultiple	75556.4	74396.9	1015586	309827	621436
ENSG00000011465	tissue_offset_lib_size_normalized	TRUE	timew12:setsmultiple	40258.9	72015.5	559031	576140	909401
ENSG00000011478	lib_size_normalized	TRUE	timew2pre:setsmultiple	-68989.1	141396	-487913	625612	891682
ENSG00000011478	lib_size_normalized	TRUE	timew12:setsmultiple	-116121	136249	-852272	394063	886095
ENSG00000011478	tissue_offset_lib_size_normalized	TRUE	timew2pre:setsmultiple	36105.2	146940	245715	805903	922050
ENSG00000011478	tissue_offset_lib_size_normalized	TRUE	timew12:setsmultiple	-48114	141175	-340810	733247	950724
ENSG00000011485	lib_size_normalized	TRUE	timew2pre:setsmultiple	49807	55697.4	894243	371192	780451
ENSG00000011485	lib_size_normalized	TRUE	timew12:setsmultiple	-63097.6	53810.3	-1172593	240959	809335
ENSG00000011485	tissue_offset_lib_size_normalized	TRUE	timew2pre:setsmultiple	121182	66360.5	1826115	67833	343013
ENSG00000011485	tissue_offset_lib_size_normalized	TRUE	timew12:setsmultiple	6367.7	64324.2	98993.9	921143	990239
ENSG00000011523	lib_size_normalized	TRUE	timew2pre:setsmultiple	-94295.1	42565	-2215319	26738.2	391589
ENSG00000011523	lib_size_normalized	TRUE	timew12:setsmultiple	29734	40636.7	731702	464350	908274
ENSG00000011523	tissue_offset_lib_size_normalized	TRUE	timew2pre:setsmultiple	-24294.2	50520.3	-480880	630602	835974
ENSG00000011523	tissue_offset_lib_size_normalized	TRUE	timew12:setsmultiple	97255.7	48547.9	2003295	45145.6	801163
ENSG00000011566	lib_size_normalized	TRUE	timew2pre:setsmultiple	-91988	57834	-1590552	111710	552104
ENSG00000011566	lib_size_normalized	TRUE	timew12:setsmultiple	-8492.65	55830.6	-152115	879097	985047
ENSG00000011566	tissue_offset_lib_size_normalized	TRUE	timew2pre:setsmultiple	-29160.6	62018.1	-470195	638216	839693
ENSG00000011566	tissue_offset_lib_size_normalized	TRUE	timew12:setsmultiple	65255.4	60023.8	1087160	276966	826575
ENSG00000011600	lib_size_normalized	TRUE	timew2pre:setsmultiple	168974	161578	1045772	295666	732321
ENSG00000011600	lib_size_normalized	TRUE	timew12:setsmultiple	-182322	166826	-1092888	274443	832943
ENSG00000011600	tissue_offset_lib_size_normalized	TRUE	timew2pre:setsmultiple	270081	176039	1534213	124977	431710
ENSG00000011600	tissue_offset_lib_size_normalized	TRUE	timew12:setsmultiple	-115721	179266	-645525	518587	892110
ENSG00000011638	lib_size_normalized	TRUE	timew2pre:setsmultiple	37903.8	76081.9	498197	618345	889422
ENSG00000011638	lib_size_normalized	TRUE	timew12:setsmultiple	-132476	73540	-1801414	71637.6	600130
ENSG00000011638	tissue_offset_lib_size_normalized	TRUE	timew2pre:setsmultiple	102282	71193.5	1436670	150812	465121
ENSG00000011638	tissue_offset_lib_size_normalized	TRUE	timew12:setsmultiple	-73106.6	68939.9	-1060439	288945	827816
ENSG00000012048	lib_size_normalized	TRUE	timew2pre:setsmultiple	86181.4	70451.4	1223274	221226	671690
ENSG00000012048	lib_size_normalized	TRUE	timew12:setsmultiple	10280.5	66976.6	153493	878009	985040
ENSG00000012048	tissue_offset_lib_size_normalized	TRUE	timew2pre:setsmultiple	169268	73098.1	2315627	20578.7	227021
ENSG00000012048	tissue_offset_lib_size_normalized	TRUE	timew12:setsmultiple	62539.5	69758.8	896511	369980	854269
ENSG00000012061	lib_size_normalized	TRUE	timew2pre:setsmultiple	63053.4	70939.6	888833	374093	782489
ENSG00000012061	lib_size_normalized	TRUE	timew12:setsmultiple	-102466	68871.1	-1487791	136806	705894
ENSG00000012061	tissue_offset_lib_size_normalized	TRUE	timew2pre:setsmultiple	142854	83694	1706859	87848.2	373761
ENSG00000012061	tissue_offset_lib_size_normalized	TRUE	timew12:setsmultiple	-31435.7	81295.4	-386685	698989	943707
ENSG00000012171	lib_size_normalized	TRUE	timew2pre:setsmultiple	173870	108209	1606797	108099	549316
ENSG00000012171	lib_size_normalized	TRUE	timew12:setsmultiple	-159161	104450	-1523799	127559	692404
ENSG00000012171	tissue_offset_lib_size_normalized	TRUE	timew2pre:setsmultiple	244639	115447	2119064	34085.1	271287
ENSG00000012171	tissue_offset_lib_size_normalized	TRUE	timew12:setsmultiple	-93257.3	111687	-834985	403726	865127
ENSG00000012174	lib_size_normalized	TRUE	timew2pre:setsmultiple	-60502.6	51649	-1171418	241431	686483
ENSG00000012174	lib_size_normalized	TRUE	timew12:setsmultiple	-9816.14	49120.4	-199838	841607	977180
ENSG00000012174	tissue_offset_lib_size_normalized	TRUE	timew2pre:setsmultiple	4213.7	56379.4	74738.2	940423	979127
ENSG00000012174	tissue_offset_lib_size_normalized	TRUE	timew12:setsmultiple	54973.2	53905.8	1019801	307823	836387
ENSG00000012211	lib_size_normalized	TRUE	timew2pre:setsmultiple	-13061.2	77496.7	-168538	866160	966790
ENSG00000012211	lib_size_normalized	TRUE	timew12:setsmultiple	-58098.3	70748.3	-821196	411534	891135
ENSG00000012211	tissue_offset_lib_size_normalized	TRUE	timew2pre:setsmultiple	49357.1	79769	618750	536081	779279
ENSG00000012211	tissue_offset_lib_size_normalized	TRUE	timew12:setsmultiple	-4356.3	73180.2	-59528.3	952531	992650
ENSG00000012223	lib_size_normalized	TRUE	timew2pre:setsmultiple	59239.5	108810	544430	586146	878644
ENSG00000012223	lib_size_normalized	TRUE	timew12:setsmultiple	-59353.7	105780	-561103	574727	933622
ENSG00000012223	tissue_offset_lib_size_normalized	TRUE	timew2pre:setsmultiple	138666	120094	1154644	248236	567554
ENSG00000012223	tissue_offset_lib_size_normalized	TRUE	timew12:setsmultiple	12791.3	117285	109062	913154	989162
ENSG00000012232	lib_size_normalized	TRUE	timew2pre:setsmultiple	-212.154	49999.9	-4243.08	996614	999305
ENSG00000012232	lib_size_normalized	TRUE	timew12:setsmultiple	-91721.8	48240	-1901365	57254.2	557876
ENSG00000012232	tissue_offset_lib_size_normalized	TRUE	timew2pre:setsmultiple	76016.5	55796.7	1362385	173076	488953
ENSG00000012232	tissue_offset_lib_size_normalized	TRUE	timew12:setsmultiple	-30164.2	54067.5	-557900	576913	909460
ENSG00000012660	lib_size_normalized	TRUE	timew2pre:setsmultiple	88308.9	56179.4	1571909	115972	561609
ENSG00000012660	lib_size_normalized	TRUE	timew12:setsmultiple	58295.2	53321.1	1093286	274268	832824
ENSG00000012660	tissue_offset_lib_size_normalized	TRUE	timew2pre:setsmultiple	167798	64658.9	2595128	9455.57	182672
ENSG00000012660	tissue_offset_lib_size_normalized	TRUE	timew12:setsmultiple	126408	61789.5	2045784	40777.6	801163
ENSG00000012817	lib_size_normalized	TRUE	timew2pre:setsmultiple	-247855	158011	-1568595	116742	563302
ENSG00000012817	lib_size_normalized	TRUE	timew12:setsmultiple	-878.697	140880	-6237.22	995023	999358
ENSG00000012817	tissue_offset_lib_size_normalized	TRUE	timew2pre:setsmultiple	-209859	171250	-1225453	220405	538500
ENSG00000012817	tissue_offset_lib_size_normalized	TRUE	timew12:setsmultiple	130811	151928	861004	389236	863963
ENSG00000012822	lib_size_normalized	TRUE	timew2pre:setsmultiple	-59411.4	44755.3	-1327473	184352	634624
ENSG00000012822	lib_size_normalized	TRUE	timew12:setsmultiple	-37517.8	43467.2	-863130	388066	884079
ENSG00000012822	tissue_offset_lib_size_normalized	TRUE	timew2pre:setsmultiple	10048.6	48102.8	208898	834528	935138
ENSG00000012822	tissue_offset_lib_size_normalized	TRUE	timew12:setsmultiple	29702.3	46811.9	634503	525752	894477
ENSG00000012963	lib_size_normalized	TRUE	timew2pre:setsmultiple	13517.1	34746.7	389018	697263	917058
ENSG00000012963	lib_size_normalized	TRUE	timew12:setsmultiple	62245	33066.1	1882441	59776.1	564331
ENSG00000012963	tissue_offset_lib_size_normalized	TRUE	timew2pre:setsmultiple	85951.3	52524.5	1636403	101755	397240
ENSG00000012963	tissue_offset_lib_size_normalized	TRUE	timew12:setsmultiple	140323	50734.3	2765847	5677.52	801163
ENSG00000012983	lib_size_normalized	TRUE	timew2pre:setsmultiple	-30671.4	45364.7	-676107	498973	844786
ENSG00000012983	lib_size_normalized	TRUE	timew12:setsmultiple	32358.3	42621.1	759208	447728	903802
ENSG00000012983	tissue_offset_lib_size_normalized	TRUE	timew2pre:setsmultiple	39388.6	55689.8	707286	479389	742287
ENSG00000012983	tissue_offset_lib_size_normalized	TRUE	timew12:setsmultiple	102866	52999	1940895	52271.1	801163
ENSG00000013016	lib_size_normalized	TRUE	timew2pre:setsmultiple	123657	80100.4	1543777	122642	573021
ENSG00000013016	lib_size_normalized	TRUE	timew12:setsmultiple	-50518.3	76727.3	-658413	510273	920620
ENSG00000013016	tissue_offset_lib_size_normalized	TRUE	timew2pre:setsmultiple	198068	93439.3	2119744	34027.6	271117
ENSG00000013016	tissue_offset_lib_size_normalized	TRUE	timew12:setsmultiple	41544.8	89852.7	462366	643819	929464
ENSG00000013275	lib_size_normalized	TRUE	timew2pre:setsmultiple	-6278.66	51440.2	-122058	902854	976831
ENSG00000013275	lib_size_normalized	TRUE	timew12:setsmultiple	-55261.4	49746.8	-1110854	266631	825738
ENSG00000013275	tissue_offset_lib_size_normalized	TRUE	timew2pre:setsmultiple	74420.6	73125.1	1017716	308813	621029
ENSG00000013275	tissue_offset_lib_size_normalized	TRUE	timew12:setsmultiple	16576.9	70770	234236	814802	965822
ENSG00000013288	lib_size_normalized	TRUE	timew2pre:setsmultiple	174186	71471.9	2437125	14804.6	325937
ENSG00000013288	lib_size_normalized	TRUE	timew12:setsmultiple	-29223.7	70729.6	-413174	679479	953456
ENSG00000013288	tissue_offset_lib_size_normalized	TRUE	timew2pre:setsmultiple	262218	89028.9	2945307	3226.34	131039
ENSG00000013288	tissue_offset_lib_size_normalized	TRUE	timew12:setsmultiple	52379.8	87761	596846	550610	901715
ENSG00000013297	lib_size_normalized	TRUE	timew2pre:setsmultiple	84524.1	98393.1	859044	390316	791137
ENSG00000013297	lib_size_normalized	TRUE	timew12:setsmultiple	-158160	96249.4	-1643227	100336	656278
ENSG00000013297	tissue_offset_lib_size_normalized	TRUE	timew2pre:setsmultiple	155002	115360	1343644	179063	495682
ENSG00000013297	tissue_offset_lib_size_normalized	TRUE	timew12:setsmultiple	-82308.1	112461	-731880	464242	883695
ENSG00000013306	lib_size_normalized	TRUE	timew2pre:setsmultiple	33994.9	90472.3	375750	707103	920594
ENSG00000013306	lib_size_normalized	TRUE	timew12:setsmultiple	-65586.9	88040.2	-744966	456292	907004
ENSG00000013306	tissue_offset_lib_size_normalized	TRUE	timew2pre:setsmultiple	114306	102742	1112548	265903	583289
ENSG00000013306	tissue_offset_lib_size_normalized	TRUE	timew12:setsmultiple	-4043.37	99918.6	-40466.7	967721	995039
ENSG00000013364	lib_size_normalized	TRUE	timew2pre:setsmultiple	297388	103189	2881964	3952.04	215923
ENSG00000013364	lib_size_normalized	TRUE	timew12:setsmultiple	-157764	100735	-1566125	117319	679098
ENSG00000013364	tissue_offset_lib_size_normalized	TRUE	timew2pre:setsmultiple	400537	117134	3419480	627.41	81060.3
ENSG00000013364	tissue_offset_lib_size_normalized	TRUE	timew12:setsmultiple	-84099.9	113889	-738438	460249	880655
ENSG00000013374	lib_size_normalized	TRUE	timew2pre:setsmultiple	-63443.6	29483.9	-2151807	31412.5	407570
ENSG00000013374	lib_size_normalized	TRUE	timew12:setsmultiple	-40450.7	28023.5	-1443453	148893	723848
ENSG00000013374	tissue_offset_lib_size_normalized	TRUE	timew2pre:setsmultiple	10386.8	47453.2	218886	826739	931954
ENSG00000013374	tissue_offset_lib_size_normalized	TRUE	timew12:setsmultiple	34448.8	45656.4	754523	450535	877164
ENSG00000013375	lib_size_normalized	TRUE	timew2pre:setsmultiple	-20835.1	50493.3	-412631	679877	912776
ENSG00000013375	lib_size_normalized	TRUE	timew12:setsmultiple	78311.2	48685.5	1608511	107723	665478
ENSG00000013375	tissue_offset_lib_size_normalized	TRUE	timew2pre:setsmultiple	59996.3	70544.9	850470	395064	687189
ENSG00000013375	tissue_offset_lib_size_normalized	TRUE	timew12:setsmultiple	151218	68380.6	2211413	27007.2	801163
ENSG00000013392	lib_size_normalized	TRUE	timew2pre:setsmultiple	-62087.1	60544	-1025486	305134	740057
ENSG00000013392	lib_size_normalized	TRUE	timew12:setsmultiple	-966.505	56494.6	-17107.9	986350	997892
ENSG00000013392	tissue_offset_lib_size_normalized	TRUE	timew2pre:setsmultiple	5376.44	81075	66314.4	947128	981725
ENSG00000013392	tissue_offset_lib_size_normalized	TRUE	timew12:setsmultiple	74635.5	77166.9	967196	333446	843751
ENSG00000013441	lib_size_normalized	TRUE	timew2pre:setsmultiple	-88616.1	62178.6	-1425187	154103	601914
ENSG00000013441	lib_size_normalized	TRUE	timew12:setsmultiple	-40604.4	60109.9	-675503	499356	920046
ENSG00000013441	tissue_offset_lib_size_normalized	TRUE	timew2pre:setsmultiple	-28463.5	66280.4	-429440	667603	855850
ENSG00000013441	tissue_offset_lib_size_normalized	TRUE	timew12:setsmultiple	27853.4	64210.3	433784	664445	935134
ENSG00000013503	lib_size_normalized	TRUE	timew2pre:setsmultiple	-19651.2	48064.3	-408853	682647	913878
ENSG00000013503	lib_size_normalized	TRUE	timew12:setsmultiple	-68410.8	44371.7	-1541769	123130	684873
ENSG00000013503	tissue_offset_lib_size_normalized	TRUE	timew2pre:setsmultiple	49984.6	59973.3	833447	404593	694858
ENSG00000013503	tissue_offset_lib_size_normalized	TRUE	timew12:setsmultiple	-619.58	56433.2	-10979	991240	998533
ENSG00000013523	lib_size_normalized	TRUE	timew2pre:setsmultiple	28050.3	42830.9	654909	512526	850541
ENSG00000013523	lib_size_normalized	TRUE	timew12:setsmultiple	-17001.8	40642.8	-418322	675712	952809
ENSG00000013523	tissue_offset_lib_size_normalized	TRUE	timew2pre:setsmultiple	99960.6	50142.6	1993527	46203.7	299296
ENSG00000013523	tissue_offset_lib_size_normalized	TRUE	timew12:setsmultiple	48057	48043.9	1000274	317178	840146
ENSG00000013561	lib_size_normalized	TRUE	timew2pre:setsmultiple	7197.98	35826.7	200911	840768	959679
ENSG00000013561	lib_size_normalized	TRUE	timew12:setsmultiple	17842.3	34491.8	517292	604953	939039
ENSG00000013561	tissue_offset_lib_size_normalized	TRUE	timew2pre:setsmultiple	85262.5	52627.1	1620126	105205	404700
ENSG00000013561	tissue_offset_lib_size_normalized	TRUE	timew12:setsmultiple	94438.9	50865.6	1856636	63362.9	801163
ENSG00000013563	lib_size_normalized	TRUE	timew2pre:setsmultiple	-44666.8	40816.9	-1094322	273814	713977
ENSG00000013563	lib_size_normalized	TRUE	timew12:setsmultiple	-60612.1	39531.9	-1533246	125215	687904
ENSG00000013563	tissue_offset_lib_size_normalized	TRUE	timew2pre:setsmultiple	30387.9	57600.1	527568	597800	817249
ENSG00000013563	tissue_offset_lib_size_normalized	TRUE	timew12:setsmultiple	18441.3	55812.5	330416	741086	951366
ENSG00000013573	lib_size_normalized	TRUE	timew2pre:setsmultiple	-57461.8	65959.6	-871167	383663	787773
ENSG00000013573	lib_size_normalized	TRUE	timew12:setsmultiple	-11278.5	64374.2	-175202	860921	982533
ENSG00000013573	tissue_offset_lib_size_normalized	TRUE	timew2pre:setsmultiple	19802.4	80087.2	247261	804706	921676
ENSG00000013573	tissue_offset_lib_size_normalized	TRUE	timew12:setsmultiple	58565.8	78158.4	749322	453663	877330
ENSG00000013583	lib_size_normalized	TRUE	timew2pre:setsmultiple	36655.7	53517.9	684924	493392	843704
ENSG00000013583	lib_size_normalized	TRUE	timew12:setsmultiple	9521.82	50561.9	188320	850626	979317
ENSG00000013583	tissue_offset_lib_size_normalized	TRUE	timew2pre:setsmultiple	110588	64515.2	1714143	86502.5	372854
ENSG00000013583	tissue_offset_lib_size_normalized	TRUE	timew12:setsmultiple	77876.8	61549	1265281	205771	811426
ENSG00000013588	lib_size_normalized	TRUE	timew2pre:setsmultiple	194235	198871	976687	328724	755033
ENSG00000013588	lib_size_normalized	TRUE	timew12:setsmultiple	21503.6	201955	106477	915204	990438
ENSG00000013588	tissue_offset_lib_size_normalized	TRUE	timew2pre:setsmultiple	294042	211214	1392152	163876	478476
ENSG00000013588	tissue_offset_lib_size_normalized	TRUE	timew12:setsmultiple	68010.6	213731	318207	750328	953384
ENSG00000013619	lib_size_normalized	TRUE	timew2pre:setsmultiple	-12050.4	69175.4	-174201	861707	966255
ENSG00000013619	lib_size_normalized	TRUE	timew12:setsmultiple	-731.466	61509.3	-11892	990512	999042
ENSG00000013619	tissue_offset_lib_size_normalized	TRUE	timew2pre:setsmultiple	59013.6	67045.4	880203	378749	675993
ENSG00000013619	tissue_offset_lib_size_normalized	TRUE	timew12:setsmultiple	58924.9	59309.5	993515	320459	842042
ENSG00000013810	lib_size_normalized	TRUE	timew2pre:setsmultiple	270143	99789.3	2707130	6786.76	252390
ENSG00000013810	lib_size_normalized	TRUE	timew12:setsmultiple	-25183.7	99551.9	-252970	800291	973068
ENSG00000013810	tissue_offset_lib_size_normalized	TRUE	timew2pre:setsmultiple	365199	118768	3074882	2105.86	118648
ENSG00000013810	tissue_offset_lib_size_normalized	TRUE	timew12:setsmultiple	48494.6	117674	412111	680258	939155
ENSG00000014123	lib_size_normalized	TRUE	timew2pre:setsmultiple	-82405.1	47295.8	-1742335	81449.8	510073
ENSG00000014123	lib_size_normalized	TRUE	timew12:setsmultiple	-17176.1	45309.7	-379082	704627	959191
ENSG00000014123	tissue_offset_lib_size_normalized	TRUE	timew2pre:setsmultiple	-14182	53624.8	-264468	791419	914777
ENSG00000014123	tissue_offset_lib_size_normalized	TRUE	timew12:setsmultiple	53808.2	51585.7	1043085	296909	831031
ENSG00000014138	lib_size_normalized	TRUE	timew2pre:setsmultiple	2547.28	66249.7	38449.8	969329	993381
ENSG00000014138	lib_size_normalized	TRUE	timew12:setsmultiple	-175215	62444	-2805951	5016.84	233906
ENSG00000014138	tissue_offset_lib_size_normalized	TRUE	timew2pre:setsmultiple	81516.8	76298	1068400	285340	601634
ENSG00000014138	tissue_offset_lib_size_normalized	TRUE	timew12:setsmultiple	-106979	72634	-1472847	140792	806445
ENSG00000014164	lib_size_normalized	TRUE	timew2pre:setsmultiple	180576	136759	1320399	186702	637364
ENSG00000014164	lib_size_normalized	TRUE	timew12:setsmultiple	-42188.6	131517	-320786	748373	967717
ENSG00000014164	tissue_offset_lib_size_normalized	TRUE	timew2pre:setsmultiple	267318	142776	1872286	61167	329751
ENSG00000014164	tissue_offset_lib_size_normalized	TRUE	timew12:setsmultiple	210.283	137579	1528.45	998780	999827
ENSG00000014216	lib_size_normalized	TRUE	timew2pre:setsmultiple	142998	76678.1	1864909	62194.2	478559
ENSG00000014216	lib_size_normalized	TRUE	timew12:setsmultiple	-98897	74786.6	-1322388	186039	764564
ENSG00000014216	tissue_offset_lib_size_normalized	TRUE	timew2pre:setsmultiple	229692	85395.9	2689727	7151.05	170657
ENSG00000014216	tissue_offset_lib_size_normalized	TRUE	timew12:setsmultiple	-37059.6	83369.9	-444520	656666	933684
ENSG00000014641	lib_size_normalized	TRUE	timew2pre:setsmultiple	205734	62132.2	3311232	928.86	150830
ENSG00000014641	lib_size_normalized	TRUE	timew12:setsmultiple	-121221	60278.1	-2011021	44323.3	518154
ENSG00000014641	tissue_offset_lib_size_normalized	TRUE	timew2pre:setsmultiple	282253	69909.3	4037420	54.0423	35214.4
ENSG00000014641	tissue_offset_lib_size_normalized	TRUE	timew12:setsmultiple	-44208.5	67920.8	-650883	515122	891172
ENSG00000014824	lib_size_normalized	TRUE	timew2pre:setsmultiple	6267.9	47356.8	132355	894704	974326
ENSG00000014824	lib_size_normalized	TRUE	timew12:setsmultiple	-10938.6	45589.7	-239936	810380	974005
ENSG00000014824	tissue_offset_lib_size_normalized	TRUE	timew2pre:setsmultiple	75038.3	52547.3	1428015	153288	466840
ENSG00000014824	tissue_offset_lib_size_normalized	TRUE	timew12:setsmultiple	61469.7	50683.7	1212812	225202	815041
ENSG00000014914	lib_size_normalized	TRUE	timew2pre:setsmultiple	116314	68015.7	1710101	87247.3	518996
ENSG00000014914	lib_size_normalized	TRUE	timew12:setsmultiple	-34603.9	63913.5	-541418	588220	937735
ENSG00000014914	tissue_offset_lib_size_normalized	TRUE	timew2pre:setsmultiple	206295	82084.7	2513196	11964.3	194442
ENSG00000014914	tissue_offset_lib_size_normalized	TRUE	timew12:setsmultiple	37969.7	77963.8	487017	626247	923911
ENSG00000014919	lib_size_normalized	TRUE	timew2pre:setsmultiple	111522	42846.3	2602843	9245.43	271689
ENSG00000014919	lib_size_normalized	TRUE	timew12:setsmultiple	12804.2	41543.9	308210	757923	968055
ENSG00000014919	tissue_offset_lib_size_normalized	TRUE	timew2pre:setsmultiple	187162	66424.5	2817674	4837.28	146754
ENSG00000014919	tissue_offset_lib_size_normalized	TRUE	timew12:setsmultiple	103047	64416.6	1599693	109667	801232
ENSG00000015133	lib_size_normalized	TRUE	timew2pre:setsmultiple	-63282.3	109408	-578404	562992	870761
ENSG00000015133	lib_size_normalized	TRUE	timew12:setsmultiple	13177.9	98681.5	133540	893766	986969
ENSG00000015133	tissue_offset_lib_size_normalized	TRUE	timew2pre:setsmultiple	13081.6	109594	119364	904987	965375
ENSG00000015133	tissue_offset_lib_size_normalized	TRUE	timew12:setsmultiple	57960.1	98973.4	585613	558136	904346
ENSG00000015153	lib_size_normalized	TRUE	timew2pre:setsmultiple	-49104.8	50061.1	-980898	326643	753981
ENSG00000015153	lib_size_normalized	TRUE	timew12:setsmultiple	36943.7	48004.5	769588	441544	900220
ENSG00000015153	tissue_offset_lib_size_normalized	TRUE	timew2pre:setsmultiple	22307.8	67953.4	328281	742699	893540
ENSG00000015153	tissue_offset_lib_size_normalized	TRUE	timew12:setsmultiple	122946	65380.6	1880472	60043.8	801163
ENSG00000015171	lib_size_normalized	TRUE	timew2pre:setsmultiple	-76864.5	44859.7	-1713442	86631.2	517680
ENSG00000015171	lib_size_normalized	TRUE	timew12:setsmultiple	25007.8	43304.7	577485	563612	930680
ENSG00000015171	tissue_offset_lib_size_normalized	TRUE	timew2pre:setsmultiple	-7893.53	52916.1	-149171	881419	954618
ENSG00000015171	tissue_offset_lib_size_normalized	TRUE	timew12:setsmultiple	99715.5	51191	1947912	51425.5	801163
ENSG00000015475	lib_size_normalized	TRUE	timew2pre:setsmultiple	66109.9	72080.8	917164	359057	774271
ENSG00000015475	lib_size_normalized	TRUE	timew12:setsmultiple	77542.7	68841.7	1126391	260000	820252
ENSG00000015475	tissue_offset_lib_size_normalized	TRUE	timew2pre:setsmultiple	140986	87313.8	1614707	106374	407199
ENSG00000015475	tissue_offset_lib_size_normalized	TRUE	timew12:setsmultiple	167312	83595.5	2001442	45344.8	801163
ENSG00000015479	lib_size_normalized	TRUE	timew2pre:setsmultiple	-36777.6	45454.5	-809108	418453	809153
ENSG00000015479	lib_size_normalized	TRUE	timew12:setsmultiple	1764.14	43926.1	40161.5	967964	996392
ENSG00000015479	tissue_offset_lib_size_normalized	TRUE	timew2pre:setsmultiple	25886.8	58193.5	444840	656436	850597
ENSG00000015479	tissue_offset_lib_size_normalized	TRUE	timew12:setsmultiple	81524.9	56298.5	1448083	147594	806445
ENSG00000015532	lib_size_normalized	TRUE	timew2pre:setsmultiple	34009.1	84970.4	400246	688975	915234
ENSG00000015532	lib_size_normalized	TRUE	timew12:setsmultiple	-97965.6	81507.4	-1201922	229394	798700
ENSG00000015532	tissue_offset_lib_size_normalized	TRUE	timew2pre:setsmultiple	120012	95240.6	1260093	207636	525910
ENSG00000015532	tissue_offset_lib_size_normalized	TRUE	timew12:setsmultiple	-31986.7	91614.6	-349144	726981	949136
ENSG00000015568	lib_size_normalized	TRUE	timew2pre:setsmultiple	-119248	185488	-642890	520296	853508
ENSG00000015568	lib_size_normalized	TRUE	timew12:setsmultiple	533482	178674	2985791	2828.46	183010
ENSG00000015568	tissue_offset_lib_size_normalized	TRUE	timew2pre:setsmultiple	-50602.1	190878	-265102	790931	914546
ENSG00000015568	tissue_offset_lib_size_normalized	TRUE	timew12:setsmultiple	616780	184132	3349666	809.09	801163
ENSG00000015676	lib_size_normalized	TRUE	timew2pre:setsmultiple	36662.2	33849.5	1083097	278765	717904
ENSG00000015676	lib_size_normalized	TRUE	timew12:setsmultiple	-75536.8	32853	-2299240	21491.3	415601
ENSG00000015676	tissue_offset_lib_size_normalized	TRUE	timew2pre:setsmultiple	111056	50152.8	2214360	26804	246738
ENSG00000015676	tissue_offset_lib_size_normalized	TRUE	timew12:setsmultiple	-7655.25	48768.4	-156972	875267	980409
ENSG00000016391	lib_size_normalized	TRUE	timew2pre:setsmultiple	51089.2	61049.7	836845	402680	797762
ENSG00000016391	lib_size_normalized	TRUE	timew12:setsmultiple	-96546.7	58794.4	-1642107	100568	656551
ENSG00000016391	tissue_offset_lib_size_normalized	TRUE	timew2pre:setsmultiple	116162	70324	1651809	98573.5	393009
ENSG00000016391	tissue_offset_lib_size_normalized	TRUE	timew12:setsmultiple	-34131.5	68223.9	-500286	616873	922886
ENSG00000016402	lib_size_normalized	TRUE	timew2pre:setsmultiple	74866.2	168838	443421	657461	902072
ENSG00000016402	lib_size_normalized	TRUE	timew12:setsmultiple	-124666	152545	-817241	413790	891930
ENSG00000016402	tissue_offset_lib_size_normalized	TRUE	timew2pre:setsmultiple	137804	173961	792159	428268	709969
ENSG00000016402	tissue_offset_lib_size_normalized	TRUE	timew12:setsmultiple	-55018.5	157886	-348470	727488	949312
ENSG00000016864	lib_size_normalized	TRUE	timew2pre:setsmultiple	69284.2	49763.1	1392280	163838	612983
ENSG00000016864	lib_size_normalized	TRUE	timew12:setsmultiple	25422.7	47970	529971	596132	938137
ENSG00000016864	tissue_offset_lib_size_normalized	TRUE	timew2pre:setsmultiple	148167	66587.9	2225137	26072	246632
ENSG00000016864	tissue_offset_lib_size_normalized	TRUE	timew12:setsmultiple	99112.2	64382.2	1539436	123698	806445
ENSG00000017260	lib_size_normalized	TRUE	timew2pre:setsmultiple	-36244.6	49285.6	-735400	462096	829482
ENSG00000017260	lib_size_normalized	TRUE	timew12:setsmultiple	-4354.19	47343	-91971.3	926721	991305
ENSG00000017260	tissue_offset_lib_size_normalized	TRUE	timew2pre:setsmultiple	38666.8	58818.5	657391	510930	763516
ENSG00000017260	tissue_offset_lib_size_normalized	TRUE	timew12:setsmultiple	67985.1	56748.4	1198010	230913	817345
ENSG00000017427	lib_size_normalized	TRUE	timew2pre:setsmultiple	43318.3	82037.8	528029	597479	883019
ENSG00000017427	lib_size_normalized	TRUE	timew12:setsmultiple	96552.9	78794.8	1225372	220435	788030
ENSG00000017427	tissue_offset_lib_size_normalized	TRUE	timew2pre:setsmultiple	121279	93126.8	1302297	192815	510751
ENSG00000017427	tissue_offset_lib_size_normalized	TRUE	timew12:setsmultiple	168710	89672.6	1881396	59918.1	801163
ENSG00000017797	lib_size_normalized	TRUE	timew2pre:setsmultiple	3642.42	34999.2	104072	917112	980266
ENSG00000017797	lib_size_normalized	TRUE	timew12:setsmultiple	46785	33110.2	1413007	157654	736306
ENSG00000017797	tissue_offset_lib_size_normalized	TRUE	timew2pre:setsmultiple	71479.8	46584.4	1534417	124927	431710
ENSG00000017797	tissue_offset_lib_size_normalized	TRUE	timew12:setsmultiple	110054	44579	2468733	13559.2	801163
ENSG00000018189	lib_size_normalized	TRUE	timew2pre:setsmultiple	-472.395	39253.8	-12034.4	990398	998527
ENSG00000018189	lib_size_normalized	TRUE	timew12:setsmultiple	44149.4	37881.2	1165470	243829	811338
ENSG00000018189	tissue_offset_lib_size_normalized	TRUE	timew2pre:setsmultiple	77611.1	60800	1276499	201779	520762
ENSG00000018189	tissue_offset_lib_size_normalized	TRUE	timew12:setsmultiple	128170	58674.8	2184418	28931.5	801163
ENSG00000018236	lib_size_normalized	TRUE	timew2pre:setsmultiple	26825.8	94040	285260	775445	942470
ENSG00000018236	lib_size_normalized	TRUE	timew12:setsmultiple	7558.83	90305.3	83703.1	933292	992319
ENSG00000018236	tissue_offset_lib_size_normalized	TRUE	timew2pre:setsmultiple	106441	103591	1027515	304178	618064
ENSG00000018236	tissue_offset_lib_size_normalized	TRUE	timew12:setsmultiple	59606.3	100156	595134	551754	902245
ENSG00000018280	lib_size_normalized	TRUE	timew2pre:setsmultiple	149988	155779	962820	335638	760821
ENSG00000018280	lib_size_normalized	TRUE	timew12:setsmultiple	-158638	163819	-968371	332859	858025
ENSG00000018280	tissue_offset_lib_size_normalized	TRUE	timew2pre:setsmultiple	238308	168202	1416796	156542	471593
ENSG00000018280	tissue_offset_lib_size_normalized	TRUE	timew12:setsmultiple	-95697.8	175842	-544227	586285	913004
ENSG00000018408	lib_size_normalized	TRUE	timew2pre:setsmultiple	71156	53315.7	1334617	182002	632707
ENSG00000018408	lib_size_normalized	TRUE	timew12:setsmultiple	-5294.26	50932	-103948	917211	990438
ENSG00000018408	tissue_offset_lib_size_normalized	TRUE	timew2pre:setsmultiple	147828	66293.8	2229899	25754.1	245845
ENSG00000018408	tissue_offset_lib_size_normalized	TRUE	timew12:setsmultiple	63060.4	63604.5	991445	321468	842042
ENSG00000018510	lib_size_normalized	TRUE	timew2pre:setsmultiple	-22409.4	45115	-496717	619389	890002
ENSG00000018510	lib_size_normalized	TRUE	timew12:setsmultiple	13148.4	43433.2	302728	762097	968055
ENSG00000018510	tissue_offset_lib_size_normalized	TRUE	timew2pre:setsmultiple	51155.6	62144.4	823172	410410	698084
ENSG00000018510	tissue_offset_lib_size_normalized	TRUE	timew12:setsmultiple	85959.7	59923.2	1434497	151430	806445
ENSG00000018610	lib_size_normalized	TRUE	timew2pre:setsmultiple	-79206.7	48882.4	-1620352	105157	545417
ENSG00000018610	lib_size_normalized	TRUE	timew12:setsmultiple	-64412.4	46838	-1375216	169064	747866
ENSG00000018610	tissue_offset_lib_size_normalized	TRUE	timew2pre:setsmultiple	-3560.58	65383.3	-54457	956571	984856
ENSG00000018610	tissue_offset_lib_size_normalized	TRUE	timew12:setsmultiple	13608.9	62916	216303	828751	968657
ENSG00000018625	lib_size_normalized	TRUE	timew2pre:setsmultiple	-40027.1	49618.6	-806695	419842	810278
ENSG00000018625	lib_size_normalized	TRUE	timew12:setsmultiple	-42724.8	48296.1	-884643	376349	879023
ENSG00000018625	tissue_offset_lib_size_normalized	TRUE	timew2pre:setsmultiple	25404.7	51924.9	489260	624658	832911
ENSG00000018625	tissue_offset_lib_size_normalized	TRUE	timew12:setsmultiple	25377.5	50633.1	501203	616228	922886
ENSG00000018699	lib_size_normalized	TRUE	timew2pre:setsmultiple	41442.5	49210.3	842151	399703	796274
ENSG00000018699	lib_size_normalized	TRUE	timew12:setsmultiple	10646.4	46256	230162	817966	974268
ENSG00000018699	tissue_offset_lib_size_normalized	TRUE	timew2pre:setsmultiple	111560	56131.4	1987470	46870.3	300062
ENSG00000018699	tissue_offset_lib_size_normalized	TRUE	timew12:setsmultiple	73746.1	53362.3	1381990	166975	806445
ENSG00000018869	lib_size_normalized	TRUE	timew2pre:setsmultiple	-24072.3	143603	-167632	866873	967214
ENSG00000018869	lib_size_normalized	TRUE	timew12:setsmultiple	234732	133086	1763769	77770.9	614419
ENSG00000018869	tissue_offset_lib_size_normalized	TRUE	timew2pre:setsmultiple	58203.7	161654	360051	718809	879861
ENSG00000018869	tissue_offset_lib_size_normalized	TRUE	timew12:setsmultiple	312155	151300	2063156	39097.8	801163
ENSG00000019144	lib_size_normalized	TRUE	timew2pre:setsmultiple	30623.7	44307.9	691157	489467	842543
ENSG00000019144	lib_size_normalized	TRUE	timew12:setsmultiple	-62247.6	42949.3	-1449329	147246	721694
ENSG00000019144	tissue_offset_lib_size_normalized	TRUE	timew2pre:setsmultiple	112328	58375.8	1924224	54326.5	316052
ENSG00000019144	tissue_offset_lib_size_normalized	TRUE	timew12:setsmultiple	4469	56714.9	78797.6	937194	991932
ENSG00000019169	lib_size_normalized	TRUE	timew2pre:setsmultiple	345628	189862	1820410	68696.6	489815
ENSG00000019169	lib_size_normalized	TRUE	timew12:setsmultiple	-486859	194855	-2498566	12469.7	337195
ENSG00000019169	tissue_offset_lib_size_normalized	TRUE	timew2pre:setsmultiple	445219	206219	2158961	30853.2	261733
ENSG00000019169	tissue_offset_lib_size_normalized	TRUE	timew12:setsmultiple	-421654	208263	-2024618	42906.6	801163
ENSG00000019485	lib_size_normalized	TRUE	timew2pre:setsmultiple	-46671.8	77619.1	-601293	547645	864309
ENSG00000019485	lib_size_normalized	TRUE	timew12:setsmultiple	-26651.3	69643.3	-382684	701954	958683
ENSG00000019485	tissue_offset_lib_size_normalized	TRUE	timew2pre:setsmultiple	20815.9	81658.9	254913	798790	918491
ENSG00000019485	tissue_offset_lib_size_normalized	TRUE	timew12:setsmultiple	25672.9	73930.4	347257	728398	949363
ENSG00000019549	lib_size_normalized	TRUE	timew2pre:setsmultiple	39082.9	74103.1	527413	597907	883019
ENSG00000019549	lib_size_normalized	TRUE	timew12:setsmultiple	154634	71371.2	2166609	30264.7	456314
ENSG00000019549	tissue_offset_lib_size_normalized	TRUE	timew2pre:setsmultiple	114167	82237.4	1388260	165058	479962
ENSG00000019549	tissue_offset_lib_size_normalized	TRUE	timew12:setsmultiple	218139	79454.2	2745468	6042.46	801163
ENSG00000019582	lib_size_normalized	TRUE	timew2pre:setsmultiple	41149.8	63095.4	652183	514283	851476
ENSG00000019582	lib_size_normalized	TRUE	timew12:setsmultiple	-43072	60747.1	-709037	478301	914082
ENSG00000019582	tissue_offset_lib_size_normalized	TRUE	timew2pre:setsmultiple	133666	81665.9	1636745	101684	397211
ENSG00000019582	tissue_offset_lib_size_normalized	TRUE	timew12:setsmultiple	36986.7	78503.6	471147	637536	927626
ENSG00000019991	lib_size_normalized	TRUE	timew2pre:setsmultiple	88193.2	129208	682569	494879	844308
ENSG00000019991	lib_size_normalized	TRUE	timew12:setsmultiple	154031	129787	1186795	235308	804535
ENSG00000019991	tissue_offset_lib_size_normalized	TRUE	timew2pre:setsmultiple	176517	144496	1221605	221857	539832
ENSG00000019991	tissue_offset_lib_size_normalized	TRUE	timew12:setsmultiple	212124	144424	1468755	141899	806445
ENSG00000019995	lib_size_normalized	TRUE	timew2pre:setsmultiple	-77337.8	41864.1	-1847356	64695.6	484046
ENSG00000019995	lib_size_normalized	TRUE	timew12:setsmultiple	33814.2	40196.6	841218	400226	887456
ENSG00000019995	tissue_offset_lib_size_normalized	TRUE	timew2pre:setsmultiple	-8515.6	51484	-165403	868627	949763
ENSG00000019995	tissue_offset_lib_size_normalized	TRUE	timew12:setsmultiple	106597	49637.6	2147497	31753.7	801163
ENSG00000020129	lib_size_normalized	TRUE	timew2pre:setsmultiple	104141	93355	1115542	264618	703786
ENSG00000020129	lib_size_normalized	TRUE	timew12:setsmultiple	-83061.4	90042.3	-922470	356283	869773
ENSG00000020129	tissue_offset_lib_size_normalized	TRUE	timew2pre:setsmultiple	193909	109191	1775868	75754.6	358822
ENSG00000020129	tissue_offset_lib_size_normalized	TRUE	timew12:setsmultiple	-7072.26	105216	-67216.4	946409	991932
ENSG00000020181	lib_size_normalized	TRUE	timew2pre:setsmultiple	25301.7	63329.3	399526	689505	915656
ENSG00000020181	lib_size_normalized	TRUE	timew12:setsmultiple	-19469.5	60838.4	-320020	748953	967717
ENSG00000020181	tissue_offset_lib_size_normalized	TRUE	timew2pre:setsmultiple	111569	78314.4	1424629	154265	468198
ENSG00000020181	tissue_offset_lib_size_normalized	TRUE	timew12:setsmultiple	60779.2	75363.9	806477	419968	867955
ENSG00000020256	lib_size_normalized	TRUE	timew2pre:setsmultiple	92447.7	76426.1	1209636	226419	675046
ENSG00000020256	lib_size_normalized	TRUE	timew12:setsmultiple	-125689	71025.3	-1769639	76787.3	610726
ENSG00000020256	tissue_offset_lib_size_normalized	TRUE	timew2pre:setsmultiple	161697	80052.4	2019885	43395.3	291252
ENSG00000020256	tissue_offset_lib_size_normalized	TRUE	timew12:setsmultiple	-62030.9	74816.1	-829113	407041	865876
ENSG00000020426	lib_size_normalized	TRUE	timew2pre:setsmultiple	-71824.3	44029.3	-1631283	102830	542648
ENSG00000020426	lib_size_normalized	TRUE	timew12:setsmultiple	-37097.8	41989.3	-883505	376964	879308
ENSG00000020426	tissue_offset_lib_size_normalized	TRUE	timew2pre:setsmultiple	-6371.96	49948.6	-127570	898489	963208
ENSG00000020426	tissue_offset_lib_size_normalized	TRUE	timew12:setsmultiple	29685.6	47919.1	619495	535590	898505
ENSG00000020577	lib_size_normalized	TRUE	timew2pre:setsmultiple	-5753.31	63762.1	-90230.8	928104	983742
ENSG00000020577	lib_size_normalized	TRUE	timew12:setsmultiple	-42975.4	61640.9	-697190	485684	915106
ENSG00000020577	tissue_offset_lib_size_normalized	TRUE	timew2pre:setsmultiple	58679.8	65858.7	890995	372932	672697
ENSG00000020577	tissue_offset_lib_size_normalized	TRUE	timew12:setsmultiple	18448.5	63862.8	288877	772676	958141
ENSG00000020922	lib_size_normalized	TRUE	timew2pre:setsmultiple	-133685	51482.3	-2596725	9411.73	273402
ENSG00000020922	lib_size_normalized	TRUE	timew12:setsmultiple	-243.653	48989.1	-4973.62	996032	999717
ENSG00000020922	tissue_offset_lib_size_normalized	TRUE	timew2pre:setsmultiple	-51536.8	63342.7	-813620	415863	701468
ENSG00000020922	tissue_offset_lib_size_normalized	TRUE	timew12:setsmultiple	70313.7	60603.5	1160225	245957	817345
ENSG00000021300	lib_size_normalized	TRUE	timew2pre:setsmultiple	180586	66773.4	2704465	6841.46	252544
ENSG00000021300	lib_size_normalized	TRUE	timew12:setsmultiple	45902.5	63812.7	719332	471937	911789
ENSG00000021300	tissue_offset_lib_size_normalized	TRUE	timew2pre:setsmultiple	263635	75358.2	3498421	468.021	69447.8
ENSG00000021300	tissue_offset_lib_size_normalized	TRUE	timew12:setsmultiple	123192	71994.4	1711140	87055.2	801163
ENSG00000021355	lib_size_normalized	TRUE	timew2pre:setsmultiple	120776	62838	1922016	54603.7	460945
ENSG00000021355	lib_size_normalized	TRUE	timew12:setsmultiple	16769.2	60994.3	274930	783370	970305
ENSG00000021355	tissue_offset_lib_size_normalized	TRUE	timew2pre:setsmultiple	202988	79704.2	2546760	10872.8	189192
ENSG00000021355	tissue_offset_lib_size_normalized	TRUE	timew12:setsmultiple	92738.2	77082.2	1203108	228935	817345
ENSG00000021574	lib_size_normalized	TRUE	timew2pre:setsmultiple	-70705.7	44981.7	-1571877	115979	561609
ENSG00000021574	lib_size_normalized	TRUE	timew12:setsmultiple	74250.9	43157.7	1720454	85349.9	633914
ENSG00000021574	tissue_offset_lib_size_normalized	TRUE	timew2pre:setsmultiple	-3413.4	58903.8	-57948.7	953790	983991
ENSG00000021574	tissue_offset_lib_size_normalized	TRUE	timew12:setsmultiple	148074	56767.9	2608410	9096.4	801163
ENSG00000021762	lib_size_normalized	TRUE	timew2pre:setsmultiple	130462	119791	1089080	276119	716081
ENSG00000021762	lib_size_normalized	TRUE	timew12:setsmultiple	66620.1	115215	578225	563112	930620
ENSG00000021762	tissue_offset_lib_size_normalized	TRUE	timew2pre:setsmultiple	210750	131932	1597421	110172	412279
ENSG00000021762	tissue_offset_lib_size_normalized	TRUE	timew12:setsmultiple	123041	127408	965721	334184	843751
ENSG00000021776	lib_size_normalized	TRUE	timew2pre:setsmultiple	-47356.5	50668.1	-934642	349973	771360
ENSG00000021776	lib_size_normalized	TRUE	timew12:setsmultiple	-2174.61	48456.5	-44877.6	964205	996392
ENSG00000021776	tissue_offset_lib_size_normalized	TRUE	timew2pre:setsmultiple	32721.5	64711	505656	613098	826443
ENSG00000021776	tissue_offset_lib_size_normalized	TRUE	timew12:setsmultiple	72924.4	62268.5	1171128	241547	817345
ENSG00000021826	lib_size_normalized	TRUE	timew2pre:setsmultiple	57767.4	94668.2	610210	541723	862128
ENSG00000021826	lib_size_normalized	TRUE	timew12:setsmultiple	12154.4	91032.6	133517	893784	986969
ENSG00000021826	tissue_offset_lib_size_normalized	TRUE	timew2pre:setsmultiple	144010	106834	1347970	177668	494223
ENSG00000021826	tissue_offset_lib_size_normalized	TRUE	timew12:setsmultiple	84955.1	102579	828192	407562	865876
ENSG00000022267	lib_size_normalized	TRUE	timew2pre:setsmultiple	35491	44757.8	792957	427803	812174
ENSG00000022267	lib_size_normalized	TRUE	timew12:setsmultiple	-62070.3	43388.3	-1430576	152552	728941
ENSG00000022267	tissue_offset_lib_size_normalized	TRUE	timew2pre:setsmultiple	104850	55678	1883141	59681.3	326832
ENSG00000022267	tissue_offset_lib_size_normalized	TRUE	timew12:setsmultiple	15676.2	54123.2	289639	772092	958141
ENSG00000022277	lib_size_normalized	TRUE	timew2pre:setsmultiple	-51093.3	35854.8	-1425008	154155	601959
ENSG00000022277	lib_size_normalized	TRUE	timew12:setsmultiple	-139997	34559.2	-4050922	51.0162	35379.1
ENSG00000022277	tissue_offset_lib_size_normalized	TRUE	timew2pre:setsmultiple	25542.1	50549.4	505290	613355	826572
ENSG00000022277	tissue_offset_lib_size_normalized	TRUE	timew12:setsmultiple	-67095.4	48778.6	-1375510	168973	806445
ENSG00000022567	lib_size_normalized	TRUE	timew2pre:setsmultiple	152859	109829	1391791	163986	613034
ENSG00000022567	lib_size_normalized	TRUE	timew12:setsmultiple	-13757.3	109326	-125837	899861	988538
ENSG00000022567	tissue_offset_lib_size_normalized	TRUE	timew2pre:setsmultiple	232707	116335	2000325	45465.2	297419
ENSG00000022567	tissue_offset_lib_size_normalized	TRUE	timew12:setsmultiple	58821.7	115572	508962	610778	921654
ENSG00000022840	lib_size_normalized	TRUE	timew2pre:setsmultiple	56920.9	35040.8	1624418	104287	544435
ENSG00000022840	lib_size_normalized	TRUE	timew12:setsmultiple	15656.9	33972	460877	644887	946373
ENSG00000022840	tissue_offset_lib_size_normalized	TRUE	timew2pre:setsmultiple	129847	51370	2527682	11481.8	192588
ENSG00000022840	tissue_offset_lib_size_normalized	TRUE	timew12:setsmultiple	90692.8	49911.8	1817060	69208	801163
ENSG00000022976	lib_size_normalized	TRUE	timew2pre:setsmultiple	-105913	59644	-1775756	75773.1	501350
ENSG00000022976	lib_size_normalized	TRUE	timew12:setsmultiple	-48123.3	55844	-861746	388827	884873
ENSG00000022976	tissue_offset_lib_size_normalized	TRUE	timew2pre:setsmultiple	-38642.9	69428.5	-556586	577810	807050
ENSG00000022976	tissue_offset_lib_size_normalized	TRUE	timew12:setsmultiple	21773	65758.2	331107	740564	951366
ENSG00000023041	lib_size_normalized	TRUE	timew2pre:setsmultiple	15054.8	38931.1	386704	698975	917542
ENSG00000023041	lib_size_normalized	TRUE	timew12:setsmultiple	-61306.7	37123.5	-1651426	98651.6	654200
ENSG00000023041	tissue_offset_lib_size_normalized	TRUE	timew2pre:setsmultiple	87889.9	56991.8	1542150	123037	428728
ENSG00000023041	tissue_offset_lib_size_normalized	TRUE	timew12:setsmultiple	14943.5	54963.5	271880	785714	960208
ENSG00000023171	lib_size_normalized	TRUE	timew2pre:setsmultiple	119448	85000.3	1405270	159941	606691
ENSG00000023171	lib_size_normalized	TRUE	timew12:setsmultiple	136440	82679.9	1650224	98897.2	654452
ENSG00000023171	tissue_offset_lib_size_normalized	TRUE	timew2pre:setsmultiple	188069	97294.3	1932990	53237.4	313504
ENSG00000023171	tissue_offset_lib_size_normalized	TRUE	timew12:setsmultiple	212241	95002.9	2234050	25479.8	801163
ENSG00000023191	lib_size_normalized	TRUE	timew2pre:setsmultiple	102147	115208	886638	375274	783755
ENSG00000023191	lib_size_normalized	TRUE	timew12:setsmultiple	-102610	112514	-911971	361784	872861
ENSG00000023191	tissue_offset_lib_size_normalized	TRUE	timew2pre:setsmultiple	191626	125284	1529530	126133	433358
ENSG00000023191	tissue_offset_lib_size_normalized	TRUE	timew12:setsmultiple	-35897.1	122300	-293517	769127	957280
ENSG00000023228	lib_size_normalized	TRUE	timew2pre:setsmultiple	36456.6	56857	641197	521395	854034
ENSG00000023228	lib_size_normalized	TRUE	timew12:setsmultiple	-60829.7	55134.6	-1103295	269899	828153
ENSG00000023228	tissue_offset_lib_size_normalized	TRUE	timew2pre:setsmultiple	109432	62299.7	1756550	78994.5	363592
ENSG00000023228	tissue_offset_lib_size_normalized	TRUE	timew12:setsmultiple	13528.6	60552.6	223418	823210	967372
ENSG00000023287	lib_size_normalized	TRUE	timew2pre:setsmultiple	-124631	61155.5	-2037940	41556	439450
ENSG00000023287	lib_size_normalized	TRUE	timew12:setsmultiple	22858.7	59207.9	386075	699441	957374
ENSG00000023287	tissue_offset_lib_size_normalized	TRUE	timew2pre:setsmultiple	-56020.7	62576.7	-895233	370663	671110
ENSG00000023287	tissue_offset_lib_size_normalized	TRUE	timew12:setsmultiple	88809.5	60700.9	1463068	143449	806445
ENSG00000023318	lib_size_normalized	TRUE	timew2pre:setsmultiple	-57518.8	35801.3	-1606610	108140	549316
ENSG00000023318	lib_size_normalized	TRUE	timew12:setsmultiple	-23363.1	34327.9	-680587	496133	919330
ENSG00000023318	tissue_offset_lib_size_normalized	TRUE	timew2pre:setsmultiple	25961.1	52450.8	494960	620628	830849
ENSG00000023318	tissue_offset_lib_size_normalized	TRUE	timew12:setsmultiple	46922.7	50539.9	928430	353185	850468
ENSG00000023330	lib_size_normalized	TRUE	timew2pre:setsmultiple	92280.9	56533.6	1632320	102612	542543
ENSG00000023330	lib_size_normalized	TRUE	timew12:setsmultiple	-61109.4	54728	-1116603	264164	823436
ENSG00000023330	tissue_offset_lib_size_normalized	TRUE	timew2pre:setsmultiple	161677	61747.8	2618345	8835.75	181122
ENSG00000023330	tissue_offset_lib_size_normalized	TRUE	timew12:setsmultiple	6535.9	59815	109268	912990	989162
ENSG00000023445	lib_size_normalized	TRUE	timew2pre:setsmultiple	386736	145555	2656982	7884.36	256876
ENSG00000023445	lib_size_normalized	TRUE	timew12:setsmultiple	-3525.74	132091	-26691.8	978706	996392
ENSG00000023445	tissue_offset_lib_size_normalized	TRUE	timew2pre:setsmultiple	485694	153752	3158940	1583.44	107505
ENSG00000023445	tissue_offset_lib_size_normalized	TRUE	timew12:setsmultiple	49861.4	138414	360235	718672	947870
ENSG00000023516	lib_size_normalized	TRUE	timew2pre:setsmultiple	-79617.7	50412.1	-1579336	114259	557603
ENSG00000023516	lib_size_normalized	TRUE	timew12:setsmultiple	79350.7	48754.5	1627558	103619	661355
ENSG00000023516	tissue_offset_lib_size_normalized	TRUE	timew2pre:setsmultiple	-5510.77	65239.2	-84470.2	932683	976125
ENSG00000023516	tissue_offset_lib_size_normalized	TRUE	timew12:setsmultiple	160910	63227.1	2544947	10929.4	801163
ENSG00000023572	lib_size_normalized	TRUE	timew2pre:setsmultiple	-37203.9	47113	-789673	429719	813054
ENSG00000023572	lib_size_normalized	TRUE	timew12:setsmultiple	30453.9	45508.8	669187	503376	920329
ENSG00000023572	tissue_offset_lib_size_normalized	TRUE	timew2pre:setsmultiple	35588	66313.6	536663	591500	814631
ENSG00000023572	tissue_offset_lib_size_normalized	TRUE	timew12:setsmultiple	113270	64036.1	1768855	76918.1	801163
ENSG00000023608	lib_size_normalized	TRUE	timew2pre:setsmultiple	25808	66899.9	385770	699667	917970
ENSG00000023608	lib_size_normalized	TRUE	timew12:setsmultiple	16855.9	62039.8	271694	785857	970668
ENSG00000023608	tissue_offset_lib_size_normalized	TRUE	timew2pre:setsmultiple	97562.9	77449.8	1259692	207780	525910
ENSG00000023608	tissue_offset_lib_size_normalized	TRUE	timew12:setsmultiple	82231.1	73067	1125420	260411	822763
ENSG00000023697	lib_size_normalized	TRUE	timew2pre:setsmultiple	1016.04	40749.7	24933.7	980108	996033
ENSG00000023697	lib_size_normalized	TRUE	timew12:setsmultiple	36661.6	38648.2	948600	342824	863188
ENSG00000023697	tissue_offset_lib_size_normalized	TRUE	timew2pre:setsmultiple	69676.6	53733.1	1296718	194728	513620
ENSG00000023697	tissue_offset_lib_size_normalized	TRUE	timew12:setsmultiple	114594	51614.5	2220201	26405.1	801163
ENSG00000023734	lib_size_normalized	TRUE	timew2pre:setsmultiple	34143.5	30073.7	1135328	256238	697442
ENSG00000023734	lib_size_normalized	TRUE	timew12:setsmultiple	-6461.85	28841.7	-224046	822722	974709
ENSG00000023734	tissue_offset_lib_size_normalized	TRUE	timew2pre:setsmultiple	102969	49357.9	2086177	36962.6	275908
ENSG00000023734	tissue_offset_lib_size_normalized	TRUE	timew12:setsmultiple	69640.8	47645.9	1461633	143842	806445
ENSG00000023839	lib_size_normalized	TRUE	timew2pre:setsmultiple	-56019.2	103679	-540313	588981	880052
ENSG00000023839	lib_size_normalized	TRUE	timew12:setsmultiple	-146124	104493	-1398408	161991	740288
ENSG00000023839	tissue_offset_lib_size_normalized	TRUE	timew2pre:setsmultiple	27367.1	114585	238838	811231	924416
ENSG00000023839	tissue_offset_lib_size_normalized	TRUE	timew12:setsmultiple	-85302.2	115265	-740054	459267	880192
ENSG00000023902	lib_size_normalized	TRUE	timew2pre:setsmultiple	198297	60789.7	3262021	1106.21	159988
ENSG00000023902	lib_size_normalized	TRUE	timew12:setsmultiple	16344.2	58910.6	277440	781442	970305
ENSG00000023902	tissue_offset_lib_size_normalized	TRUE	timew2pre:setsmultiple	288641	78983.1	3654460	257.724	56801.5
ENSG00000023902	tissue_offset_lib_size_normalized	TRUE	timew12:setsmultiple	96432.4	76385.8	1262438	206791	811426
ENSG00000023909	lib_size_normalized	TRUE	timew2pre:setsmultiple	-16499	59765.9	-276061	782501	944888
ENSG00000023909	lib_size_normalized	TRUE	timew12:setsmultiple	25771.6	57920.4	444948	656358	949409
ENSG00000023909	tissue_offset_lib_size_normalized	TRUE	timew2pre:setsmultiple	62328.3	72540.4	859222	390218	684048
ENSG00000023909	tissue_offset_lib_size_normalized	TRUE	timew12:setsmultiple	100091	70255.7	1424668	154253	806445
ENSG00000024048	lib_size_normalized	TRUE	timew2pre:setsmultiple	-9799.43	49924.3	-196286	844386	961426
ENSG00000024048	lib_size_normalized	TRUE	timew12:setsmultiple	-18021.5	48252.8	-373480	708791	960263
ENSG00000024048	tissue_offset_lib_size_normalized	TRUE	timew2pre:setsmultiple	60516.6	56214.6	1076527	281692	598360
ENSG00000024048	tissue_offset_lib_size_normalized	TRUE	timew12:setsmultiple	53816.7	54480.2	987821	323240	842408
ENSG00000024422	lib_size_normalized	TRUE	timew2pre:setsmultiple	121522	59531.2	2041323	41218.7	438428
ENSG00000024422	lib_size_normalized	TRUE	timew12:setsmultiple	1605.75	57565.2	27894.5	977746	996392
ENSG00000024422	tissue_offset_lib_size_normalized	TRUE	timew2pre:setsmultiple	213166	77575.9	2747834	5999.03	160983
ENSG00000024422	tissue_offset_lib_size_normalized	TRUE	timew12:setsmultiple	81271.9	74977.6	1083949	278387	826575
ENSG00000024862	lib_size_normalized	TRUE	timew2pre:setsmultiple	-89438.5	53522.8	-1671034	94715	531506
ENSG00000024862	lib_size_normalized	TRUE	timew12:setsmultiple	-53073.7	50246.6	-1056264	290848	842956
ENSG00000024862	tissue_offset_lib_size_normalized	TRUE	timew2pre:setsmultiple	-8310.95	70377	-118092	905995	965828
ENSG00000024862	tissue_offset_lib_size_normalized	TRUE	timew12:setsmultiple	19028	67125.3	283470	776817	958872
ENSG00000025039	lib_size_normalized	TRUE	timew2pre:setsmultiple	-15851.6	45881.2	-345492	729725	928237
ENSG00000025039	lib_size_normalized	TRUE	timew12:setsmultiple	-12360.3	44318.4	-278897	780324	970234
ENSG00000025039	tissue_offset_lib_size_normalized	TRUE	timew2pre:setsmultiple	49390.7	51463.4	959724	337194	645259
ENSG00000025039	tissue_offset_lib_size_normalized	TRUE	timew12:setsmultiple	59826.1	49800.6	1201312	229630	817345
ENSG00000025156	lib_size_normalized	TRUE	timew2pre:setsmultiple	-54038.8	48104.9	-1123353	261288	701896
ENSG00000025156	lib_size_normalized	TRUE	timew12:setsmultiple	-8233.26	46382	-177510	859108	981735
ENSG00000025156	tissue_offset_lib_size_normalized	TRUE	timew2pre:setsmultiple	16181.6	60845.3	265947	790280	914165
ENSG00000025156	tissue_offset_lib_size_normalized	TRUE	timew12:setsmultiple	65970.2	58945.7	1119169	263068	824352
ENSG00000025293	lib_size_normalized	TRUE	timew2pre:setsmultiple	-81309.9	40423.3	-2011463	44276.6	443843
ENSG00000025293	lib_size_normalized	TRUE	timew12:setsmultiple	-15189.7	38892.9	-390551	696129	957360
ENSG00000025293	tissue_offset_lib_size_normalized	TRUE	timew2pre:setsmultiple	-10323.1	49744	-207524	835601	935772
ENSG00000025293	tissue_offset_lib_size_normalized	TRUE	timew12:setsmultiple	54466.3	48002	1134667	256515	821626
ENSG00000025434	lib_size_normalized	TRUE	timew2pre:setsmultiple	-26766.7	72401.5	-369698	711607	922194
ENSG00000025434	lib_size_normalized	TRUE	timew12:setsmultiple	-83915.4	68735	-1220853	222142	789224
ENSG00000025434	tissue_offset_lib_size_normalized	TRUE	timew2pre:setsmultiple	49129.8	79778.6	615827	538009	780415
ENSG00000025434	tissue_offset_lib_size_normalized	TRUE	timew12:setsmultiple	-25285.9	76121.6	-332178	739755	951366
ENSG00000025708	lib_size_normalized	TRUE	timew2pre:setsmultiple	183698	133961	1371282	170287	620946
ENSG00000025708	lib_size_normalized	TRUE	timew12:setsmultiple	-74904.8	133540	-560919	574853	933622
ENSG00000025708	tissue_offset_lib_size_normalized	TRUE	timew2pre:setsmultiple	284421	147554	1927565	53909.2	314823
ENSG00000025708	tissue_offset_lib_size_normalized	TRUE	timew12:setsmultiple	-2413.15	146419	-16481	986851	997365
ENSG00000025770	lib_size_normalized	TRUE	timew2pre:setsmultiple	66885	89578.5	746664	455267	827334
ENSG00000025770	lib_size_normalized	TRUE	timew12:setsmultiple	-122869	86393.8	-1422193	154970	733370
ENSG00000025770	tissue_offset_lib_size_normalized	TRUE	timew2pre:setsmultiple	152978	100262	1525780	127065	434478
ENSG00000025770	tissue_offset_lib_size_normalized	TRUE	timew12:setsmultiple	-60062.2	96959.6	-619456	535616	898505
ENSG00000025772	lib_size_normalized	TRUE	timew2pre:setsmultiple	-1100.59	62785.2	-17529.4	986014	997180
ENSG00000025772	lib_size_normalized	TRUE	timew12:setsmultiple	-43979.5	61504.4	-715063	474570	913337
ENSG00000025772	tissue_offset_lib_size_normalized	TRUE	timew2pre:setsmultiple	79168.7	77229.3	1025113	305310	618897
ENSG00000025772	tissue_offset_lib_size_normalized	TRUE	timew12:setsmultiple	28741.8	75236.6	382019	702447	944230
ENSG00000025796	lib_size_normalized	TRUE	timew2pre:setsmultiple	-70928.6	39469.6	-1797045	72328.4	497241
ENSG00000025796	lib_size_normalized	TRUE	timew12:setsmultiple	-24550.6	38047.2	-645267	518754	921054
ENSG00000025796	tissue_offset_lib_size_normalized	TRUE	timew2pre:setsmultiple	-512.765	51610.2	-9935.35	992073	996728
ENSG00000025796	tissue_offset_lib_size_normalized	TRUE	timew12:setsmultiple	47230.4	49907.2	946364	343963	846585
ENSG00000025800	lib_size_normalized	TRUE	timew2pre:setsmultiple	-4573.93	47902.3	-95484.6	923930	981946
ENSG00000025800	lib_size_normalized	TRUE	timew12:setsmultiple	-37921.7	46333.2	-818456	413097	891316
ENSG00000025800	tissue_offset_lib_size_normalized	TRUE	timew2pre:setsmultiple	68269.6	51909.6	1315162	188456	506343
ENSG00000025800	tissue_offset_lib_size_normalized	TRUE	timew12:setsmultiple	32432.9	50328.8	644420	519303	892727
ENSG00000026025	lib_size_normalized	TRUE	timew2pre:setsmultiple	199925	76778.4	2603919	9216.46	271370
ENSG00000026025	lib_size_normalized	TRUE	timew12:setsmultiple	53591.7	74228.2	721986	470303	911373
ENSG00000026025	tissue_offset_lib_size_normalized	TRUE	timew2pre:setsmultiple	295699	96155	3075236	2103.36	118648
ENSG00000026025	tissue_offset_lib_size_normalized	TRUE	timew12:setsmultiple	132510	92580.9	1431293	152346	806445
ENSG00000026036	lib_size_normalized	TRUE	timew2pre:setsmultiple	118074	155417	759726	447418	823175
ENSG00000026036	lib_size_normalized	TRUE	timew12:setsmultiple	-120645	149542	-806765	419802	895673
ENSG00000026036	tissue_offset_lib_size_normalized	TRUE	timew2pre:setsmultiple	199226	161748	1231706	218059	536040
ENSG00000026036	tissue_offset_lib_size_normalized	TRUE	timew12:setsmultiple	-59859.1	156169	-383296	701501	943974
ENSG00000026103	lib_size_normalized	TRUE	timew2pre:setsmultiple	82844.8	82083.7	1009272	312844	744507
ENSG00000026103	lib_size_normalized	TRUE	timew12:setsmultiple	42415.6	76916.2	551451	581324	934065
ENSG00000026103	tissue_offset_lib_size_normalized	TRUE	timew2pre:setsmultiple	150506	94981	1584593	113059	415512
ENSG00000026103	tissue_offset_lib_size_normalized	TRUE	timew12:setsmultiple	113434	89903.2	1261741	207042	811426
ENSG00000026297	lib_size_normalized	TRUE	timew2pre:setsmultiple	29098.6	64974.4	447846	654264	901553
ENSG00000026297	lib_size_normalized	TRUE	timew12:setsmultiple	-42431.3	62883	-674766	499825	920046
ENSG00000026297	tissue_offset_lib_size_normalized	TRUE	timew2pre:setsmultiple	111769	79336.8	1408791	158897	474003
ENSG00000026297	tissue_offset_lib_size_normalized	TRUE	timew12:setsmultiple	24134.7	76768	314385	753228	953712
ENSG00000026508	lib_size_normalized	TRUE	timew2pre:setsmultiple	160253	84990.2	1885548	59355.9	471450
ENSG00000026508	lib_size_normalized	TRUE	timew12:setsmultiple	67350.4	82391.1	817448	413672	891930
ENSG00000026508	tissue_offset_lib_size_normalized	TRUE	timew2pre:setsmultiple	253260	106882	2369519	17811.2	214657
ENSG00000026508	tissue_offset_lib_size_normalized	TRUE	timew12:setsmultiple	158069	103202	1531645	125610	806445
ENSG00000026652	lib_size_normalized	TRUE	timew2pre:setsmultiple	66043.5	92340.6	715216	474476	836368
ENSG00000026652	lib_size_normalized	TRUE	timew12:setsmultiple	43651.3	87414.5	499360	617526	940765
ENSG00000026652	tissue_offset_lib_size_normalized	TRUE	timew2pre:setsmultiple	156026	104820	1488519	136614	448507
ENSG00000026652	tissue_offset_lib_size_normalized	TRUE	timew12:setsmultiple	108250	99575.9	1087107	276990	826575
ENSG00000026950	lib_size_normalized	TRUE	timew2pre:setsmultiple	-52914.6	62313.4	-849168	395788	793428
ENSG00000026950	lib_size_normalized	TRUE	timew12:setsmultiple	-66168.4	59511.4	-1111862	266198	825472
ENSG00000026950	tissue_offset_lib_size_normalized	TRUE	timew2pre:setsmultiple	20218.3	65336.3	309449	756980	900537
ENSG00000026950	tissue_offset_lib_size_normalized	TRUE	timew12:setsmultiple	-2996.07	62601.5	-47859.4	961828	994396
ENSG00000027001	lib_size_normalized	TRUE	timew2pre:setsmultiple	73553.9	53376.6	1378019	168197	617057
ENSG00000027001	lib_size_normalized	TRUE	timew12:setsmultiple	-11645.5	51217.8	-227372	820134	974709
ENSG00000027001	tissue_offset_lib_size_normalized	TRUE	timew2pre:setsmultiple	140242	65340.2	2146337	31846.1	264342
ENSG00000027001	tissue_offset_lib_size_normalized	TRUE	timew12:setsmultiple	58982.3	63063.2	935288	349640	848712
ENSG00000027075	lib_size_normalized	TRUE	timew2pre:setsmultiple	38204.7	57405.8	665520	505718	847216
ENSG00000027075	lib_size_normalized	TRUE	timew12:setsmultiple	-83663.2	54237.9	-1542523	122946	684873
ENSG00000027075	tissue_offset_lib_size_normalized	TRUE	timew2pre:setsmultiple	116559	60594.8	1923574	54408	316076
ENSG00000027075	tissue_offset_lib_size_normalized	TRUE	timew12:setsmultiple	-15910.3	57487.6	-276762	781963	959417
ENSG00000027697	lib_size_normalized	TRUE	timew2pre:setsmultiple	-49729.8	42751.9	-1163218	244741	688101
ENSG00000027697	lib_size_normalized	TRUE	timew12:setsmultiple	7237.16	41040.1	176344	860024	982085
ENSG00000027697	tissue_offset_lib_size_normalized	TRUE	timew2pre:setsmultiple	21443.3	55652.4	385308	700009	871899
ENSG00000027697	tissue_offset_lib_size_normalized	TRUE	timew12:setsmultiple	79259.8	53793.2	1473418	140638	806445
ENSG00000027847	lib_size_normalized	TRUE	timew2pre:setsmultiple	32110.6	108863	294963	768022	940037
ENSG00000027847	lib_size_normalized	TRUE	timew12:setsmultiple	-36580.4	106852	-342345	732091	966046
ENSG00000027847	tissue_offset_lib_size_normalized	TRUE	timew2pre:setsmultiple	111772	119915	932095	351287	655114
ENSG00000027847	tissue_offset_lib_size_normalized	TRUE	timew12:setsmultiple	29382	117790	249445	803017	964142
ENSG00000028116	lib_size_normalized	TRUE	timew2pre:setsmultiple	-11942.3	49908.2	-239286	810884	952930
ENSG00000028116	lib_size_normalized	TRUE	timew12:setsmultiple	26158.8	46980.6	556801	577664	934059
ENSG00000028116	tissue_offset_lib_size_normalized	TRUE	timew2pre:setsmultiple	55429.4	57342.7	966635	333726	643086
ENSG00000028116	tissue_offset_lib_size_normalized	TRUE	timew12:setsmultiple	95677.9	54550.9	1753921	79444	801163
ENSG00000028137	lib_size_normalized	TRUE	timew2pre:setsmultiple	63920.5	74850.9	853971	393121	792109
ENSG00000028137	lib_size_normalized	TRUE	timew12:setsmultiple	-26831.1	72669	-369223	711961	960856
ENSG00000028137	tissue_offset_lib_size_normalized	TRUE	timew2pre:setsmultiple	151415	88323.9	1714311	86471.6	372854
ENSG00000028137	tissue_offset_lib_size_normalized	TRUE	timew12:setsmultiple	38226.7	85624.5	446446	655275	933525
ENSG00000028203	lib_size_normalized	TRUE	timew2pre:setsmultiple	-47066.6	47874.1	-983134	325541	753978
ENSG00000028203	lib_size_normalized	TRUE	timew12:setsmultiple	-42806.4	46245.6	-925631	354638	869025
ENSG00000028203	tissue_offset_lib_size_normalized	TRUE	timew2pre:setsmultiple	24232.3	51890.5	466990	640507	841691
ENSG00000028203	tissue_offset_lib_size_normalized	TRUE	timew12:setsmultiple	24935.4	50271.6	496014	619885	922886
ENSG00000028277	lib_size_normalized	TRUE	timew2pre:setsmultiple	35472.6	122829	288797	772737	941389
ENSG00000028277	lib_size_normalized	TRUE	timew12:setsmultiple	92022.8	124672	738117	460443	907677
ENSG00000028277	tissue_offset_lib_size_normalized	TRUE	timew2pre:setsmultiple	113697	131029	867726	385545	680424
ENSG00000028277	tissue_offset_lib_size_normalized	TRUE	timew12:setsmultiple	154267	132356	1165544	243799	817345
ENSG00000028310	lib_size_normalized	TRUE	timew2pre:setsmultiple	-29361.7	35485	-827438	407989	801590
ENSG00000028310	lib_size_normalized	TRUE	timew12:setsmultiple	-107475	34030.3	-3158222	1587.35	146619
ENSG00000028310	tissue_offset_lib_size_normalized	TRUE	timew2pre:setsmultiple	46454.8	56033.3	829058	407072	695576
ENSG00000028310	tissue_offset_lib_size_normalized	TRUE	timew12:setsmultiple	-38490.5	54158.4	-710703	477268	887878
ENSG00000028528	lib_size_normalized	TRUE	timew2pre:setsmultiple	-18055.2	35418.8	-509763	610217	885918
ENSG00000028528	lib_size_normalized	TRUE	timew12:setsmultiple	-25074.7	34212.4	-732912	463612	908136
ENSG00000028528	tissue_offset_lib_size_normalized	TRUE	timew2pre:setsmultiple	47383.6	43897.3	1079419	280401	597000
ENSG00000028528	tissue_offset_lib_size_normalized	TRUE	timew12:setsmultiple	41770.1	42520.2	982358	325923	842531
ENSG00000028839	lib_size_normalized	TRUE	timew2pre:setsmultiple	-69442.1	70666.7	-982670	325770	753978
ENSG00000028839	lib_size_normalized	TRUE	timew12:setsmultiple	79005.5	66988.9	1179382	238246	807107
ENSG00000028839	tissue_offset_lib_size_normalized	TRUE	timew2pre:setsmultiple	-6603.26	75229.5	-87775	930056	974874
ENSG00000028839	tissue_offset_lib_size_normalized	TRUE	timew12:setsmultiple	150774	71828	2099104	35807.7	801163
ENSG00000029153	lib_size_normalized	TRUE	timew2pre:setsmultiple	263066	154844	1698910	89336.2	520874
ENSG00000029153	lib_size_normalized	TRUE	timew12:setsmultiple	44422.3	160341	277050	781742	970305
ENSG00000029153	tissue_offset_lib_size_normalized	TRUE	timew2pre:setsmultiple	359233	174183	2062385	39171.1	279152
ENSG00000029153	tissue_offset_lib_size_normalized	TRUE	timew12:setsmultiple	108505	177768	610373	541614	898948
ENSG00000029363	lib_size_normalized	TRUE	timew2pre:setsmultiple	-128349	54327.3	-2362508	18151.8	346107
ENSG00000029363	lib_size_normalized	TRUE	timew12:setsmultiple	-35119.4	52454	-669527	503159	920329
ENSG00000029363	tissue_offset_lib_size_normalized	TRUE	timew2pre:setsmultiple	-58390.8	56828.2	-1027497	304186	618064
ENSG00000029363	tissue_offset_lib_size_normalized	TRUE	timew12:setsmultiple	32700.7	54971.6	594864	551934	902245
ENSG00000029364	lib_size_normalized	TRUE	timew2pre:setsmultiple	-22044.2	38934.4	-566189	571265	874674
ENSG00000029364	lib_size_normalized	TRUE	timew12:setsmultiple	9732.44	36765.8	264714	791230	971582
ENSG00000029364	tissue_offset_lib_size_normalized	TRUE	timew2pre:setsmultiple	48469.9	52124.6	929886	352430	656042
ENSG00000029364	tissue_offset_lib_size_normalized	TRUE	timew12:setsmultiple	78239	49972.1	1565653	117430	804607
ENSG00000029534	lib_size_normalized	TRUE	timew2pre:setsmultiple	82424.5	58486.5	1409291	158749	606041
ENSG00000029534	lib_size_normalized	TRUE	timew12:setsmultiple	-180287	56752.8	-3176703	1489.6	146546
ENSG00000029534	tissue_offset_lib_size_normalized	TRUE	timew2pre:setsmultiple	159358	67926.5	2346030	18974.6	221646
ENSG00000029534	tissue_offset_lib_size_normalized	TRUE	timew12:setsmultiple	-107684	66023.8	-1630995	102891	801163
ENSG00000029639	lib_size_normalized	TRUE	timew2pre:setsmultiple	-21398.6	43958	-486797	626402	891774
ENSG00000029639	lib_size_normalized	TRUE	timew12:setsmultiple	-25379.5	42202.3	-601376	547590	926089
ENSG00000029639	tissue_offset_lib_size_normalized	TRUE	timew2pre:setsmultiple	49500.3	59556.5	831149	405890	695314
ENSG00000029639	tissue_offset_lib_size_normalized	TRUE	timew12:setsmultiple	46750.8	57553	812308	416615	867189
ENSG00000029725	lib_size_normalized	TRUE	timew2pre:setsmultiple	-27268.1	47173.2	-578042	563236	870761
ENSG00000029725	lib_size_normalized	TRUE	timew12:setsmultiple	61710.2	45590.1	1353588	175868	754896
ENSG00000029725	tissue_offset_lib_size_normalized	TRUE	timew2pre:setsmultiple	45120	55219.9	817096	413873	699969
ENSG00000029725	tissue_offset_lib_size_normalized	TRUE	timew12:setsmultiple	134932	53496.9	2522230	11661.4	801163
ENSG00000029993	lib_size_normalized	TRUE	timew2pre:setsmultiple	60286.7	119039	506444	612545	886634
ENSG00000029993	lib_size_normalized	TRUE	timew12:setsmultiple	97742.7	112551	868429	385159	884022
ENSG00000029993	tissue_offset_lib_size_normalized	TRUE	timew2pre:setsmultiple	158941	144432	1100451	271136	589228
ENSG00000029993	tissue_offset_lib_size_normalized	TRUE	timew12:setsmultiple	198286	135418	1464245	143127	806445
ENSG00000030066	lib_size_normalized	TRUE	timew2pre:setsmultiple	-16927.6	46970.7	-360387	718558	925669
ENSG00000030066	lib_size_normalized	TRUE	timew12:setsmultiple	8081.45	44890.3	180026	857132	981091
ENSG00000030066	tissue_offset_lib_size_normalized	TRUE	timew2pre:setsmultiple	55689.6	58847.9	946331	343980	649764
ENSG00000030066	tissue_offset_lib_size_normalized	TRUE	timew12:setsmultiple	76594.5	56754.3	1349580	177151	806445
ENSG00000030110	lib_size_normalized	TRUE	timew2pre:setsmultiple	65526.8	63910.7	1025286	305228	740057
ENSG00000030110	lib_size_normalized	TRUE	timew12:setsmultiple	-38454.4	61384.5	-626452	531019	924332
ENSG00000030110	tissue_offset_lib_size_normalized	TRUE	timew2pre:setsmultiple	145065	79424.7	1826444	67783.4	343013
ENSG00000030110	tissue_offset_lib_size_normalized	TRUE	timew12:setsmultiple	43297.8	76468.7	566215	571248	906381
ENSG00000030304	lib_size_normalized	TRUE	timew2pre:setsmultiple	304377	198459	1533704	125102	574766
ENSG00000030304	lib_size_normalized	TRUE	timew12:setsmultiple	266848	197833	1348858	177383	756294
ENSG00000030304	tissue_offset_lib_size_normalized	TRUE	timew2pre:setsmultiple	426955	217946	1958999	50112.9	308137
ENSG00000030304	tissue_offset_lib_size_normalized	TRUE	timew12:setsmultiple	358784	215410	1665588	95795.5	801163
ENSG00000030419	lib_size_normalized	TRUE	timew2pre:setsmultiple	-76536.1	80677.5	-948668	342790	765723
ENSG00000030419	lib_size_normalized	TRUE	timew12:setsmultiple	-73584.2	75615.9	-973132	330488	855592
ENSG00000030419	tissue_offset_lib_size_normalized	TRUE	timew2pre:setsmultiple	-8450.33	85341.9	-99017.3	921124	971406
ENSG00000030419	tissue_offset_lib_size_normalized	TRUE	timew12:setsmultiple	-8260.88	80696	-102370	918463	990239
ENSG00000030582	lib_size_normalized	TRUE	timew2pre:setsmultiple	198762	121311	1638459	101326	540225
ENSG00000030582	lib_size_normalized	TRUE	timew12:setsmultiple	-45201.9	118254	-382244	702280	958683
ENSG00000030582	tissue_offset_lib_size_normalized	TRUE	timew2pre:setsmultiple	295797	133666	2212951	26901	247038
ENSG00000030582	tissue_offset_lib_size_normalized	TRUE	timew12:setsmultiple	19327	129942	148736	881762	981630
ENSG00000031003	lib_size_normalized	TRUE	timew2pre:setsmultiple	-31704.4	49579.1	-639472	522516	854034
ENSG00000031003	lib_size_normalized	TRUE	timew12:setsmultiple	3766.97	47921.4	78607.2	937345	992773
ENSG00000031003	tissue_offset_lib_size_normalized	TRUE	timew2pre:setsmultiple	41166.1	60576	679578	496772	755972
ENSG00000031003	tissue_offset_lib_size_normalized	TRUE	timew12:setsmultiple	71654.4	58678.9	1221126	222038	814562
ENSG00000031081	lib_size_normalized	TRUE	timew2pre:setsmultiple	-13504.1	59863.2	-225582	821527	955352
ENSG00000031081	lib_size_normalized	TRUE	timew12:setsmultiple	36731.1	55803.6	658222	510396	920620
ENSG00000031081	tissue_offset_lib_size_normalized	TRUE	timew2pre:setsmultiple	63464.6	65722.3	965648	334220	643266
ENSG00000031081	tissue_offset_lib_size_normalized	TRUE	timew12:setsmultiple	104209	61944.6	1682296	92511.4	801163
ENSG00000031691	lib_size_normalized	TRUE	timew2pre:setsmultiple	-216625	81933.8	-2643907	8195.51	258038
ENSG00000031691	lib_size_normalized	TRUE	timew12:setsmultiple	-26607.5	77433.7	-343617	731134	965930
ENSG00000031691	tissue_offset_lib_size_normalized	TRUE	timew2pre:setsmultiple	-147710	85844.6	-1720666	85311.4	370183
ENSG00000031691	tissue_offset_lib_size_normalized	TRUE	timew12:setsmultiple	38989.6	81347.9	479295	631729	925696
ENSG00000031698	lib_size_normalized	TRUE	timew2pre:setsmultiple	32669.2	27142.9	1203602	228744	677640
ENSG00000031698	lib_size_normalized	TRUE	timew12:setsmultiple	-49034.6	26073.3	-1880644	60020.3	564705
ENSG00000031698	tissue_offset_lib_size_normalized	TRUE	timew2pre:setsmultiple	104817	49826.7	2103627	35411	272432
ENSG00000031698	tissue_offset_lib_size_normalized	TRUE	timew12:setsmultiple	30473.6	48154.5	632830	526845	894847
ENSG00000031823	lib_size_normalized	TRUE	timew2pre:setsmultiple	22118.6	53213.4	415659	677660	911432
ENSG00000031823	lib_size_normalized	TRUE	timew12:setsmultiple	-35209.2	51236.1	-687196	491959	917504
ENSG00000031823	tissue_offset_lib_size_normalized	TRUE	timew2pre:setsmultiple	98795	68260	1447333	147804	461871
ENSG00000031823	tissue_offset_lib_size_normalized	TRUE	timew12:setsmultiple	33091	65975.6	501564	615974	922886
ENSG00000032219	lib_size_normalized	TRUE	timew2pre:setsmultiple	-39903.8	62698.1	-636444	524487	855288
ENSG00000032219	lib_size_normalized	TRUE	timew12:setsmultiple	-35008.7	59465.1	-588728	556044	929091
ENSG00000032219	tissue_offset_lib_size_normalized	TRUE	timew2pre:setsmultiple	35670.4	66528.5	536167	591843	814953
ENSG00000032219	tissue_offset_lib_size_normalized	TRUE	timew12:setsmultiple	33404.1	63416.9	526738	598376	917314
ENSG00000032389	lib_size_normalized	TRUE	timew2pre:setsmultiple	64678.9	63128.7	1024557	305572	740318
ENSG00000032389	lib_size_normalized	TRUE	timew12:setsmultiple	-35237.2	62221.6	-566318	571178	932347
ENSG00000032389	tissue_offset_lib_size_normalized	TRUE	timew2pre:setsmultiple	152346	83368.5	1827376	67643.3	343013
ENSG00000032389	tissue_offset_lib_size_normalized	TRUE	timew12:setsmultiple	37350.1	81611.4	457658	647198	931258
ENSG00000032444	lib_size_normalized	TRUE	timew2pre:setsmultiple	43398.7	104945	413538	679212	912292
ENSG00000032444	lib_size_normalized	TRUE	timew12:setsmultiple	-108761	102096	-1065284	286748	842785
ENSG00000032444	tissue_offset_lib_size_normalized	TRUE	timew2pre:setsmultiple	119949	114774	1045093	295980	610326
ENSG00000032444	tissue_offset_lib_size_normalized	TRUE	timew12:setsmultiple	-43571	111774	-389815	696673	943062
ENSG00000032742	lib_size_normalized	TRUE	timew2pre:setsmultiple	-34093.9	55899.3	-609916	541917	862128
ENSG00000032742	lib_size_normalized	TRUE	timew12:setsmultiple	-60769.8	51912.4	-1170622	241751	810359
ENSG00000032742	tissue_offset_lib_size_normalized	TRUE	timew2pre:setsmultiple	44716.4	72562.2	616250	537730	780377
ENSG00000032742	tissue_offset_lib_size_normalized	TRUE	timew12:setsmultiple	18333.5	68633.2	267124	789374	960536
ENSG00000033011	lib_size_normalized	TRUE	timew2pre:setsmultiple	45016.8	90747	496069	619846	890002
ENSG00000033011	lib_size_normalized	TRUE	timew12:setsmultiple	-80914.9	89401.2	-905076	365425	873605
ENSG00000033011	tissue_offset_lib_size_normalized	TRUE	timew2pre:setsmultiple	143487	107992	1328689	183951	500521
ENSG00000033011	tissue_offset_lib_size_normalized	TRUE	timew12:setsmultiple	4706.7	105365	44670.3	964370	994428
ENSG00000033030	lib_size_normalized	TRUE	timew2pre:setsmultiple	-9476.54	43185.8	-219437	826310	956230
ENSG00000033030	lib_size_normalized	TRUE	timew12:setsmultiple	-31798.7	41101.7	-773659	439132	899961
ENSG00000033030	tissue_offset_lib_size_normalized	TRUE	timew2pre:setsmultiple	59901.3	51327.2	1167048	243191	564071
ENSG00000033030	tissue_offset_lib_size_normalized	TRUE	timew12:setsmultiple	30190.8	49228.4	613280	539691	898543
ENSG00000033050	lib_size_normalized	TRUE	timew2pre:setsmultiple	-62442.5	41915.4	-1489727	136296	589005
ENSG00000033050	lib_size_normalized	TRUE	timew12:setsmultiple	-43325.1	40567.9	-1067965	285536	842036
ENSG00000033050	tissue_offset_lib_size_normalized	TRUE	timew2pre:setsmultiple	9311.61	57424.1	162155	871184	950250
ENSG00000033050	tissue_offset_lib_size_normalized	TRUE	timew12:setsmultiple	30072.6	55611.4	540764	588670	914323
ENSG00000033100	lib_size_normalized	TRUE	timew2pre:setsmultiple	388710	126864	3063979	2184.14	190312
ENSG00000033100	lib_size_normalized	TRUE	timew12:setsmultiple	-37324.7	126755	-294463	768404	968678
ENSG00000033100	tissue_offset_lib_size_normalized	TRUE	timew2pre:setsmultiple	476550	142098	3353679	797.448	86073
ENSG00000033100	tissue_offset_lib_size_normalized	TRUE	timew12:setsmultiple	33234.6	141142	235470	813844	965822
ENSG00000033122	lib_size_normalized	TRUE	timew2pre:setsmultiple	1868.45	86155.2	21687	982698	996759
ENSG00000033122	lib_size_normalized	TRUE	timew12:setsmultiple	-15196.2	81338.6	-186827	851796	979589
ENSG00000033122	tissue_offset_lib_size_normalized	TRUE	timew2pre:setsmultiple	75329.4	91381.6	824339	409747	697589
ENSG00000033122	tissue_offset_lib_size_normalized	TRUE	timew12:setsmultiple	39470.1	86810.9	454668	649348	931258
ENSG00000033170	lib_size_normalized	TRUE	timew2pre:setsmultiple	42925.9	72162.9	594847	551946	866906
ENSG00000033170	lib_size_normalized	TRUE	timew12:setsmultiple	55217.3	68597.7	804944	420852	896306
ENSG00000033170	tissue_offset_lib_size_normalized	TRUE	timew2pre:setsmultiple	119699	90443.5	1323466	185680	502634
ENSG00000033170	tissue_offset_lib_size_normalized	TRUE	timew12:setsmultiple	140135	86596.2	1618258	105607	801163
ENSG00000033178	lib_size_normalized	TRUE	timew2pre:setsmultiple	-61306.2	47186.1	-1299243	193860	642973
ENSG00000033178	lib_size_normalized	TRUE	timew12:setsmultiple	29255.8	45443.9	643778	519720	921054
ENSG00000033178	tissue_offset_lib_size_normalized	TRUE	timew2pre:setsmultiple	9079.23	58795.3	154421	877278	952526
ENSG00000033178	tissue_offset_lib_size_normalized	TRUE	timew12:setsmultiple	99104.8	56850	1743267	81287.1	801163
ENSG00000033327	lib_size_normalized	TRUE	timew2pre:setsmultiple	28018.4	68493.5	409066	682491	913830
ENSG00000033327	lib_size_normalized	TRUE	timew12:setsmultiple	-51388.9	65435.8	-785333	432258	899578
ENSG00000033327	tissue_offset_lib_size_normalized	TRUE	timew2pre:setsmultiple	98355.6	81794.7	1202469	229182	549466
ENSG00000033327	tissue_offset_lib_size_normalized	TRUE	timew12:setsmultiple	21816.4	78742.8	277058	781735	959417
ENSG00000033627	lib_size_normalized	TRUE	timew2pre:setsmultiple	-53890.9	36503.9	-1476303	139863	590387
ENSG00000033627	lib_size_normalized	TRUE	timew12:setsmultiple	-3146.42	35216.4	-89345.4	928807	991792
ENSG00000033627	tissue_offset_lib_size_normalized	TRUE	timew2pre:setsmultiple	23230.1	49289	471305	637423	839018
ENSG00000033627	tissue_offset_lib_size_normalized	TRUE	timew12:setsmultiple	63604.4	47631.9	1335330	181768	806445
ENSG00000033800	lib_size_normalized	TRUE	timew2pre:setsmultiple	-97728.4	41596.8	-2349420	18802.7	351976
ENSG00000033800	lib_size_normalized	TRUE	timew12:setsmultiple	-15449.8	39574.8	-390393	696246	957360
ENSG00000033800	tissue_offset_lib_size_normalized	TRUE	timew2pre:setsmultiple	-19697	50893.2	-387027	698736	871487
ENSG00000033800	tissue_offset_lib_size_normalized	TRUE	timew12:setsmultiple	50907.8	48826.2	1042633	297118	831031
ENSG00000033867	lib_size_normalized	TRUE	timew2pre:setsmultiple	1606.5	84577.2	18994.5	984846	996810
ENSG00000033867	lib_size_normalized	TRUE	timew12:setsmultiple	22941.7	81338	282054	777902	969555
ENSG00000033867	tissue_offset_lib_size_normalized	TRUE	timew2pre:setsmultiple	73329	84756.8	865170	386946	681532
ENSG00000033867	tissue_offset_lib_size_normalized	TRUE	timew12:setsmultiple	93374.6	81808.3	1141383	253710	819746
ENSG00000034152	lib_size_normalized	TRUE	timew2pre:setsmultiple	141396	74457.5	1899017	57562.2	466535
ENSG00000034152	lib_size_normalized	TRUE	timew12:setsmultiple	-79464.8	72413.6	-1097374	272478	830696
ENSG00000034152	tissue_offset_lib_size_normalized	TRUE	timew2pre:setsmultiple	226400	91093.7	2485355	12942.2	196502
ENSG00000034152	tissue_offset_lib_size_normalized	TRUE	timew12:setsmultiple	-4855.73	88606.2	-54801.2	956297	993485
ENSG00000034510	lib_size_normalized	TRUE	timew2pre:setsmultiple	204000	78782.8	2589391	9614.58	276974
ENSG00000034510	lib_size_normalized	TRUE	timew12:setsmultiple	-35420.2	75646.6	-468233	639618	945214
ENSG00000034510	tissue_offset_lib_size_normalized	TRUE	timew2pre:setsmultiple	301622	99914.1	3018814	2537.66	121121
ENSG00000034510	tissue_offset_lib_size_normalized	TRUE	timew12:setsmultiple	54650.1	95608.5	571602	567591	906362
ENSG00000034533	lib_size_normalized	TRUE	timew2pre:setsmultiple	-61004.3	75981.2	-802887	422040	810779
ENSG00000034533	lib_size_normalized	TRUE	timew12:setsmultiple	-173523	73739	-2353211	18612.1	400541
ENSG00000034533	tissue_offset_lib_size_normalized	TRUE	timew2pre:setsmultiple	9681.05	81109.1	119358	904992	965375
ENSG00000034533	tissue_offset_lib_size_normalized	TRUE	timew12:setsmultiple	-117079	79159.3	-1479029	139133	806445
ENSG00000034677	lib_size_normalized	TRUE	timew2pre:setsmultiple	-25235.3	48510.4	-520205	602921	884481
ENSG00000034677	lib_size_normalized	TRUE	timew12:setsmultiple	-47854.1	46748.8	-1023643	306004	850763
ENSG00000034677	tissue_offset_lib_size_normalized	TRUE	timew2pre:setsmultiple	49099.7	55411.6	886092	375568	673846
ENSG00000034677	tissue_offset_lib_size_normalized	TRUE	timew12:setsmultiple	28052.5	53595.6	523411	600688	917332
ENSG00000034693	lib_size_normalized	TRUE	timew2pre:setsmultiple	66323.1	40927.4	1620507	105123	545417
ENSG00000034693	lib_size_normalized	TRUE	timew12:setsmultiple	-13121.8	38245.8	-343090	731531	965943
ENSG00000034693	tissue_offset_lib_size_normalized	TRUE	timew2pre:setsmultiple	138873	49048	2831379	4634.78	145013
ENSG00000034693	tissue_offset_lib_size_normalized	TRUE	timew12:setsmultiple	55299.9	46445.4	1190642	233794	817345
ENSG00000034713	lib_size_normalized	TRUE	timew2pre:setsmultiple	-11461.8	49370.7	-232157	816416	954025
ENSG00000034713	lib_size_normalized	TRUE	timew12:setsmultiple	-30602.4	47640.7	-642359	520640	921559
ENSG00000034713	tissue_offset_lib_size_normalized	TRUE	timew2pre:setsmultiple	60184.7	68350.3	880533	378571	675755
ENSG00000034713	tissue_offset_lib_size_normalized	TRUE	timew12:setsmultiple	53048.6	66022.4	803495	421689	868572
ENSG00000034971	lib_size_normalized	TRUE	timew2pre:setsmultiple	-216730	111665	-1940897	52270.7	460945
ENSG00000034971	lib_size_normalized	TRUE	timew12:setsmultiple	-176510	106416	-1658675	97181.4	651659
ENSG00000034971	tissue_offset_lib_size_normalized	TRUE	timew2pre:setsmultiple	-163375	109132	-1497047	134381	444737
ENSG00000034971	tissue_offset_lib_size_normalized	TRUE	timew12:setsmultiple	-108230	104115	-1039521	298563	832183
ENSG00000035115	lib_size_normalized	TRUE	timew2pre:setsmultiple	-91026.2	41762.4	-2179624	29285.4	400456
ENSG00000035115	lib_size_normalized	TRUE	timew12:setsmultiple	-53137.6	39624.1	-1341043	179907	758325
ENSG00000035115	tissue_offset_lib_size_normalized	TRUE	timew2pre:setsmultiple	-15301.6	56171.4	-272409	785307	912008
ENSG00000035115	tissue_offset_lib_size_normalized	TRUE	timew12:setsmultiple	20205.1	53800.1	375558	707245	946677
ENSG00000035141	lib_size_normalized	TRUE	timew2pre:setsmultiple	73907.2	42050.9	1757567	78821.2	503502
ENSG00000035141	lib_size_normalized	TRUE	timew12:setsmultiple	-19294.9	40459.6	-476894	633438	944466
ENSG00000035141	tissue_offset_lib_size_normalized	TRUE	timew2pre:setsmultiple	157394	62979.2	2499143	12449.4	194442
ENSG00000035141	tissue_offset_lib_size_normalized	TRUE	timew12:setsmultiple	58375.8	60578.1	963645	335224	843877
ENSG00000035403	lib_size_normalized	TRUE	timew2pre:setsmultiple	4087.45	36122.3	113156	909907	978616
ENSG00000035403	lib_size_normalized	TRUE	timew12:setsmultiple	-21450	34965.5	-613460	539572	925563
ENSG00000035403	tissue_offset_lib_size_normalized	TRUE	timew2pre:setsmultiple	85308.6	48163.6	1771224	76523.4	359850
ENSG00000035403	tissue_offset_lib_size_normalized	TRUE	timew12:setsmultiple	49941.4	46715.5	1069055	285045	827816
ENSG00000035664	lib_size_normalized	TRUE	timew2pre:setsmultiple	-62898.6	46010.1	-1367060	171606	622878
ENSG00000035664	lib_size_normalized	TRUE	timew12:setsmultiple	-88923.9	44446.8	-2000680	45426.9	523298
ENSG00000035664	tissue_offset_lib_size_normalized	TRUE	timew2pre:setsmultiple	13041.1	51898.3	251282	801596	920153
ENSG00000035664	tissue_offset_lib_size_normalized	TRUE	timew12:setsmultiple	-19925.3	50226.7	-396708	691583	942077
ENSG00000035681	lib_size_normalized	TRUE	timew2pre:setsmultiple	-91714.4	43594.2	-2103822	35394	418502
ENSG00000035681	lib_size_normalized	TRUE	timew12:setsmultiple	41051.2	41297.6	994035	320206	853837
ENSG00000035681	tissue_offset_lib_size_normalized	TRUE	timew2pre:setsmultiple	-23633.4	56081.7	-421410	673456	858908
ENSG00000035681	tissue_offset_lib_size_normalized	TRUE	timew12:setsmultiple	111725	53687	2081046	37429.7	801163
ENSG00000035687	lib_size_normalized	TRUE	timew2pre:setsmultiple	-115653	47673.4	-2425946	15268.5	330679
ENSG00000035687	lib_size_normalized	TRUE	timew12:setsmultiple	-21461.5	45687.7	-469742	638539	945214
ENSG00000035687	tissue_offset_lib_size_normalized	TRUE	timew2pre:setsmultiple	-45591.4	60030.1	-759476	447568	723514
ENSG00000035687	tissue_offset_lib_size_normalized	TRUE	timew12:setsmultiple	47506.4	57752.9	822579	410747	866081
ENSG00000035862	lib_size_normalized	TRUE	timew2pre:setsmultiple	108761	59775.8	1819482	68837.9	490339
ENSG00000035862	lib_size_normalized	TRUE	timew12:setsmultiple	-15194.8	57720	-263250	792358	971717
ENSG00000035862	tissue_offset_lib_size_normalized	TRUE	timew2pre:setsmultiple	196585	78677.6	2498612	12468.1	194442
ENSG00000035862	tissue_offset_lib_size_normalized	TRUE	timew12:setsmultiple	56527.8	75843.5	745323	456077	878588
ENSG00000035928	lib_size_normalized	TRUE	timew2pre:setsmultiple	-67234.3	46636.1	-1441679	149393	599025
ENSG00000035928	lib_size_normalized	TRUE	timew12:setsmultiple	-5597.01	44312.2	-126308	899488	988538
ENSG00000035928	tissue_offset_lib_size_normalized	TRUE	timew2pre:setsmultiple	4505.63	55861	80657.9	935714	977197
ENSG00000035928	tissue_offset_lib_size_normalized	TRUE	timew12:setsmultiple	66474.9	53529.5	1241837	214297	811426
ENSG00000036054	lib_size_normalized	TRUE	timew2pre:setsmultiple	-67206.2	48322.2	-1390794	164288	613552
ENSG00000036054	lib_size_normalized	TRUE	timew12:setsmultiple	-53223	46422.1	-1146502	251588	817052
ENSG00000036054	tissue_offset_lib_size_normalized	TRUE	timew2pre:setsmultiple	4558.4	56335.9	80914.6	935510	977170
ENSG00000036054	tissue_offset_lib_size_normalized	TRUE	timew12:setsmultiple	19188.5	54332.3	353170	723961	948881
ENSG00000036257	lib_size_normalized	TRUE	timew2pre:setsmultiple	-55350.2	41728.5	-1326435	184696	634624
ENSG00000036257	lib_size_normalized	TRUE	timew12:setsmultiple	32325.3	40320.5	801708	422722	896402
ENSG00000036257	tissue_offset_lib_size_normalized	TRUE	timew2pre:setsmultiple	9777.81	48912.1	199906	841554	939259
ENSG00000036257	tissue_offset_lib_size_normalized	TRUE	timew12:setsmultiple	103377	47359.1	2182840	29047.6	801163
ENSG00000036448	lib_size_normalized	TRUE	timew2pre:setsmultiple	49324.5	64295.2	767157	442988	820550
ENSG00000036448	lib_size_normalized	TRUE	timew12:setsmultiple	-108965	62554.1	-1741936	81519.6	628996
ENSG00000036448	tissue_offset_lib_size_normalized	TRUE	timew2pre:setsmultiple	110953	62657.6	1770784	76596.6	359850
ENSG00000036448	tissue_offset_lib_size_normalized	TRUE	timew12:setsmultiple	-42714.8	61122.2	-698842	484650	890424
ENSG00000036530	lib_size_normalized	TRUE	timew2pre:setsmultiple	-110585	99460.3	-1111849	266203	704580
ENSG00000036530	lib_size_normalized	TRUE	timew12:setsmultiple	76712.8	92262.2	831465	405711	890440
ENSG00000036530	tissue_offset_lib_size_normalized	TRUE	timew2pre:setsmultiple	-37703.9	112691	-334577	737944	890828
ENSG00000036530	tissue_offset_lib_size_normalized	TRUE	timew12:setsmultiple	146741	105574	1389928	164551	806445
ENSG00000036549	lib_size_normalized	TRUE	timew2pre:setsmultiple	-76367.8	53019	-1440387	149758	599295
ENSG00000036549	lib_size_normalized	TRUE	timew12:setsmultiple	-7787.07	50770.4	-153378	878100	985040
ENSG00000036549	tissue_offset_lib_size_normalized	TRUE	timew2pre:setsmultiple	-9622.33	58993.2	-163109	870432	950214
ENSG00000036549	tissue_offset_lib_size_normalized	TRUE	timew12:setsmultiple	59592.5	56757.1	1049956	293738	828782
ENSG00000036672	lib_size_normalized	TRUE	timew2pre:setsmultiple	45611.2	46834.5	973880	330116	756838
ENSG00000036672	lib_size_normalized	TRUE	timew12:setsmultiple	-116998	45503.8	-2571161	10135.8	313311
ENSG00000036672	tissue_offset_lib_size_normalized	TRUE	timew2pre:setsmultiple	124827	60087.8	2077409	37763.9	276223
ENSG00000036672	tissue_offset_lib_size_normalized	TRUE	timew12:setsmultiple	-38507.9	58439.6	-658936	509937	891172
ENSG00000036828	lib_size_normalized	TRUE	timew2pre:setsmultiple	-44690.8	72928.5	-612803	540006	861241
ENSG00000036828	lib_size_normalized	TRUE	timew12:setsmultiple	82715.4	70864	1167241	243113	811116
ENSG00000036828	tissue_offset_lib_size_normalized	TRUE	timew2pre:setsmultiple	27348.1	88586	308718	757536	900547
ENSG00000036828	tissue_offset_lib_size_normalized	TRUE	timew12:setsmultiple	156172	86157.3	1812643	69886.8	801163
ENSG00000037042	lib_size_normalized	TRUE	timew2pre:setsmultiple	265717	85124.1	3121527	1799.16	179692
ENSG00000037042	lib_size_normalized	TRUE	timew12:setsmultiple	-51042.6	81868.6	-623470	532976	924920
ENSG00000037042	tissue_offset_lib_size_normalized	TRUE	timew2pre:setsmultiple	348346	98039.5	3553115	380.697	62718.7
ENSG00000037042	tissue_offset_lib_size_normalized	TRUE	timew12:setsmultiple	16630.3	94685.3	175638	860578	977994
ENSG00000037241	lib_size_normalized	TRUE	timew2pre:setsmultiple	-5114.97	54051.8	-94630.9	924608	982146
ENSG00000037241	lib_size_normalized	TRUE	timew12:setsmultiple	-155668	51817	-3004186	2662.92	182307
ENSG00000037241	tissue_offset_lib_size_normalized	TRUE	timew2pre:setsmultiple	73257.5	74577.9	982296	325954	636077
ENSG00000037241	tissue_offset_lib_size_normalized	TRUE	timew12:setsmultiple	-83198	71515.7	-1163353	244686	817345
ENSG00000037280	lib_size_normalized	TRUE	timew2pre:setsmultiple	154515	108580	1423048	154722	602382
ENSG00000037280	lib_size_normalized	TRUE	timew12:setsmultiple	-145345	102863	-1413001	157656	736306
ENSG00000037280	tissue_offset_lib_size_normalized	TRUE	timew2pre:setsmultiple	224597	114707	1958011	50228.7	308137
ENSG00000037280	tissue_offset_lib_size_normalized	TRUE	timew12:setsmultiple	-78282.6	109213	-716789	473504	886940
ENSG00000037474	lib_size_normalized	TRUE	timew2pre:setsmultiple	4476.26	32077.5	139545	889020	973031
ENSG00000037474	lib_size_normalized	TRUE	timew12:setsmultiple	-64897.4	30594.8	-2121186	33906.2	473580
ENSG00000037474	tissue_offset_lib_size_normalized	TRUE	timew2pre:setsmultiple	74467.1	46406.9	1604655	108570	409650
ENSG00000037474	tissue_offset_lib_size_normalized	TRUE	timew12:setsmultiple	6372.81	44698.7	142573	886628	984142
ENSG00000037637	lib_size_normalized	TRUE	timew2pre:setsmultiple	19656	35645.7	551427	581341	877069
ENSG00000037637	lib_size_normalized	TRUE	timew12:setsmultiple	-21710.6	34177.3	-635235	525275	922571
ENSG00000037637	tissue_offset_lib_size_normalized	TRUE	timew2pre:setsmultiple	88086.6	50368.9	1748827	80321	365348
ENSG00000037637	tissue_offset_lib_size_normalized	TRUE	timew12:setsmultiple	51557.9	48789.4	1056745	290628	828097
ENSG00000037749	lib_size_normalized	TRUE	timew2pre:setsmultiple	14849.5	99358.1	149454	881195	971715
ENSG00000037749	lib_size_normalized	TRUE	timew12:setsmultiple	-1838.26	95518.8	-19245	984646	997879
ENSG00000037749	tissue_offset_lib_size_normalized	TRUE	timew2pre:setsmultiple	91669.2	99333.2	922845	356088	659082
ENSG00000037749	tissue_offset_lib_size_normalized	TRUE	timew12:setsmultiple	63019.2	95817	657704	510728	891172
ENSG00000037757	lib_size_normalized	TRUE	timew2pre:setsmultiple	-79898.1	67091.4	-1190885	233699	680319
ENSG00000037757	lib_size_normalized	TRUE	timew12:setsmultiple	-38.7632	65088.1	-595.549	999525	999766
ENSG00000037757	tissue_offset_lib_size_normalized	TRUE	timew2pre:setsmultiple	10348.3	84818	122006	902894	964845
ENSG00000037757	tissue_offset_lib_size_normalized	TRUE	timew12:setsmultiple	81276.3	81853.9	992944	320737	842042
ENSG00000037897	lib_size_normalized	TRUE	timew2pre:setsmultiple	-17207	105157	-163632	870021	968147
ENSG00000037897	lib_size_normalized	TRUE	timew12:setsmultiple	107919	102801	1049792	293814	844954
ENSG00000037897	tissue_offset_lib_size_normalized	TRUE	timew2pre:setsmultiple	57116.8	124549	458589	646530	844675
ENSG00000037897	tissue_offset_lib_size_normalized	TRUE	timew12:setsmultiple	185927	121238	1533578	125133	806445
ENSG00000037965	lib_size_normalized	TRUE	timew2pre:setsmultiple	9504.16	60371.6	157428	874908	969622
ENSG00000037965	lib_size_normalized	TRUE	timew12:setsmultiple	-62067.5	54994.2	-1128618	259059	820252
ENSG00000037965	tissue_offset_lib_size_normalized	TRUE	timew2pre:setsmultiple	71538.6	66078.8	1082627	278974	595728
ENSG00000037965	tissue_offset_lib_size_normalized	TRUE	timew12:setsmultiple	-662.288	60751	-10901.7	991302	998533
ENSG00000038002	lib_size_normalized	TRUE	timew2pre:setsmultiple	-110933	52075.9	-2130222	33153.2	412243
ENSG00000038002	lib_size_normalized	TRUE	timew12:setsmultiple	-15407.1	48975.2	-314589	753074	968055
ENSG00000038002	tissue_offset_lib_size_normalized	TRUE	timew2pre:setsmultiple	-46688.3	59919.8	-779181	435873	715648
ENSG00000038002	tissue_offset_lib_size_normalized	TRUE	timew12:setsmultiple	50230.7	56878.3	883125	377169	858019
ENSG00000038210	lib_size_normalized	TRUE	timew2pre:setsmultiple	-96480.3	81714.1	-1180707	237719	684213
ENSG00000038210	lib_size_normalized	TRUE	timew12:setsmultiple	59076.1	80563	733290	463381	907922
ENSG00000038210	tissue_offset_lib_size_normalized	TRUE	timew2pre:setsmultiple	-15787.7	94992.1	-166200	868000	949763
ENSG00000038210	tissue_offset_lib_size_normalized	TRUE	timew12:setsmultiple	139597	93400.1	1494618	135014	806445
ENSG00000038219	lib_size_normalized	TRUE	timew2pre:setsmultiple	-54739.5	55498.2	-986329	323972	753354
ENSG00000038219	lib_size_normalized	TRUE	timew12:setsmultiple	-5826.47	53248.5	-109420	912869	990289
ENSG00000038219	tissue_offset_lib_size_normalized	TRUE	timew2pre:setsmultiple	18766.5	63096.2	297428	766140	904044
ENSG00000038219	tissue_offset_lib_size_normalized	TRUE	timew12:setsmultiple	65233.3	60890.3	1071324	284024	827816
ENSG00000038274	lib_size_normalized	TRUE	timew2pre:setsmultiple	-45653.4	39065	-1168651	242544	687508
ENSG00000038274	lib_size_normalized	TRUE	timew12:setsmultiple	-55416.1	37406.6	-1481453	138486	707437
ENSG00000038274	tissue_offset_lib_size_normalized	TRUE	timew2pre:setsmultiple	24053.7	45385.9	529982	596125	817027
ENSG00000038274	tissue_offset_lib_size_normalized	TRUE	timew12:setsmultiple	13277.2	43695.7	303855	761238	955680
ENSG00000038295	lib_size_normalized	TRUE	timew2pre:setsmultiple	180183	151293	1190954	233672	680319
ENSG00000038295	lib_size_normalized	TRUE	timew12:setsmultiple	-24675.2	142380	-173305	862412	983093
ENSG00000038295	tissue_offset_lib_size_normalized	TRUE	timew2pre:setsmultiple	276589	155227	1781837	74775.9	356333
ENSG00000038295	tissue_offset_lib_size_normalized	TRUE	timew12:setsmultiple	33616.4	147009	228669	819126	966210
ENSG00000038358	lib_size_normalized	TRUE	timew2pre:setsmultiple	11268	67437.5	167087	867301	967214
ENSG00000038358	lib_size_normalized	TRUE	timew12:setsmultiple	-55821.5	65282	-855083	392505	885664
ENSG00000038358	tissue_offset_lib_size_normalized	TRUE	timew2pre:setsmultiple	87720	77654.8	1129615	258639	577134
ENSG00000038358	tissue_offset_lib_size_normalized	TRUE	timew12:setsmultiple	4859.1	75425.2	64422.8	948634	991932
ENSG00000038382	lib_size_normalized	TRUE	timew2pre:setsmultiple	62676.5	46815.4	1338801	180636	631193
ENSG00000038382	lib_size_normalized	TRUE	timew12:setsmultiple	-36081.8	45198.7	-798292	424701	897412
ENSG00000038382	tissue_offset_lib_size_normalized	TRUE	timew2pre:setsmultiple	138841	61255	2266609	23414.1	238136
ENSG00000038382	tissue_offset_lib_size_normalized	TRUE	timew12:setsmultiple	34413.9	59371.4	579637	562159	905923
ENSG00000038427	lib_size_normalized	TRUE	timew2pre:setsmultiple	434308	112962	3844726	120.687	72349.6
ENSG00000038427	lib_size_normalized	TRUE	timew12:setsmultiple	19000.2	109723	173165	862522	983093
ENSG00000038427	tissue_offset_lib_size_normalized	TRUE	timew2pre:setsmultiple	545661	131904	4136819	35.2154	32985.8
ENSG00000038427	tissue_offset_lib_size_normalized	TRUE	timew12:setsmultiple	105144	127556	824293	409773	866081
ENSG00000038532	lib_size_normalized	TRUE	timew2pre:setsmultiple	31833.7	55231.9	576364	564369	871371
ENSG00000038532	lib_size_normalized	TRUE	timew12:setsmultiple	-44123.7	53211.3	-829218	406981	891113
ENSG00000038532	tissue_offset_lib_size_normalized	TRUE	timew2pre:setsmultiple	104791	65508.8	1599644	109678	411546
ENSG00000038532	tissue_offset_lib_size_normalized	TRUE	timew12:setsmultiple	17813.7	63375.8	281080	778649	959176
ENSG00000038945	lib_size_normalized	TRUE	timew2pre:setsmultiple	188794	134361	1405128	159983	606698
ENSG00000038945	lib_size_normalized	TRUE	timew12:setsmultiple	92023.6	133192	690912	489621	916213
ENSG00000038945	tissue_offset_lib_size_normalized	TRUE	timew2pre:setsmultiple	292114	152357	1917300	55199.8	317571
ENSG00000038945	tissue_offset_lib_size_normalized	TRUE	timew12:setsmultiple	185809	149496	1242902	213904	811426
ENSG00000039123	lib_size_normalized	TRUE	timew2pre:setsmultiple	-109370	49056.5	-2229472	25782.5	387981
ENSG00000039123	lib_size_normalized	TRUE	timew12:setsmultiple	-52741.5	47123	-1119232	263041	822834
ENSG00000039123	tissue_offset_lib_size_normalized	TRUE	timew2pre:setsmultiple	-40371.3	54974.1	-734369	462724	731678
ENSG00000039123	tissue_offset_lib_size_normalized	TRUE	timew12:setsmultiple	18025.8	52935.4	340524	733462	950817
ENSG00000039319	lib_size_normalized	TRUE	timew2pre:setsmultiple	-4119.05	50768.1	-81134.8	935335	985692
ENSG00000039319	lib_size_normalized	TRUE	timew12:setsmultiple	10853.7	48893.8	221985	824326	974752
ENSG00000039319	tissue_offset_lib_size_normalized	TRUE	timew2pre:setsmultiple	71409.5	59440.6	1201358	229612	549862
ENSG00000039319	tissue_offset_lib_size_normalized	TRUE	timew12:setsmultiple	83215.9	57485.8	1447591	147732	806445
ENSG00000039523	lib_size_normalized	TRUE	timew2pre:setsmultiple	110319	58232.7	1894452	58165.1	467912
ENSG00000039523	lib_size_normalized	TRUE	timew12:setsmultiple	-84247.5	55850.8	-1508440	131442	698306
ENSG00000039523	tissue_offset_lib_size_normalized	TRUE	timew2pre:setsmultiple	191007	70060.2	2726333	6404.23	165233
ENSG00000039523	tissue_offset_lib_size_normalized	TRUE	timew12:setsmultiple	-22506.5	67592.2	-332974	739154	951332
ENSG00000039560	lib_size_normalized	TRUE	timew2pre:setsmultiple	147540	95779.5	1540410	123460	573037
ENSG00000039560	lib_size_normalized	TRUE	timew12:setsmultiple	-14804.7	92479.4	-160086	872813	983712
ENSG00000039560	tissue_offset_lib_size_normalized	TRUE	timew2pre:setsmultiple	220166	106071	2075648	37926.6	276223
ENSG00000039560	tissue_offset_lib_size_normalized	TRUE	timew12:setsmultiple	51117	102696	497750	618661	922886
ENSG00000039650	lib_size_normalized	TRUE	timew2pre:setsmultiple	75656.5	88627	853651	393298	792167
ENSG00000039650	lib_size_normalized	TRUE	timew12:setsmultiple	-29480.5	87120	-338390	735070	966603
ENSG00000039650	tissue_offset_lib_size_normalized	TRUE	timew2pre:setsmultiple	167420	99972.2	1674670	93998.9	384799
ENSG00000039650	tissue_offset_lib_size_normalized	TRUE	timew12:setsmultiple	28899.4	97914.1	295150	767879	956625
ENSG00000040199	lib_size_normalized	TRUE	timew2pre:setsmultiple	41906.8	79716.4	525699	599097	883034
ENSG00000040199	lib_size_normalized	TRUE	timew12:setsmultiple	-1279.36	77885.6	-16426.2	986894	997948
ENSG00000040199	tissue_offset_lib_size_normalized	TRUE	timew2pre:setsmultiple	128166	95920.2	1336176	181492	497898
ENSG00000040199	tissue_offset_lib_size_normalized	TRUE	timew12:setsmultiple	75426.1	93825.9	803894	421458	868572
ENSG00000040275	lib_size_normalized	TRUE	timew2pre:setsmultiple	30728.9	69014.6	445251	656138	901553
ENSG00000040275	lib_size_normalized	TRUE	timew12:setsmultiple	35019.3	63109.3	554898	578964	934059
ENSG00000040275	tissue_offset_lib_size_normalized	TRUE	timew2pre:setsmultiple	100527	77853	1291246	196618	515431
ENSG00000040275	tissue_offset_lib_size_normalized	TRUE	timew12:setsmultiple	100381	72352.7	1387390	165323	806445
ENSG00000040341	lib_size_normalized	TRUE	timew2pre:setsmultiple	65202.4	40365.1	1615317	106242	546480
ENSG00000040341	lib_size_normalized	TRUE	timew12:setsmultiple	11786.2	38983.7	302336	762396	968055
ENSG00000040341	tissue_offset_lib_size_normalized	TRUE	timew2pre:setsmultiple	141411	50818	2782687	5391.08	153023
ENSG00000040341	tissue_offset_lib_size_normalized	TRUE	timew12:setsmultiple	82375.9	49214.6	1673811	94167.8	801163
ENSG00000040487	lib_size_normalized	TRUE	timew2pre:setsmultiple	-119773	114624	-1044922	296059	732321
ENSG00000040487	lib_size_normalized	TRUE	timew12:setsmultiple	2017.18	112373	17950.8	985678	997879
ENSG00000040487	tissue_offset_lib_size_normalized	TRUE	timew2pre:setsmultiple	-34778.5	126428	-275085	783251	911120
ENSG00000040487	tissue_offset_lib_size_normalized	TRUE	timew12:setsmultiple	69772.5	123660	564228	572599	906879
ENSG00000040531	lib_size_normalized	TRUE	timew2pre:setsmultiple	77710.9	81687.3	951323	341441	765268
ENSG00000040531	lib_size_normalized	TRUE	timew12:setsmultiple	54201.2	80115.1	676541	498697	920046
ENSG00000040531	tissue_offset_lib_size_normalized	TRUE	timew2pre:setsmultiple	156109	91901.5	1698660	89383.2	376606
ENSG00000040531	tissue_offset_lib_size_normalized	TRUE	timew12:setsmultiple	121857	89957.3	1354609	175542	806445
ENSG00000040633	lib_size_normalized	TRUE	timew2pre:setsmultiple	47502.2	55544.2	855215	392432	791964
ENSG00000040633	lib_size_normalized	TRUE	timew12:setsmultiple	-48686.6	54346.1	-895863	370326	875908
ENSG00000040633	tissue_offset_lib_size_normalized	TRUE	timew2pre:setsmultiple	134948	70778.6	1906617	56570.2	318848
ENSG00000040633	tissue_offset_lib_size_normalized	TRUE	timew12:setsmultiple	22964.4	68938	333117	739046	951332
ENSG00000040933	lib_size_normalized	TRUE	timew2pre:setsmultiple	16843.1	45286.5	371923	709950	921853
ENSG00000040933	lib_size_normalized	TRUE	timew12:setsmultiple	-2624.6	43243.8	-60693.2	951604	994469
ENSG00000040933	tissue_offset_lib_size_normalized	TRUE	timew2pre:setsmultiple	87529.3	55200.4	1585665	112815	415367
ENSG00000040933	tissue_offset_lib_size_normalized	TRUE	timew12:setsmultiple	66871.3	53118.7	1258905	208065	811426
ENSG00000041357	lib_size_normalized	TRUE	timew2pre:setsmultiple	-35245.3	31687.1	-1112293	266012	704369
ENSG00000041357	lib_size_normalized	TRUE	timew12:setsmultiple	-17261.5	30470.9	-566491	571060	932347
ENSG00000041357	tissue_offset_lib_size_normalized	TRUE	timew2pre:setsmultiple	39077	53040.3	736741	461280	730936
ENSG00000041357	tissue_offset_lib_size_normalized	TRUE	timew12:setsmultiple	59723.8	51114.9	1168422	242636	817345
ENSG00000041802	lib_size_normalized	TRUE	timew2pre:setsmultiple	11805.5	36723.1	321473	747852	933538
ENSG00000041802	lib_size_normalized	TRUE	timew12:setsmultiple	-25517.2	35175.9	-725417	468196	910195
ENSG00000041802	tissue_offset_lib_size_normalized	TRUE	timew2pre:setsmultiple	80357.2	51694.7	1554457	120075	425934
ENSG00000041802	tissue_offset_lib_size_normalized	TRUE	timew12:setsmultiple	41347.7	49829.6	829782	406662	865876
ENSG00000041880	lib_size_normalized	TRUE	timew2pre:setsmultiple	91071.5	84010.2	1084053	278342	717490
ENSG00000041880	lib_size_normalized	TRUE	timew12:setsmultiple	-31841.2	81439.8	-390978	695814	957239
ENSG00000041880	tissue_offset_lib_size_normalized	TRUE	timew2pre:setsmultiple	164450	89856.6	1830133	67230.1	342606
ENSG00000041880	tissue_offset_lib_size_normalized	TRUE	timew12:setsmultiple	15769.3	87182.9	180876	856465	976945
ENSG00000041982	lib_size_normalized	TRUE	timew2pre:setsmultiple	617763	258796	2387060	16983.7	344249
ENSG00000041982	lib_size_normalized	TRUE	timew12:setsmultiple	216142	242282	892107	372336	877533
ENSG00000041982	tissue_offset_lib_size_normalized	TRUE	timew2pre:setsmultiple	734543	276864	2653082	7976.05	176285
ENSG00000041982	tissue_offset_lib_size_normalized	TRUE	timew12:setsmultiple	321006	256054	1253668	209963	811426
ENSG00000041988	lib_size_normalized	TRUE	timew2pre:setsmultiple	200000	116565	1715785	86201.4	516771
ENSG00000041988	lib_size_normalized	TRUE	timew12:setsmultiple	-126622	111310	-1137562	255304	818896
ENSG00000041988	tissue_offset_lib_size_normalized	TRUE	timew2pre:setsmultiple	273487	125401	2180900	29190.8	254995
ENSG00000041988	tissue_offset_lib_size_normalized	TRUE	timew12:setsmultiple	-63540.5	120097	-529079	596751	916636
ENSG00000042062	lib_size_normalized	TRUE	timew2pre:setsmultiple	25349.8	82113.8	308715	757538	937872
ENSG00000042062	lib_size_normalized	TRUE	timew12:setsmultiple	-156621	76497.1	-2047414	40617.5	498146
ENSG00000042062	tissue_offset_lib_size_normalized	TRUE	timew2pre:setsmultiple	97793.6	83884.2	1165816	243689	564071
ENSG00000042062	tissue_offset_lib_size_normalized	TRUE	timew12:setsmultiple	-103976	78431.1	-1325698	184940	806445
ENSG00000042088	lib_size_normalized	TRUE	timew2pre:setsmultiple	-19936.8	71969.4	-277018	781767	944454
ENSG00000042088	lib_size_normalized	TRUE	timew12:setsmultiple	-42865.9	73115.3	-586278	557689	929324
ENSG00000042088	tissue_offset_lib_size_normalized	TRUE	timew2pre:setsmultiple	53733.6	84983	632286	527200	774318
ENSG00000042088	tissue_offset_lib_size_normalized	TRUE	timew12:setsmultiple	10818.8	85579.1	126418	899401	986622
ENSG00000042286	lib_size_normalized	TRUE	timew2pre:setsmultiple	89036.7	84630.7	1052062	292771	729834
ENSG00000042286	lib_size_normalized	TRUE	timew12:setsmultiple	-42441.8	82717.1	-513096	607884	940278
ENSG00000042286	tissue_offset_lib_size_normalized	TRUE	timew2pre:setsmultiple	179866	103268	1741749	81552.3	366814
ENSG00000042286	tissue_offset_lib_size_normalized	TRUE	timew12:setsmultiple	28414.5	100248	283443	776837	958872
ENSG00000042317	lib_size_normalized	TRUE	timew2pre:setsmultiple	-3648.11	66309.4	-55016.5	956125	990579
ENSG00000042317	lib_size_normalized	TRUE	timew12:setsmultiple	20385.5	62094.4	328299	742686	967717
ENSG00000042317	tissue_offset_lib_size_normalized	TRUE	timew2pre:setsmultiple	76178.5	76036.9	1001862	316410	627168
ENSG00000042317	tissue_offset_lib_size_normalized	TRUE	timew12:setsmultiple	88923.5	72076.6	1233735	217302	813538
ENSG00000042429	lib_size_normalized	TRUE	timew2pre:setsmultiple	-37807.2	58702.6	-644046	519546	853329
ENSG00000042429	lib_size_normalized	TRUE	timew12:setsmultiple	-74269.9	56181.5	-1321963	186180	764564
ENSG00000042429	tissue_offset_lib_size_normalized	TRUE	timew2pre:setsmultiple	32143	70169.4	458077	646897	844676
ENSG00000042429	tissue_offset_lib_size_normalized	TRUE	timew12:setsmultiple	444.864	67400.6	6600.29	994734	998968
ENSG00000042445	lib_size_normalized	TRUE	timew2pre:setsmultiple	99023.7	58482.5	1693219	90413.7	521219
ENSG00000042445	lib_size_normalized	TRUE	timew12:setsmultiple	-85394	56524.4	-1510745	130854	696661
ENSG00000042445	tissue_offset_lib_size_normalized	TRUE	timew2pre:setsmultiple	179907	68553	2624350	8681.45	180456
ENSG00000042445	tissue_offset_lib_size_normalized	TRUE	timew12:setsmultiple	-18944.8	66276.2	-285846	774996	958872
ENSG00000042493	lib_size_normalized	TRUE	timew2pre:setsmultiple	230623	157833	1461187	143964	595362
ENSG00000042493	lib_size_normalized	TRUE	timew12:setsmultiple	-138082	151752	-909919	362865	872861
ENSG00000042493	tissue_offset_lib_size_normalized	TRUE	timew2pre:setsmultiple	344646	175693	1961639	49804.6	307422
ENSG00000042493	tissue_offset_lib_size_normalized	TRUE	timew12:setsmultiple	-72447.5	167047	-433695	664510	935134
ENSG00000042753	lib_size_normalized	TRUE	timew2pre:setsmultiple	78569	85778.5	915953	359692	775304
ENSG00000042753	lib_size_normalized	TRUE	timew12:setsmultiple	-102989	82765.1	-1244357	213368	781833
ENSG00000042753	tissue_offset_lib_size_normalized	TRUE	timew2pre:setsmultiple	174333	104944	1661199	96673.5	388772
ENSG00000042753	tissue_offset_lib_size_normalized	TRUE	timew12:setsmultiple	-19524.1	101221	-192885	847049	974718
ENSG00000043093	lib_size_normalized	TRUE	timew2pre:setsmultiple	-70600.2	51318	-1375738	168903	618457
ENSG00000043093	lib_size_normalized	TRUE	timew12:setsmultiple	-9653.84	49427.7	-195312	845148	978466
ENSG00000043093	tissue_offset_lib_size_normalized	TRUE	timew2pre:setsmultiple	-1628.96	60294.6	-27016.7	978446	992285
ENSG00000043093	tissue_offset_lib_size_normalized	TRUE	timew12:setsmultiple	65697	58209.3	1128634	259052	822198
ENSG00000043143	lib_size_normalized	TRUE	timew2pre:setsmultiple	-46450.9	60112.8	-772729	439683	818944
ENSG00000043143	lib_size_normalized	TRUE	timew12:setsmultiple	-103559	56909.6	-1819714	68802.6	592058
ENSG00000043143	tissue_offset_lib_size_normalized	TRUE	timew2pre:setsmultiple	25009.3	62366.1	401008	688414	867062
ENSG00000043143	tissue_offset_lib_size_normalized	TRUE	timew12:setsmultiple	-45414.3	59269	-766240	443534	875000
ENSG00000043462	lib_size_normalized	TRUE	timew2pre:setsmultiple	-24598.3	97872.9	-251329	801560	949096
ENSG00000043462	lib_size_normalized	TRUE	timew12:setsmultiple	51066.9	96583.4	528734	596990	938137
ENSG00000043462	tissue_offset_lib_size_normalized	TRUE	timew2pre:setsmultiple	54741.8	109818	498480	618146	829732
ENSG00000043462	tissue_offset_lib_size_normalized	TRUE	timew12:setsmultiple	127139	108369	1173212	240711	817345
ENSG00000043514	lib_size_normalized	TRUE	timew2pre:setsmultiple	-105234	54206	-1941364	52214.2	460945
ENSG00000043514	lib_size_normalized	TRUE	timew12:setsmultiple	-46740.7	51728.2	-903582	366217	873733
ENSG00000043514	tissue_offset_lib_size_normalized	TRUE	timew2pre:setsmultiple	-32250.2	64877.1	-497098	619120	830091
ENSG00000043514	tissue_offset_lib_size_normalized	TRUE	timew12:setsmultiple	16702.3	62223.7	268423	788374	960536
ENSG00000044090	lib_size_normalized	TRUE	timew2pre:setsmultiple	56616.3	57608.2	982781	325715	753978
ENSG00000044090	lib_size_normalized	TRUE	timew12:setsmultiple	6956.9	55841.2	124584	900853	988538
ENSG00000044090	tissue_offset_lib_size_normalized	TRUE	timew2pre:setsmultiple	130291	67293.1	1936175	52846.3	312552
ENSG00000044090	tissue_offset_lib_size_normalized	TRUE	timew12:setsmultiple	76827.7	65431.4	1174171	240327	817345
ENSG00000044115	lib_size_normalized	TRUE	timew2pre:setsmultiple	15401.4	28363.5	543001	587129	878788
ENSG00000044115	lib_size_normalized	TRUE	timew12:setsmultiple	-33655.4	27488.4	-1224352	220819	788396
ENSG00000044115	tissue_offset_lib_size_normalized	TRUE	timew2pre:setsmultiple	92027.9	48072.5	1914357	55574.6	317953
ENSG00000044115	tissue_offset_lib_size_normalized	TRUE	timew12:setsmultiple	40411.7	46693	865477	386777	863018
ENSG00000044446	lib_size_normalized	TRUE	timew2pre:setsmultiple	60899.1	52326.8	1163822	244496	688101
ENSG00000044446	lib_size_normalized	TRUE	timew12:setsmultiple	-15013	50529.9	-297112	766381	968055
ENSG00000044446	tissue_offset_lib_size_normalized	TRUE	timew2pre:setsmultiple	135799	64372.1	2109597	34893.1	272432
ENSG00000044446	tissue_offset_lib_size_normalized	TRUE	timew12:setsmultiple	56115.1	62617.1	896162	370166	854269
ENSG00000044459	lib_size_normalized	TRUE	timew2pre:setsmultiple	74543.3	80737.4	923280	355861	773858
ENSG00000044459	lib_size_normalized	TRUE	timew12:setsmultiple	-58972.1	74496.1	-791613	428586	899146
ENSG00000044459	tissue_offset_lib_size_normalized	TRUE	timew2pre:setsmultiple	150269	85882.5	1749708	80168.7	365348
ENSG00000044459	tissue_offset_lib_size_normalized	TRUE	timew12:setsmultiple	8104.99	80079.9	101211	919383	990239
ENSG00000044524	lib_size_normalized	TRUE	timew2pre:setsmultiple	125108	92075.9	1358745	174228	626776
ENSG00000044524	lib_size_normalized	TRUE	timew12:setsmultiple	124180	88806.2	1398321	162017	740288
ENSG00000044524	tissue_offset_lib_size_normalized	TRUE	timew2pre:setsmultiple	210770	108343	1945406	51726.1	309948
ENSG00000044524	tissue_offset_lib_size_normalized	TRUE	timew12:setsmultiple	195831	104882	1867159	61879.4	801163
ENSG00000044574	lib_size_normalized	TRUE	timew2pre:setsmultiple	83429.8	54880.8	1520199	128461	578326
ENSG00000044574	lib_size_normalized	TRUE	timew12:setsmultiple	-11194.2	53170.6	-210534	833250	975877
ENSG00000044574	tissue_offset_lib_size_normalized	TRUE	timew2pre:setsmultiple	170125	76747.2	2216690	26644.3	246738
ENSG00000044574	tissue_offset_lib_size_normalized	TRUE	timew12:setsmultiple	79823.8	74168.1	1076255	281813	826710
ENSG00000046604	lib_size_normalized	TRUE	timew2pre:setsmultiple	878.501	89572.3	9807.73	992175	998906
ENSG00000046604	lib_size_normalized	TRUE	timew12:setsmultiple	-17068.1	83018.1	-205596	837107	976425
ENSG00000046604	tissue_offset_lib_size_normalized	TRUE	timew2pre:setsmultiple	77335.2	92598	835172	403621	693939
ENSG00000046604	tissue_offset_lib_size_normalized	TRUE	timew12:setsmultiple	37967.7	86720.3	437817	661519	934794
ENSG00000046647	lib_size_normalized	TRUE	timew2pre:setsmultiple	81254.6	78004	1041672	297564	733141
ENSG00000046647	lib_size_normalized	TRUE	timew12:setsmultiple	30425.1	74819.1	406650	684265	954482
ENSG00000046647	tissue_offset_lib_size_normalized	TRUE	timew2pre:setsmultiple	156790	91250.8	1718232	85754.4	371074
ENSG00000046647	tissue_offset_lib_size_normalized	TRUE	timew12:setsmultiple	100549	87831.6	1144796	252294	819600
ENSG00000046651	lib_size_normalized	TRUE	timew2pre:setsmultiple	-15925.1	48292.2	-329766	741577	931058
ENSG00000046651	lib_size_normalized	TRUE	timew12:setsmultiple	3115.45	46587.4	66873.2	946683	993194
ENSG00000046651	tissue_offset_lib_size_normalized	TRUE	timew2pre:setsmultiple	54653.6	63625.2	858993	390344	684098
ENSG00000046651	tissue_offset_lib_size_normalized	TRUE	timew12:setsmultiple	82404.1	61658.7	1336455	181400	806445
ENSG00000046653	lib_size_normalized	TRUE	timew2pre:setsmultiple	-178948	87095.5	-2054615	39916.2	433479
ENSG00000046653	lib_size_normalized	TRUE	timew12:setsmultiple	171777	83094.7	2067243	38711.3	495005
ENSG00000046653	tissue_offset_lib_size_normalized	TRUE	timew2pre:setsmultiple	-105583	97725.4	-1080403	279963	596600
ENSG00000046653	tissue_offset_lib_size_normalized	TRUE	timew12:setsmultiple	244380	93781.6	2605840	9164.93	801163
ENSG00000046889	lib_size_normalized	TRUE	timew2pre:setsmultiple	-47943.2	63203.6	-758552	448120	823441
ENSG00000046889	lib_size_normalized	TRUE	timew12:setsmultiple	-8160.4	59826.5	-136401	891504	986180
ENSG00000046889	tissue_offset_lib_size_normalized	TRUE	timew2pre:setsmultiple	28264.2	69767.1	405123	685387	865293
ENSG00000046889	tissue_offset_lib_size_normalized	TRUE	timew12:setsmultiple	58358.6	66533.8	877128	380417	861211
ENSG00000047056	lib_size_normalized	TRUE	timew2pre:setsmultiple	56952.1	44098.2	1291483	196536	644430
ENSG00000047056	lib_size_normalized	TRUE	timew12:setsmultiple	-86581.8	42541.9	-2035213	41829.4	506078
ENSG00000047056	tissue_offset_lib_size_normalized	TRUE	timew2pre:setsmultiple	132717	47375.3	2801403	5088.1	149364
ENSG00000047056	tissue_offset_lib_size_normalized	TRUE	timew12:setsmultiple	-20633.1	45765.3	-450845	652101	932230
ENSG00000047188	lib_size_normalized	TRUE	timew2pre:setsmultiple	-60875.1	52199.7	-1166196	243535	687508
ENSG00000047188	lib_size_normalized	TRUE	timew12:setsmultiple	-42898.5	50284.3	-853120	393593	885965
ENSG00000047188	tissue_offset_lib_size_normalized	TRUE	timew2pre:setsmultiple	6388.35	57310.9	111468	911245	967702
ENSG00000047188	tissue_offset_lib_size_normalized	TRUE	timew12:setsmultiple	33176.6	55349	599408	548901	900745
ENSG00000047230	lib_size_normalized	TRUE	timew2pre:setsmultiple	-14334.4	54947.7	-260873	794190	947569
ENSG00000047230	lib_size_normalized	TRUE	timew12:setsmultiple	45976.2	50714.4	906570	364634	873231
ENSG00000047230	tissue_offset_lib_size_normalized	TRUE	timew2pre:setsmultiple	55336.6	61209	904060	365963	667822
ENSG00000047230	tissue_offset_lib_size_normalized	TRUE	timew12:setsmultiple	109133	57279.1	1905284	56743.2	801163
ENSG00000047249	lib_size_normalized	TRUE	timew2pre:setsmultiple	37704.3	37448.4	1006834	314014	745403
ENSG00000047249	lib_size_normalized	TRUE	timew12:setsmultiple	1866.01	36200.3	51547	958890	995982
ENSG00000047249	tissue_offset_lib_size_normalized	TRUE	timew2pre:setsmultiple	107897	56003.8	1926606	54028.7	315315
[truncated: 147,871 more rows]
