# Supplementary material for: Increased biological relevance of transcriptome analyses in human skeletal muscle using a model-specific pipeline
Source: BMC Bioinformatics. 2020 Nov 30;21:548. doi: 10.1186/s12859-020-03866-y (PMC7708234; doi:10.1186/s12859-020-03866-y)
Supplement: Supplementary file 2 — Additional file 2: Functional annotation using gene ontology terms. Significance tests for functional annotation using rank-based and over-representation based analysis. ID: Gene ontology (GO) id; go_category: GO category, bp, Biological process; cc, cellular component; mf, molecular function; name: Descriptive GO name; normalization_model: Indicate normalization model used to test enrichment: lib_size_normalized, gene counts are modeled with study conditions as fixed effects and participant id as random effects and with the addition of library size as a fixed effect, tissue_offset_lib_size_normalized, same as lib_size_normalized but with the addition of tissue weight used in library prep as an offset. The non-normalized model is not included; coefficient: Names of coefficients used to test enrichment (fixed effects, time and volume conditions). timew2pre and timew12 indicates differences from timew0 (intercept) in rested state models. timew2post indicates differences from timew2pre (intercept) in acute exercise models. setsmultiple indicates interaction effects, the difference between setssingle (reference level) and setsmultiple; cerno_statistic: Test statistic from the rank-based cerno-test; cerno_auc: Area under the curve from the Cerno test (see tmod documentation for details, https://CRAN.R-project.org/package=tmod); cerno_pval: Un-adjusted P-values from cerno test, cerno_padj: Adjusted P-values (default settings in tmodCERNOtest, see tmod documentation); fgsea_pval: Un-adjusted P-values from gene set enrichment tests performed with the fgsea package; fgsea_padj: Adjusted fgsea P-values; NES: Normalized enrichment scores from gene set enrichment tests; set_size: Size of gene sets using genes expressed in the present data set; ora_geneRatio: Gene ratio in over-representation analysis of genes identified as differentially expressed; ora_padj: Adjusted p-values from over-representation analysis. [file 12859_2020_3866_MOESM2_ESM.xlsx]

## Sheet: Sheet1
ID	go_category	name	normalization_model	coefficient	cerno_statistic	cerno_auc	cerno_pval	cerno_padj	fgsea_pval	fgsea_padj	NES	set_size	ora_geneRatio	ora_padj
GO:0006397	bp	mRNA processing	naive	timew2pre:setsmultiple	1385,17385	0,6917670	6,829435e-21	1,764043e-17	9,073625e-07	5,028126e-04	-1,4759471	463	NA	NA
GO:0008380	bp	RNA splicing	naive	timew2pre:setsmultiple	1231,13760	0,6931454	2,473434e-20	3,194440e-17	6,178730e-06	2,271124e-03	-1,4694953	403	NA	NA
GO:0000375	bp	RNA splicing via transesterification reactions	naive	timew2pre:setsmultiple	1000,50368	0,7042881	3,957373e-18	3,407298e-15	2,298543e-05	5,376501e-03	-1,4908037	321	NA	NA
GO:1903311	bp	Regulation of mRNA metabolic process	naive	timew2pre:setsmultiple	849,50714	0,6778528	1,158864e-12	7,483368e-10	1,199752e-05	3,086962e-03	-1,5132268	289	NA	NA
GO:0050684	bp	Regulation of mRNA processing	naive	timew2pre:setsmultiple	418,05654	0,7328120	2,288687e-10	1,182336e-07	8,487708e-05	1,455925e-02	-1,6365814	126	NA	NA
GO:0043484	bp	Regulation of RNA splicing	naive	timew2pre:setsmultiple	397,33120	0,7216283	4,097191e-10	1,763841e-07	3,787806e-04	4,873012e-02	-1,5654637	119	NA	NA
GO:0048024	bp	Regulation of mRNA splicing via spliceosome	naive	timew2pre:setsmultiple	310,38257	0,7619887	9,442670e-10	3,484345e-07	4,493575e-05	8,893821e-03	-1,7529181	87	NA	NA
GO:0000380	bp	AlteRNAtive mRNA splicing via spliceosome	naive	timew2pre:setsmultiple	252,67733	0,7754974	2,576009e-09	8,317290e-07	1,879633e-04	2,686832e-02	-1,7382200	67	NA	NA
GO:0006403	bp	RNA localization	naive	timew2pre:setsmultiple	622,49613	0,6686110	3,262713e-09	9,363985e-07	2,597403e-02	6,616947e-01	-1,2766924	215	NA	NA
GO:0051236	bp	Establishment of RNA localization	naive	timew2pre:setsmultiple	538,83884	0,6745948	6,518506e-09	1,683730e-06	5,605606e-02	9,202773e-01	-1,2557234	182	NA	NA
GO:0006401	bp	RNA catabolic process	naive	timew2pre:setsmultiple	976,70736	0,6463343	7,400291e-09	1,737723e-06	3,566763e-04	4,830148e-02	-1,3768139	369	NA	NA
GO:0022613	bp	Ribonucleoprotein complex biogenesis	naive	timew2pre:setsmultiple	1037,08459	0,6348854	7,565817e-08	1,628542e-05	1,154731e-02	4,870692e-01	-1,2496301	404	NA	NA
GO:0000956	bp	Nuclear transcribed mRNA catabolic process	naive	timew2pre:setsmultiple	557,65205	0,6658365	4,102993e-07	8,152331e-05	2,821160e-03	2,134954e-01	-1,3876495	201	NA	NA
GO:0006405	bp	RNA export from nucleus	naive	timew2pre:setsmultiple	389,33680	0,6792554	5,255827e-07	9,697001e-05	7,823470e-02	9,402990e-01	-1,2494065	131	NA	NA
GO:0015931	bp	Nucleobase containing compound transport	naive	timew2pre:setsmultiple	588,96621	0,6332047	9,644090e-07	1,660712e-04	5,994006e-02	9,225301e-01	-1,2350947	217	NA	NA
GO:0016569	bp	Covalent chromatin modification	naive	timew2pre:setsmultiple	1000,05820	0,6045630	1,294542e-06	1,949800e-04	1,366466e-03	1,255685e-01	-1,3288995	399	NA	NA
GO:0051169	bp	Nuclear transport	naive	timew2pre:setsmultiple	804,16997	0,6151430	1,322009e-06	1,949800e-04	1,808192e-01	1,000000e+00	-1,1067803	312	NA	NA
GO:0051028	bp	mRNA transport	naive	timew2pre:setsmultiple	402,92344	0,6670425	1,358746e-06	1,949800e-04	9,519038e-02	9,806926e-01	-1,2288925	139	NA	NA
GO:0051168	bp	Nuclear export	naive	timew2pre:setsmultiple	509,16545	0,6516957	1,434394e-06	1,950021e-04	7,107107e-02	9,402990e-01	-1,2326095	184	NA	NA
GO:0033044	bp	Regulation of chromosome organization	naive	timew2pre:setsmultiple	743,80803	0,5945041	2,035911e-06	2,629379e-04	1,087600e-03	1,076306e-01	-1,3717713	287	NA	NA
GO:0006473	bp	Protein acetylation	naive	timew2pre:setsmultiple	468,75222	0,6263458	6,047009e-06	7,437821e-04	8,528454e-03	3,918520e-01	-1,3736846	171	1/2	4,783934e-02
GO:0018205	bp	Peptidyl lysine modification	naive	timew2pre:setsmultiple	856,95914	0,6011490	6,827060e-06	8,015589e-04	1,498501e-02	5,675735e-01	-1,2481485	342	NA	NA
GO:0006376	bp	mRNA splice site selection	naive	timew2pre:setsmultiple	111,29511	0,7679780	7,424009e-06	8,337484e-04	8,365673e-03	3,913614e-01	-1,6293873	27	NA	NA
GO:0061013	bp	Regulation of mRNA catabolic process	naive	timew2pre:setsmultiple	482,94729	0,6446292	8,126312e-06	8,745944e-04	4,768975e-03	2,763654e-01	-1,3995939	178	NA	NA
GO:0006406	bp	mRNA export from nucleus	naive	timew2pre:setsmultiple	311,93353	0,6748341	9,312178e-06	9,621342e-04	1,325301e-01	1,000000e+00	-1,2126894	106	NA	NA
GO:0031124	bp	mRNA 3 end processing	naive	timew2pre:setsmultiple	286,70396	0,6876784	1,105726e-05	1,098496e-03	2,311558e-02	6,155770e-01	-1,4063700	96	NA	NA
GO:0000245	bp	Spliceosomal complex assembly	naive	timew2pre:setsmultiple	178,46849	0,7156107	1,356056e-05	1,297293e-03	1,166837e-01	1,000000e+00	-1,2714899	53	NA	NA
GO:0000209	bp	Protein polyubiquitination	naive	timew2pre:setsmultiple	700,65529	0,6139027	4,529203e-05	4,178190e-03	2,997003e-02	6,869251e-01	-1,2298805	280	NA	NA
GO:0031123	bp	RNA 3 end processing	naive	timew2pre:setsmultiple	367,99453	0,6530118	4,747510e-05	4,228558e-03	2,908726e-02	6,869251e-01	-1,3274337	134	NA	NA
GO:1903312	bp	Negative regulation of mRNA metabolic process	naive	timew2pre:setsmultiple	218,80773	0,6674292	5,817088e-05	4,864067e-03	2,228977e-02	6,155770e-01	-1,4481789	72	NA	NA
GO:0071826	bp	Ribonucleoprotein complex subunit organization	naive	timew2pre:setsmultiple	481,86887	0,6333804	5,837633e-05	4,864067e-03	3,133133e-01	1,000000e+00	-1,0741614	184	NA	NA
GO:0043543	bp	Protein acylation	naive	timew2pre:setsmultiple	540,12871	0,6007506	6,477647e-05	5,228675e-03	1,805126e-02	6,084540e-01	-1,3079628	210	NA	NA
GO:2001252	bp	Positive regulation of chromosome organization	naive	timew2pre:setsmultiple	409,39010	0,6129970	6,941208e-05	5,433073e-03	4,919176e-03	2,763654e-01	-1,3970109	153	NA	NA
GO:0071824	bp	Protein DNA complex subunit organization	naive	timew2pre:setsmultiple	509,29349	0,6146501	7,631710e-05	5,797855e-03	5,219578e-03	2,797911e-01	-1,3752914	197	NA	NA
GO:0018394	bp	Peptidyl lysine acetylation	naive	timew2pre:setsmultiple	394,48812	0,6219359	7,999109e-05	5,903342e-03	5,722892e-02	9,202773e-01	-1,2715661	147	NA	NA
GO:0040029	bp	Regulation of gene expression epigenetic	naive	timew2pre:setsmultiple	666,40798	0,6051195	9,991953e-05	7,169226e-03	8,191808e-02	9,498341e-01	-1,1867960	268	NA	NA
GO:0032205	bp	Negative regulation of telomere maintenance	naive	timew2pre:setsmultiple	121,82242	0,6845787	1,240185e-04	8,657831e-03	1,250342e-03	1,191529e-01	-1,7420663	35	NA	NA
GO:2001251	bp	Negative regulation of chromosome organization	naive	timew2pre:setsmultiple	307,38755	0,6125688	1,281514e-04	8,710924e-03	5,318782e-04	6,220558e-02	-1,5789390	111	NA	NA
GO:0031503	bp	Protein containing complex localization	naive	timew2pre:setsmultiple	618,72575	0,6065207	1,386710e-04	9,030123e-03	3,096903e-02	6,869251e-01	-1,2538990	248	NA	NA
GO:0016072	bp	rRNA metabolic process	naive	timew2pre:setsmultiple	540,26996	0,6283263	1,398393e-04	9,030123e-03	5,369779e-03	2,819682e-01	-1,3699511	213	NA	NA
GO:0045292	bp	mRNA cis splicing via spliceosome	naive	timew2pre:setsmultiple	105,13514	0,7835316	1,511377e-04	9,521673e-03	7,586934e-02	9,402990e-01	-1,3689071	29	NA	NA
GO:0032204	bp	Regulation of telomere maintenance	naive	timew2pre:setsmultiple	223,00371	0,6423093	1,552480e-04	9,547753e-03	5,572442e-02	9,202773e-01	-1,3429476	76	NA	NA
GO:0070646	bp	Protein modification by small protein removal	naive	timew2pre:setsmultiple	637,23420	0,6201591	1,630082e-04	9,791862e-03	7,492507e-02	9,402990e-01	-1,2018949	257	NA	NA
GO:0007062	bp	Sister chromatid cohesion	naive	timew2pre:setsmultiple	148,57510	0,6772907	1,720296e-04	1,009892e-02	2,249489e-02	6,155770e-01	-1,4860430	46	NA	NA
GO:0000288	bp	Nuclear transcribed mRNA catabolic process deadenylation dependent decay	naive	timew2pre:setsmultiple	205,77851	0,6836019	2,490305e-04	1,429435e-02	3,042596e-02	6,869251e-01	-1,4282577	70	NA	NA
GO:0000184	bp	Nuclear transcribed mRNA catabolic process nonsense mediated decay	naive	timew2pre:setsmultiple	321,08514	0,6555761	2,624648e-04	1,473797e-02	7,329317e-02	9,402990e-01	-1,2553048	119	NA	NA
GO:0043414	bp	Macromolecule methylation	naive	timew2pre:setsmultiple	614,44394	0,6033026	2,734819e-04	1,502987e-02	2,821160e-03	2,134954e-01	-1,3506861	249	NA	NA
GO:0034470	bp	NcRNA processing	naive	timew2pre:setsmultiple	843,49383	0,6052047	3,234785e-04	1,734746e-02	5,694306e-02	9,202773e-01	-1,1857531	354	NA	NA
GO:0006278	bp	RNA dependent DNA biosynthetic process	naive	timew2pre:setsmultiple	192,08778	0,6410753	3,290845e-04	1,734746e-02	1,186613e-01	1,000000e+00	-1,2493195	65	NA	NA
GO:0006413	bp	Translational initiation	naive	timew2pre:setsmultiple	463,87080	0,6478879	3,874374e-04	2,001502e-02	1,141141e-01	1,000000e+00	-1,1882770	183	NA	NA
GO:1904357	bp	Negative regulation of telomere maintenance via telomere lengthening	naive	timew2pre:setsmultiple	92,79618	0,6774109	4,343233e-04	2,199720e-02	2,949273e-03	2,168137e-01	-1,7126919	26	NA	NA
GO:0006479	bp	Protein methylation	naive	timew2pre:setsmultiple	375,53997	0,6177732	5,195994e-04	2,581010e-02	3,269550e-03	2,213829e-01	-1,4189524	145	NA	NA
GO:0006352	bp	DNA templated transcription initiation	naive	timew2pre:setsmultiple	523,27096	0,5871745	5,510315e-04	2,685499e-02	5,069377e-03	2,775214e-01	-1,3515739	211	NA	NA
GO:0010498	bp	Proteasomal protein catabolic process	naive	timew2pre:setsmultiple	1012,09143	0,5805973	6,733045e-04	3,220640e-02	5,794206e-02	9,202773e-01	-1,1592063	436	NA	NA
GO:0034248	bp	Regulation of cellular amide metabolic process	naive	timew2pre:setsmultiple	845,12757	0,5877521	7,056035e-04	3,302001e-02	2,387612e-01	1,000000e+00	-1,0829681	359	NA	NA
GO:0010833	bp	Telomere maintenance via telomere lengthening	naive	timew2pre:setsmultiple	206,64312	0,6250573	7,158810e-04	3,302001e-02	1,550152e-01	1,000000e+00	-1,2078650	73	NA	NA
GO:1903313	bp	Positive regulation of mRNA metabolic process	naive	timew2pre:setsmultiple	189,75152	0,6846704	7,422279e-04	3,363464e-02	1,831129e-02	6,084540e-01	-1,4611960	66	NA	NA
GO:0019080	bp	Viral gene expression	naive	timew2pre:setsmultiple	468,32187	0,6352778	8,199384e-04	3,651553e-02	3,096903e-02	6,869251e-01	-1,2934995	188	NA	NA
GO:0006367	bp	Transcription initiation from RNA polymerase ii promoter	naive	timew2pre:setsmultiple	416,54959	0,5912629	8,504114e-04	3,723072e-02	1,500000e-02	5,675735e-01	-1,3600236	165	NA	NA
GO:0042254	bp	Ribosome biogenesis	naive	timew2pre:setsmultiple	668,98743	0,6131550	1,013914e-03	4,364898e-02	3,796204e-02	7,716681e-01	-1,2210520	280	NA	NA
GO:0031060	bp	Regulation of histone methylation	naive	timew2pre:setsmultiple	153,69502	0,6714449	1,117560e-03	4,732226e-02	1,535312e-02	5,683724e-01	-1,5111744	52	NA	NA
GO:0006482	bp	Protein demethylation	naive	timew2pre:setsmultiple	98,59170	0,6521304	1,249400e-03	5,205163e-02	3,263158e-02	7,022859e-01	-1,4917682	30	NA	NA
GO:0033120	bp	Positive regulation of RNA splicing	naive	timew2pre:setsmultiple	95,49910	0,7192486	1,405748e-03	5,763566e-02	6,006322e-02	9,225301e-01	-1,3997505	29	NA	NA
GO:1902115	bp	Regulation of organelle assembly	naive	timew2pre:setsmultiple	402,96530	0,5757111	1,430505e-03	5,773428e-02	8,500000e-02	9,498341e-01	-1,2215113	161	1/2	4,682887e-02
GO:0043489	bp	RNA stabilization	naive	timew2pre:setsmultiple	132,61897	0,6517282	1,496643e-03	5,947428e-02	1,741803e-02	6,084540e-01	-1,5074148	44	NA	NA
GO:1902369	bp	Negative regulation of RNA catabolic process	naive	timew2pre:setsmultiple	154,35054	0,6386013	1,524854e-03	5,967724e-02	3,275333e-02	7,022859e-01	-1,4230628	53	NA	NA
GO:0051053	bp	Negative regulation of DNA metabolic process	naive	timew2pre:setsmultiple	252,68165	0,5850409	1,584804e-03	6,020285e-02	4,209238e-03	2,578660e-01	-1,4825406	95	NA	NA
GO:0034660	bp	NcRNA metabolic process	naive	timew2pre:setsmultiple	991,81132	0,5913510	1,584899e-03	6,020285e-02	1,078921e-01	1,000000e+00	-1,1306862	432	NA	NA
GO:2000142	bp	Regulation of DNA templated transcription initiation	naive	timew2pre:setsmultiple	97,39811	0,7179703	1,617518e-03	6,055145e-02	7,578947e-02	9,402990e-01	-1,3644699	30	NA	NA
GO:1904356	bp	Regulation of telomere maintenance via telomere lengthening	naive	timew2pre:setsmultiple	163,38942	0,6349604	1,675722e-03	6,183413e-02	2,408163e-01	1,000000e+00	-1,1676477	57	NA	NA
GO:0002181	bp	Cytoplasmic translation	naive	timew2pre:setsmultiple	252,13432	0,6475387	1,708427e-03	6,215304e-02	2,565392e-01	1,000000e+00	-1,1315263	95	NA	NA
GO:0016458	bp	Gene silencing	naive	timew2pre:setsmultiple	509,12160	0,6056308	1,844438e-03	6,616920e-02	2,477522e-01	1,000000e+00	-1,0982190	210	NA	NA
GO:0006354	bp	DNA templated transcription elongation	naive	timew2pre:setsmultiple	275,24375	0,6278510	2,243265e-03	7,937471e-02	2,620482e-01	1,000000e+00	-1,1261647	106	NA	NA
GO:0033045	bp	Regulation of sister chromatid segregation	naive	timew2pre:setsmultiple	168,64311	0,6174244	2,283937e-03	7,972174e-02	1,064537e-02	4,642464e-01	-1,5011763	60	NA	NA
GO:0090503	bp	RNA phosphodiester bond hydrolysis exonucleolytic	naive	timew2pre:setsmultiple	122,55997	0,6619872	2,492023e-03	8,530494e-02	1,540041e-01	1,000000e+00	-1,2437871	41	NA	NA
GO:0032259	bp	Methylation	naive	timew2pre:setsmultiple	701,78178	0,5829556	2,509940e-03	8,530494e-02	6,571391e-03	3,190224e-01	-1,2946687	300	NA	NA
GO:0034249	bp	Negative regulation of cellular amide metabolic process	naive	timew2pre:setsmultiple	328,10879	0,6186034	2,648408e-03	8,884204e-02	1,745236e-01	1,000000e+00	-1,1656167	130	NA	NA
GO:0071103	bp	DNA conformation change	naive	timew2pre:setsmultiple	524,36617	0,5736461	2,821349e-03	9,319088e-02	4,495504e-02	8,262095e-01	-1,2433265	219	NA	NA
GO:1902275	bp	Regulation of chromatin organization	naive	timew2pre:setsmultiple	381,04706	0,5790057	2,850205e-03	9,319088e-02	5,105105e-02	8,935670e-01	-1,2682428	154	NA	NA
GO:0043470	bp	Regulation of carbohydrate catabolic process	naive	timew2pre:setsmultiple	208,86268	0,5819820	3,018426e-03	9,692640e-02	2,208713e-01	1,000000e+00	-1,1661794	78	1/2	4,575660e-02
GO:0050685	bp	Positive regulation of mRNA processing	naive	timew2pre:setsmultiple	84,32742	0,7316920	3,039504e-03	9,692640e-02	5,600635e-03	2,825575e-01	-1,6408110	26	NA	NA
GO:0010639	bp	Negative regulation of organelle organization	naive	timew2pre:setsmultiple	727,85612	0,5383865	3,474026e-03	1,094318e-01	7,092907e-02	9,402990e-01	-1,1719299	314	NA	NA
GO:0032200	bp	Telomere organization	naive	timew2pre:setsmultiple	341,13230	0,5861034	3,571059e-03	1,111331e-01	1,163490e-01	1,000000e+00	-1,2050358	137	NA	NA
GO:0031056	bp	Regulation of histone modification	naive	timew2pre:setsmultiple	302,60888	0,5903863	3,780159e-03	1,162399e-01	9,428285e-02	9,781846e-01	-1,2346919	120	NA	NA
GO:0000819	bp	Sister chromatid segregation	naive	timew2pre:setsmultiple	342,30322	0,5874546	4,011358e-03	1,212731e-01	8,534137e-02	9,498341e-01	-1,2375822	138	NA	NA
GO:0098727	bp	Maintenance of cell number	naive	timew2pre:setsmultiple	317,71109	0,6040026	4,037743e-03	1,212731e-01	1,313942e-01	1,000000e+00	-1,1996309	127	NA	NA
GO:0061136	bp	Regulation of proteasomal protein catabolic process	naive	timew2pre:setsmultiple	410,22639	0,5858478	4,309692e-03	1,279533e-01	2,780000e-01	1,000000e+00	-1,0898892	169	1/2	4,689512e-02
GO:0018022	bp	Peptidyl lysine methylation	naive	timew2pre:setsmultiple	265,03354	0,6119411	4,565078e-03	1,328250e-01	5,015045e-02	8,899111e-01	-1,3340166	104	NA	NA
GO:0006281	bp	DNA repair	naive	timew2pre:setsmultiple	1050,50375	0,5639941	4,576625e-03	1,328250e-01	6,993007e-02	9,402990e-01	-1,1505847	467	NA	NA
GO:0031047	bp	Gene silencing by RNA	naive	timew2pre:setsmultiple	347,36610	0,6153011	4,769258e-03	1,355682e-01	4,754263e-01	1,000000e+00	-1,0128080	141	NA	NA
GO:0034728	bp	Nucleosome organization	naive	timew2pre:setsmultiple	264,64105	0,5895682	4,788508e-03	1,355682e-01	8,324975e-02	9,498341e-01	-1,2696328	104	NA	NA
GO:0061647	bp	Histone h3 k9 modification	naive	timew2pre:setsmultiple	111,64486	0,6176379	4,865466e-03	1,355682e-01	3,199174e-02	7,022859e-01	-1,4578394	38	NA	NA
GO:0006368	bp	Transcription elongation from RNA polymerase ii promoter	naive	timew2pre:setsmultiple	205,41791	0,6396870	4,882544e-03	1,355682e-01	1,651469e-01	1,000000e+00	-1,1995601	78	NA	NA
GO:0045814	bp	Negative regulation of gene expression epigenetic	naive	timew2pre:setsmultiple	221,34385	0,6006387	4,933570e-03	1,355682e-01	2,224469e-02	6,155770e-01	-1,4308513	85	NA	NA
GO:0046661	bp	Male sex differentiation	naive	timew2pre:setsmultiple	266,50256	0,5801354	5,020591e-03	1,365072e-01	2,289157e-01	1,000000e+00	-1,1419711	105	1/2	4,631706e-02
GO:0016571	bp	Histone methylation	naive	timew2pre:setsmultiple	277,52946	0,6151736	5,149549e-03	1,380514e-01	2,010050e-02	6,084540e-01	-1,3903364	110	NA	NA
GO:0006283	bp	Transcription coupled nucleotide excision repair	naive	timew2pre:setsmultiple	193,47653	0,6521449	5,203458e-03	1,380514e-01	7,193516e-02	9,402990e-01	-1,3080290	73	NA	NA
GO:0006997	bp	Nucleus organization	naive	timew2pre:setsmultiple	268,37897	0,6251494	5,250764e-03	1,380514e-01	1,204819e-01	1,000000e+00	-1,2190087	106	NA	NA
GO:0031062	bp	Positive regulation of histone methylation	naive	timew2pre:setsmultiple	96,54954	0,6562523	5,329387e-03	1,380514e-01	5,422315e-02	9,202773e-01	-1,4154228	32	NA	NA
GO:0006289	bp	Nucleotide excision repair	naive	timew2pre:setsmultiple	263,65786	0,6364723	5,392648e-03	1,380514e-01	5,015045e-02	8,899111e-01	-1,3317908	104	NA	NA
GO:0006338	bp	Chromatin remodeling	naive	timew2pre:setsmultiple	335,11465	0,5986761	5,398063e-03	1,380514e-01	1,275485e-02	5,107253e-01	-1,3931936	136	NA	NA
GO:0031330	bp	Negative regulation of cellular catabolic process	naive	timew2pre:setsmultiple	515,77782	0,5621070	6,055554e-03	1,526354e-01	3,486513e-01	1,000000e+00	-1,0536924	219	NA	NA
GO:0007276	bp	Gamete generation	naive	timew2pre:setsmultiple	912,30156	0,5388388	6,086507e-03	1,526354e-01	2,527473e-01	1,000000e+00	-1,0707154	404	NA	NA
GO:0007548	bp	Sex differentiation	naive	timew2pre:setsmultiple	415,22929	0,5597713	6,224760e-03	1,546015e-01	2,470000e-01	1,000000e+00	-1,1057691	173	1/2	4,783934e-02
GO:1902750	bp	Negative regulation of cell cycle g2 m phase transition	naive	timew2pre:setsmultiple	221,61443	0,6243078	6,402838e-03	1,575098e-01	1,487854e-01	1,000000e+00	-1,2086480	86	NA	NA
GO:0050686	bp	Negative regulation of mRNA processing	naive	timew2pre:setsmultiple	85,62931	0,7115658	6,591243e-03	1,606149e-01	1,659619e-01	1,000000e+00	-1,2446556	28	NA	NA
GO:0097064	bp	NcRNA export from nucleus	naive	timew2pre:setsmultiple	109,82263	0,6883258	6,757933e-03	1,631378e-01	1,775026e-01	1,000000e+00	-1,2266821	38	NA	NA
GO:0006333	bp	Chromatin assembly or disassembly	naive	timew2pre:setsmultiple	281,56048	0,5704597	7,020030e-03	1,678957e-01	6,036217e-02	9,225301e-01	-1,2946490	113	NA	NA
GO:0006613	bp	Cotranslational protein targeting to membrane	naive	timew2pre:setsmultiple	247,84549	0,6512484	7,125773e-03	1,688612e-01	8,333333e-02	9,498341e-01	-1,2772640	98	NA	NA
GO:0007034	bp	Vacuolar transport	naive	timew2pre:setsmultiple	312,43383	0,5879261	7,225202e-03	1,696609e-01	4,282849e-01	1,000000e+00	-1,0379951	127	NA	NA
GO:0031331	bp	Positive regulation of cellular catabolic process	naive	timew2pre:setsmultiple	736,70807	0,5638835	7,495182e-03	1,744149e-01	1,478521e-01	1,000000e+00	-1,1266457	323	NA	NA
GO:0034502	bp	Protein localization to chromosome	naive	timew2pre:setsmultiple	188,29031	0,6334098	7,753731e-03	1,788204e-01	1,084093e-01	1,000000e+00	-1,2527177	72	NA	NA
GO:0031497	bp	Chromatin assembly	naive	timew2pre:setsmultiple	228,98527	0,5611336	7,904384e-03	1,796560e-01	4,137235e-02	8,036276e-01	-1,3676053	90	NA	NA
GO:0000291	bp	Nuclear transcribed mRNA catabolic process exonucleolytic	naive	timew2pre:setsmultiple	101,71854	0,6626221	7,929069e-03	1,796560e-01	1,461140e-01	1,000000e+00	-1,2613603	35	NA	NA
GO:0035914	bp	Skeletal muscle cell differentiation	naive	timew2pre:setsmultiple	155,74686	0,4981506	8,143884e-03	1,829187e-01	6,272474e-04	6,724615e-02	-1,7222629	58	1/2	4,568624e-02
GO:0098813	bp	Nuclear chromosome segregation	naive	timew2pre:setsmultiple	429,28364	0,5633642	8,540431e-03	1,879334e-01	5,605606e-02	9,202773e-01	-1,2581832	181	NA	NA
GO:0046785	bp	Microtubule polymerization	naive	timew2pre:setsmultiple	178,39009	0,5894675	8,592198e-03	1,879334e-01	5,989848e-01	1,000000e+00	-0,9536798	68	NA	NA
GO:1901796	bp	Regulation of signal transduction by p53 class mediator	naive	timew2pre:setsmultiple	392,09829	0,5847283	8,618521e-03	1,879334e-01	1,110000e-01	1,000000e+00	-1,2037034	164	NA	NA
GO:0016925	bp	Protein sumoylation	naive	timew2pre:setsmultiple	187,47326	0,6211060	8,658177e-03	1,879334e-01	1,985816e-01	1,000000e+00	-1,1747873	72	NA	NA
GO:1903051	bp	Negative regulation of proteolysis involved in cellular protein catabolic process	naive	timew2pre:setsmultiple	171,38818	0,6175515	8,743578e-03	1,882055e-01	3,914807e-01	1,000000e+00	-1,0632892	65	NA	NA
GO:1901532	bp	Regulation of hematopoietic progenitor cell differentiation	naive	timew2pre:setsmultiple	195,96822	0,6510487	9,380362e-03	2,002436e-01	4,154002e-02	8,036276e-01	-1,3792498	76	NA	NA
GO:0051052	bp	Regulation of DNA metabolic process	naive	timew2pre:setsmultiple	644,98353	0,5443880	1,005576e-02	2,129018e-01	2,137862e-01	1,000000e+00	-1,1033873	282	NA	NA
GO:0051983	bp	Regulation of chromosome segregation	naive	timew2pre:setsmultiple	197,34689	0,5859269	1,052010e-02	2,209222e-01	4,651163e-02	8,390260e-01	-1,3665241	77	NA	NA
GO:1901983	bp	Regulation of protein acetylation	naive	timew2pre:setsmultiple	160,80118	0,6054020	1,065481e-02	2,219465e-01	1,214286e-01	1,000000e+00	-1,2518836	61	NA	NA
GO:0009896	bp	Positive regulation of catabolic process	naive	timew2pre:setsmultiple	849,84118	0,5563795	1,110705e-02	2,279515e-01	1,308691e-01	1,000000e+00	-1,1283580	379	NA	NA
GO:0045137	bp	Development of primary sexual characteristics	naive	timew2pre:setsmultiple	350,03705	0,5538984	1,113092e-02	2,279515e-01	3,845382e-01	1,000000e+00	-1,0478419	146	1/2	4,682887e-02
GO:0072599	bp	Establishment of protein localization to endoplasmic reticulum	naive	timew2pre:setsmultiple	270,67888	0,6333782	1,120784e-02	2,279515e-01	7,236181e-02	9,402990e-01	-1,2733030	110	NA	NA
GO:0043620	bp	Regulation of DNA templated transcription in response to stress	naive	timew2pre:setsmultiple	272,74961	0,6133646	1,138772e-02	2,298007e-01	6,733668e-02	9,402990e-01	-1,2832593	111	NA	NA
GO:0032784	bp	Regulation of DNA templated transcription elongation	naive	timew2pre:setsmultiple	130,18887	0,6381389	1,159553e-02	2,300041e-01	4,077869e-01	1,000000e+00	-1,0511459	48	NA	NA
GO:0070498	bp	Interleukin 1 mediated signaling pathway	naive	timew2pre:setsmultiple	223,56486	0,6179693	1,161306e-02	2,300041e-01	1,671733e-01	1,000000e+00	-1,1846604	89	NA	NA
GO:0010948	bp	Negative regulation of cell cycle process	naive	timew2pre:setsmultiple	615,14294	0,5741521	1,166494e-02	2,300041e-01	2,797203e-02	6,869251e-01	-1,2453442	269	NA	NA
GO:0032206	bp	Positive regulation of telomere maintenance	naive	timew2pre:setsmultiple	127,70939	0,6217832	1,186841e-02	2,322431e-01	3,524590e-01	1,000000e+00	-1,0878821	47	NA	NA
GO:0090305	bp	Nucleic acid phosphodiester bond hydrolysis	naive	timew2pre:setsmultiple	580,56353	0,5761696	1,195880e-02	2,322524e-01	1,088911e-01	1,000000e+00	-1,1713709	253	NA	NA
GO:0045023	bp	G0 to g1 transition	naive	timew2pre:setsmultiple	108,67723	0,6159835	1,240771e-02	2,379648e-01	5,463918e-02	9,202773e-01	-1,3956393	39	NA	NA
GO:1902116	bp	Negative regulation of organelle assembly	naive	timew2pre:setsmultiple	99,18445	0,5683355	1,243718e-02	2,379648e-01	1,025907e-01	1,000000e+00	-1,3153501	35	1/2	3,891824e-02
GO:0045165	bp	Cell fate commitment	naive	timew2pre:setsmultiple	333,28829	0,5435401	1,277425e-02	2,399846e-01	1,868427e-03	1,602487e-01	-1,4763725	139	NA	NA
GO:0032392	bp	DNA geometric change	naive	timew2pre:setsmultiple	249,46081	0,6049144	1,284945e-02	2,399846e-01	2,412060e-02	6,332889e-01	-1,3929388	101	NA	NA
GO:0048641	bp	Regulation of skeletal muscle tissue development	naive	timew2pre:setsmultiple	117,85510	0,5521953	1,286639e-02	2,399846e-01	2,156057e-02	6,155770e-01	-1,5216185	43	NA	NA
GO:0051973	bp	Positive regulation of telomerase activity	naive	timew2pre:setsmultiple	89,41161	0,6468514	1,291439e-02	2,399846e-01	2,381952e-01	1,000000e+00	-1,1744574	31	NA	NA
GO:0007041	bp	Lysosomal transport	naive	timew2pre:setsmultiple	233,36107	0,5797384	1,363466e-02	2,506414e-01	4,984894e-01	1,000000e+00	-1,0149565	94	NA	NA
GO:0046822	bp	Regulation of nucleocytoplasmic transport	naive	timew2pre:setsmultiple	235,55792	0,6026343	1,368193e-02	2,506414e-01	1,327968e-01	1,000000e+00	-1,2116879	95	NA	NA
GO:0060968	bp	Regulation of gene silencing	naive	timew2pre:setsmultiple	275,13319	0,5927992	1,415846e-02	2,574857e-01	4,537223e-01	1,000000e+00	-1,0227410	113	NA	NA
GO:0090307	bp	Mitotic spindle assembly	naive	timew2pre:setsmultiple	124,19677	0,5964382	1,425492e-02	2,574857e-01	1,595092e-01	1,000000e+00	-1,2345380	46	NA	NA
GO:0006294	bp	Nucleotide excision repair preincision complex assembly	naive	timew2pre:setsmultiple	83,66898	0,6935051	1,533075e-02	2,738488e-01	6,322445e-02	9,242983e-01	-1,3950133	29	NA	NA
GO:1901655	bp	Cellular response to ketone	naive	timew2pre:setsmultiple	183,07142	0,5426483	1,537285e-02	2,738488e-01	1,428571e-01	1,000000e+00	-1,2226543	72	NA	NA
GO:1905897	bp	Regulation of response to endoplasmic reticulum stress	naive	timew2pre:setsmultiple	196,49099	0,5823971	1,552184e-02	2,746091e-01	3,698075e-01	1,000000e+00	-1,0718166	78	1/2	4,575660e-02
GO:1905269	bp	Positive regulation of chromatin organization	naive	timew2pre:setsmultiple	223,20931	0,5811706	1,571812e-02	2,761899e-01	7,164480e-02	9,402990e-01	-1,3100188	90	NA	NA
GO:0001510	bp	RNA methylation	naive	timew2pre:setsmultiple	194,08396	0,6227301	1,583296e-02	2,763279e-01	6,976744e-02	9,402990e-01	-1,3083013	77	NA	NA
GO:0070897	bp	Transcription preinitiation complex assembly	naive	timew2pre:setsmultiple	104,78610	0,6569295	1,599943e-02	2,764649e-01	1,393189e-01	1,000000e+00	-1,2645114	38	NA	NA
GO:0090501	bp	RNA phosphodiester bond hydrolysis	naive	timew2pre:setsmultiple	304,66988	0,5996298	1,605487e-02	2,764649e-01	1,905717e-01	1,000000e+00	-1,1514886	127	NA	NA
GO:0071383	bp	Cellular response to steroid hormone stimulus	naive	timew2pre:setsmultiple	452,11967	0,5473111	1,619327e-02	2,770015e-01	1,968032e-01	1,000000e+00	-1,1279409	195	NA	NA
GO:0008334	bp	Histone mRNA metabolic process	naive	timew2pre:setsmultiple	73,53843	0,6458426	1,676026e-02	2,848141e-01	4,873684e-01	1,000000e+00	-1,0067807	25	NA	NA
GO:1901985	bp	Positive regulation of protein acetylation	naive	timew2pre:setsmultiple	99,72042	0,6087849	1,698938e-02	2,848212e-01	1,362229e-01	1,000000e+00	-1,2640884	36	NA	NA
GO:0071384	bp	Cellular response to corticosteroid stimulus	naive	timew2pre:setsmultiple	118,36045	0,5947561	1,712273e-02	2,848212e-01	6,045082e-02	9,225301e-01	-1,3717090	44	NA	NA
GO:0051225	bp	Spindle assembly	naive	timew2pre:setsmultiple	220,22913	0,5733871	1,713400e-02	2,848212e-01	2,836879e-02	6,869251e-01	-1,3936546	89	NA	NA
GO:0036503	bp	Erad pathway	naive	timew2pre:setsmultiple	226,84973	0,6017057	1,722583e-02	2,848212e-01	2,764884e-01	1,000000e+00	-1,1146681	92	NA	NA
GO:0031440	bp	Regulation of mRNA 3 end processing	naive	timew2pre:setsmultiple	80,60580	0,6729696	1,731201e-02	2,848212e-01	1,807611e-01	1,000000e+00	-1,2340519	28	NA	NA
GO:0016233	bp	Telomere capping	naive	timew2pre:setsmultiple	106,57108	0,6063489	1,751922e-02	2,864059e-01	2,649485e-01	1,000000e+00	-1,1455611	39	NA	NA
GO:0007059	bp	Chromosome segregation	naive	timew2pre:setsmultiple	532,17196	0,5590894	1,811794e-02	2,943310e-01	1,018981e-01	1,000000e+00	-1,1837361	233	NA	NA
GO:0010508	bp	Positive regulation of autophagy	naive	timew2pre:setsmultiple	267,77590	0,5880046	1,922723e-02	3,103995e-01	2,231156e-01	1,000000e+00	-1,1453800	111	NA	NA
GO:0070198	bp	Protein localization to chromosome telomeric region	naive	timew2pre:setsmultiple	77,56823	0,6909670	1,946841e-02	3,123411e-01	3,449735e-01	1,000000e+00	-1,0981534	27	NA	NA
GO:0043631	bp	RNA polyadenylation	naive	timew2pre:setsmultiple	119,70064	0,6506397	1,984451e-02	3,161334e-01	1,858316e-01	1,000000e+00	-1,2162936	45	NA	NA
GO:0002183	bp	Cytoplasmic translational initiation	naive	timew2pre:setsmultiple	86,96745	0,6530311	1,994957e-02	3,161334e-01	6,977964e-01	1,000000e+00	-0,8729506	31	NA	NA
GO:0006140	bp	Regulation of nucleotide metabolic process	naive	timew2pre:setsmultiple	227,63956	0,5469573	2,018154e-02	3,178593e-01	3,567839e-01	1,000000e+00	-1,0775433	93	1/2	4,631706e-02
GO:0060147	bp	Regulation of posttranscriptional gene silencing	naive	timew2pre:setsmultiple	213,96695	0,5988312	2,105097e-02	3,295433e-01	7,839757e-01	1,000000e+00	-0,8323053	87	NA	NA
GO:0061014	bp	Positive regulation of mRNA catabolic process	naive	timew2pre:setsmultiple	112,30743	0,6611637	2,128008e-02	3,308591e-01	1,948718e-01	1,000000e+00	-1,2137294	42	NA	NA
GO:0043966	bp	Histone h3 acetylation	naive	timew2pre:setsmultiple	144,33418	0,6179951	2,141667e-02	3,308591e-01	1,615542e-01	1,000000e+00	-1,2251238	56	NA	NA
GO:0098840	bp	Protein transport along microtubule	naive	timew2pre:setsmultiple	146,56846	0,6059860	2,151929e-02	3,308591e-01	2,040816e-01	1,000000e+00	-1,1893398	57	NA	NA
GO:0140115	bp	Export across plasma membrane	naive	timew2pre:setsmultiple	83,98414	0,5611449	2,220042e-02	3,392257e-01	5,789474e-02	9,202773e-01	-1,4045992	30	NA	NA
GO:0042752	bp	Regulation of circadian rhythm	naive	timew2pre:setsmultiple	213,44119	0,5770250	2,232612e-02	3,392257e-01	7,707911e-02	9,402990e-01	-1,2915900	87	NA	NA
GO:0072331	bp	Signal transduction by p53 class mediator	naive	timew2pre:setsmultiple	539,77970	0,5565181	2,260097e-02	3,413937e-01	7,992008e-02	9,498341e-01	-1,2049359	238	NA	NA
GO:0071108	bp	Protein k48 linked deubiquitination	naive	timew2pre:setsmultiple	86,13917	0,6562413	2,301527e-02	3,456304e-01	1,962225e-01	1,000000e+00	-1,2085980	31	NA	NA
GO:1904358	bp	Positive regulation of telomere maintenance via telomere lengthening	naive	timew2pre:setsmultiple	90,70021	0,6416041	2,358442e-02	3,505044e-01	5,057471e-01	1,000000e+00	-1,0005594	33	NA	NA
GO:0046824	bp	Positive regulation of nucleocytoplasmic transport	naive	timew2pre:setsmultiple	141,34225	0,6057483	2,361121e-02	3,505044e-01	1,265306e-01	1,000000e+00	-1,2629653	55	NA	NA
GO:0048232	bp	Male gamete generation	naive	timew2pre:setsmultiple	674,50720	0,5347256	2,421034e-02	3,573446e-01	4,085914e-01	1,000000e+00	-1,0305539	302	NA	NA
GO:0031113	bp	Regulation of microtubule polymerization	naive	timew2pre:setsmultiple	113,65905	0,5845650	2,457508e-02	3,604318e-01	7,484600e-01	1,000000e+00	-0,8380887	43	NA	NA
GO:0034976	bp	Response to endoplasmic reticulum stress	naive	timew2pre:setsmultiple	578,89340	0,5527359	2,469858e-02	3,604318e-01	3,726274e-01	1,000000e+00	-1,0423791	257	NA	NA
GO:0018023	bp	Peptidyl lysine trimethylation	naive	timew2pre:setsmultiple	102,02648	0,6372991	2,489392e-02	3,612416e-01	9,081527e-02	9,575461e-01	-1,3304152	38	NA	NA
GO:0043967	bp	Histone h4 acetylation	naive	timew2pre:setsmultiple	149,89546	0,6063889	2,520014e-02	3,636422e-01	1,987768e-01	1,000000e+00	-1,1899107	59	NA	NA
GO:0032434	bp	Regulation of proteasomal ubiquitin dependent protein catabolic process	naive	timew2pre:setsmultiple	277,71582	0,5846343	2,634538e-02	3,780562e-01	3,601610e-01	1,000000e+00	-1,0613142	117	NA	NA
GO:0061053	bp	Somite development	naive	timew2pre:setsmultiple	151,66189	0,5607551	2,682673e-02	3,828367e-01	1,940756e-02	6,084540e-01	-1,4688279	60	NA	NA
GO:1904292	bp	Regulation of erad pathway	naive	timew2pre:setsmultiple	75,68974	0,6477661	2,734233e-02	3,880508e-01	3,470899e-01	1,000000e+00	-1,0971203	27	NA	NA
GO:0006323	bp	DNA packaging	naive	timew2pre:setsmultiple	281,49273	0,5521234	2,783077e-02	3,908424e-01	1,415663e-01	1,000000e+00	-1,1889536	119	NA	NA
GO:0001824	bp	Blastocyst development	naive	timew2pre:setsmultiple	182,63273	0,5651154	2,790632e-02	3,908424e-01	1,195542e-01	1,000000e+00	-1,2428683	74	NA	NA
GO:0000725	bp	Recombinational repair	naive	timew2pre:setsmultiple	263,97903	0,5648183	2,806051e-02	3,908424e-01	2,010050e-02	6,084540e-01	-1,3842242	111	NA	NA
GO:0032786	bp	Positive regulation of DNA templated transcription elongation	naive	timew2pre:setsmultiple	82,58744	0,6660350	2,822056e-02	3,908424e-01	3,536842e-01	1,000000e+00	-1,0959028	30	NA	NA
GO:0070936	bp	Protein k48 linked ubiquitination	naive	timew2pre:setsmultiple	137,69578	0,6389873	2,840480e-02	3,908424e-01	2,989796e-01	1,000000e+00	-1,1212291	54	NA	NA
GO:0050000	bp	Chromosome localization	naive	timew2pre:setsmultiple	133,15061	0,6036742	2,848476e-02	3,908424e-01	3,070624e-02	6,869251e-01	-1,4158833	52	NA	NA
GO:0070972	bp	Protein localization to endoplasmic reticulum	naive	timew2pre:setsmultiple	311,57813	0,6146439	2,859822e-02	3,908424e-01	2,457372e-01	1,000000e+00	-1,1162383	133	NA	NA
GO:0009451	bp	RNA modification	naive	timew2pre:setsmultiple	339,51575	0,5882935	2,898640e-02	3,931593e-01	1,204819e-01	1,000000e+00	-1,1938146	146	NA	NA
GO:0060218	bp	Hematopoietic stem cell differentiation	naive	timew2pre:setsmultiple	182,27919	0,6249457	2,907218e-02	3,931593e-01	6,484296e-02	9,402990e-01	-1,3234756	74	NA	NA
GO:2000756	bp	Regulation of peptidyl lysine acetylation	naive	timew2pre:setsmultiple	130,63073	0,5748391	2,948268e-02	3,966341e-01	3,418628e-01	1,000000e+00	-1,0962655	51	NA	NA
GO:0051101	bp	Regulation of DNA binding	naive	timew2pre:setsmultiple	224,02269	0,5703311	2,970690e-02	3,975799e-01	2,391960e-01	1,000000e+00	-1,1411519	93	NA	NA
GO:0061418	bp	Regulation of transcription from RNA polymerase ii promoter in response to hypoxia	naive	timew2pre:setsmultiple	179,78429	0,6397725	3,000864e-02	3,983110e-01	7,092199e-02	9,402990e-01	-1,3170072	73	NA	NA
GO:1903362	bp	Regulation of cellular protein catabolic process	naive	timew2pre:setsmultiple	514,43227	0,5596067	3,006993e-02	3,983110e-01	3,376623e-01	1,000000e+00	-1,0605945	228	NA	NA
GO:0050779	bp	RNA destabilization	naive	timew2pre:setsmultiple	77,45982	0,6703725	3,033400e-02	3,997588e-01	1,490486e-01	1,000000e+00	-1,2672175	28	NA	NA
GO:0043401	bp	Steroid hormone mediated signaling pathway	naive	timew2pre:setsmultiple	344,93625	0,5419255	3,165685e-02	4,150743e-01	2,314629e-01	1,000000e+00	-1,1171573	149	NA	NA
GO:0019953	bp	Sexual reproduction	naive	timew2pre:setsmultiple	1036,26321	0,5298132	3,238220e-02	4,224405e-01	3,416583e-01	1,000000e+00	-1,0423383	477	NA	NA
GO:0070534	bp	Protein k63 linked ubiquitination	naive	timew2pre:setsmultiple	111,73200	0,6028338	3,256143e-02	4,226441e-01	5,102669e-01	1,000000e+00	-0,9955723	43	NA	NA
GO:0030433	bp	Ubiquitin dependent erad pathway	naive	timew2pre:setsmultiple	176,80205	0,6052722	3,276827e-02	4,232022e-01	1,813576e-01	1,000000e+00	-1,1929439	72	NA	NA
GO:1901988	bp	Negative regulation of cell cycle phase transition	naive	timew2pre:setsmultiple	453,30169	0,5741135	3,361943e-02	4,320348e-01	5,094905e-02	8,935670e-01	-1,2518553	200	NA	NA
GO:1900034	bp	Regulation of cellular response to heat	naive	timew2pre:setsmultiple	191,88420	0,6053743	3,425651e-02	4,365030e-01	4,686235e-01	1,000000e+00	-1,0256686	79	NA	NA
GO:0044839	bp	Cell cycle g2 m phase transition	naive	timew2pre:setsmultiple	525,23041	0,5607559	3,430511e-02	4,365030e-01	4,265734e-01	1,000000e+00	-1,0223062	234	NA	NA
GO:0000154	bp	rRNA modification	naive	timew2pre:setsmultiple	88,30174	0,6404088	3,483215e-02	4,410365e-01	5,851620e-02	9,225301e-01	-1,3969552	33	NA	NA
GO:0000289	bp	Nuclear transcribed mRNA poly a tail shortening	naive	timew2pre:setsmultiple	85,89176	0,6671446	3,534272e-02	4,434015e-01	1,334724e-01	1,000000e+00	-1,2740139	32	NA	NA
GO:0031109	bp	Microtubule polymerization or depolymerization	naive	timew2pre:setsmultiple	226,70096	0,5460103	3,536226e-02	4,434015e-01	6,006036e-01	1,000000e+00	-0,9445031	95	NA	NA
GO:2000058	bp	Regulation of ubiquitin dependent protein catabolic process	naive	timew2pre:setsmultiple	328,40716	0,5786358	3,578897e-02	4,465841e-01	2,975952e-01	1,000000e+00	-1,0875001	142	NA	NA
GO:2000736	bp	Regulation of stem cell differentiation	naive	timew2pre:setsmultiple	232,97236	0,6020318	3,635992e-02	4,492703e-01	8,734940e-02	9,513463e-01	-1,2694052	98	NA	NA
GO:0006362	bp	Transcription elongation from RNA polymerase i promoter	naive	timew2pre:setsmultiple	81,05480	0,6426648	3,643508e-02	4,492703e-01	1,305263e-01	1,000000e+00	-1,2780510	30	NA	NA
GO:0009301	bp	SnRNA transcription	naive	timew2pre:setsmultiple	175,75492	0,6103272	3,691865e-02	4,492703e-01	2,502533e-01	1,000000e+00	-1,1441443	72	NA	NA
GO:0034661	bp	NcRNA catabolic process	naive	timew2pre:setsmultiple	80,97244	0,6337358	3,693004e-02	4,492703e-01	2,168421e-01	1,000000e+00	-1,1908715	30	NA	NA
GO:2000765	bp	Regulation of cytoplasmic translation	naive	timew2pre:setsmultiple	71,59833	0,6501128	3,703598e-02	4,492703e-01	2,774262e-01	1,000000e+00	-1,1616082	26	NA	NA
GO:0031572	bp	G2 DNA damage checkpoint	naive	timew2pre:setsmultiple	69,24119	0,5681627	3,704784e-02	4,492703e-01	3,947368e-01	1,000000e+00	-1,0741112	25	NA	NA
GO:2001244	bp	Positive regulation of intrinsic apoptotic signaling pathway	naive	timew2pre:setsmultiple	137,80993	0,5495755	3,746540e-02	4,522108e-01	3,448980e-01	1,000000e+00	-1,0881632	55	1/2	4,568624e-02
GO:0043467	bp	Regulation of generation of precursor metabolites and energy	naive	timew2pre:setsmultiple	312,70348	0,5350740	3,776957e-02	4,537619e-01	4,529058e-01	1,000000e+00	-1,0164947	135	1/2	4,682887e-02
GO:0060538	bp	Skeletal muscle organ development	naive	timew2pre:setsmultiple	323,26223	0,4964072	3,840457e-02	4,572089e-01	1,184919e-02	4,917415e-01	-1,3803859	140	1/2	4,682887e-02
GO:0090169	bp	Regulation of spindle assembly	naive	timew2pre:setsmultiple	69,03570	0,6215799	3,841050e-02	4,572089e-01	1,578947e-01	1,000000e+00	-1,2710383	25	NA	NA
GO:0006260	bp	DNA replication	naive	timew2pre:setsmultiple	506,33051	0,5678646	3,909772e-02	4,632542e-01	5,994006e-02	9,225301e-01	-1,2269671	226	NA	NA
GO:2000279	bp	Negative regulation of DNA biosynthetic process	naive	timew2pre:setsmultiple	89,78719	0,5349355	3,961927e-02	4,672903e-01	1,792746e-01	1,000000e+00	-1,2305061	34	NA	NA
GO:0051302	bp	Regulation of cell division	naive	timew2pre:setsmultiple	260,08781	0,5286019	4,052172e-02	4,757618e-01	2,432161e-01	1,000000e+00	-1,1328860	111	NA	NA
GO:0050821	bp	Protein stabilization	naive	timew2pre:setsmultiple	354,58302	0,5577882	4,113313e-02	4,807551e-01	4,920000e-01	1,000000e+00	-1,0051104	155	NA	NA
GO:0001701	bp	In utero embryonic development	naive	timew2pre:setsmultiple	644,22536	0,5408892	4,231939e-02	4,906573e-01	1,738262e-01	1,000000e+00	-1,1157811	292	NA	NA
GO:0031057	bp	Negative regulation of histone modification	naive	timew2pre:setsmultiple	82,43989	0,6304273	4,236027e-02	4,906573e-01	2,717733e-01	1,000000e+00	-1,1471648	31	NA	NA
GO:1903747	bp	Regulation of establishment of protein localization to mitochondrion	naive	timew2pre:setsmultiple	161,15250	0,6068965	4,296745e-02	4,945930e-01	1,739573e-01	1,000000e+00	-1,1946545	66	NA	NA
GO:0070536	bp	Protein k63 linked deubiquitination	naive	timew2pre:setsmultiple	82,30783	0,5963658	4,325483e-02	4,945930e-01	3,462749e-01	1,000000e+00	-1,0969142	31	NA	NA
GO:2000785	bp	Regulation of autophagosome assembly	naive	timew2pre:setsmultiple	91,47503	0,5649183	4,345825e-02	4,945930e-01	7,056995e-01	1,000000e+00	-0,8670357	35	1/2	3,891824e-02
GO:0016574	bp	Histone ubiquitination	naive	timew2pre:setsmultiple	111,93663	0,6492679	4,346597e-02	4,945930e-01	4,692623e-01	1,000000e+00	-1,0153854	44	NA	NA
GO:0030518	bp	Intracellular steroid hormone receptor signaling pathway	naive	timew2pre:setsmultiple	254,92320	0,5677271	4,374337e-02	4,955663e-01	3,457286e-01	1,000000e+00	-1,0807576	109	NA	NA
GO:0007080	bp	Mitotic metaphase plate congression	naive	timew2pre:setsmultiple	82,18786	0,6368690	4,408154e-02	4,972166e-01	1,699895e-01	1,000000e+00	-1,2306782	31	NA	NA
GO:2000059	bp	Negative regulation of ubiquitin dependent protein catabolic process	naive	timew2pre:setsmultiple	113,98272	0,5912410	4,472034e-02	5,022289e-01	5,811088e-01	1,000000e+00	-0,9484476	45	NA	NA
GO:0006446	bp	Regulation of translational initiation	naive	timew2pre:setsmultiple	171,75339	0,6245382	4,510157e-02	5,030701e-01	4,127789e-01	1,000000e+00	-1,0496409	71	NA	NA
GO:0000226	bp	Microtubule cytoskeleton organization	naive	timew2pre:setsmultiple	904,38850	0,5351805	4,518477e-02	5,030701e-01	2,667333e-01	1,000000e+00	-1,0689815	417	NA	NA
GO:1903578	bp	Regulation of atp metabolic process	naive	timew2pre:setsmultiple	245,72317	0,5404685	4,597971e-02	5,097236e-01	6,485944e-01	1,000000e+00	-0,9371246	105	1/2	4,631706e-02
GO:0043388	bp	Positive regulation of DNA binding	naive	timew2pre:setsmultiple	104,67684	0,5849890	4,641497e-02	5,123499e-01	3,665298e-01	1,000000e+00	-1,0862478	41	NA	NA
GO:1905268	bp	Negative regulation of chromatin organization	naive	timew2pre:setsmultiple	104,58934	0,6061679	4,698266e-02	5,164094e-01	1,488706e-01	1,000000e+00	-1,2493370	41	NA	NA
GO:0006360	bp	Transcription by RNA polymerase i	naive	timew2pre:setsmultiple	155,84311	0,6042026	4,756648e-02	5,187779e-01	2,296748e-01	1,000000e+00	-1,1608199	64	NA	NA
GO:0034243	bp	Regulation of transcription elongation from RNA polymerase ii promoter	naive	timew2pre:setsmultiple	77,07290	0,6392026	4,769967e-02	5,187779e-01	4,984194e-01	1,000000e+00	-0,9952375	29	NA	NA
GO:1902749	bp	Regulation of cell cycle g2 m phase transition	naive	timew2pre:setsmultiple	412,24168	0,5706549	4,781329e-02	5,187779e-01	3,973974e-01	1,000000e+00	-1,0393703	183	NA	NA
GO:2000758	bp	Positive regulation of peptidyl lysine acetylation	naive	timew2pre:setsmultiple	74,69939	0,5625477	4,816489e-02	5,187779e-01	4,841438e-01	1,000000e+00	-0,9937894	28	NA	NA
GO:0048515	bp	Spermatid differentiation	naive	timew2pre:setsmultiple	182,09268	0,5515670	4,832996e-02	5,187779e-01	5,471125e-01	1,000000e+00	-0,9734715	76	NA	NA
GO:0048147	bp	Negative regulation of fibroblast proliferation	naive	timew2pre:setsmultiple	67,69630	0,5246518	4,840320e-02	5,187779e-01	1,052632e-01	1,000000e+00	-1,3303041	25	1/2	3,891824e-02
GO:0048536	bp	Spleen development	naive	timew2pre:setsmultiple	67,60088	0,6071767	4,919337e-02	5,250681e-01	9,052632e-02	9,575461e-01	-1,3507640	25	NA	NA
GO:0032886	bp	Regulation of microtubule based process	naive	timew2pre:setsmultiple	405,34391	0,5415243	4,964432e-02	5,277007e-01	3,850000e-01	1,000000e+00	-1,0424382	180	NA	NA
GO:0006353	bp	DNA templated transcription termination	naive	timew2pre:setsmultiple	179,55104	0,6236793	5,015656e-02	5,283291e-01	2,340426e-01	1,000000e+00	-1,1514394	75	NA	NA
GO:0046031	bp	Adp metabolic process	naive	timew2pre:setsmultiple	240,41978	0,5356304	5,029826e-02	5,283291e-01	4,909639e-01	1,000000e+00	-1,0084646	103	1/2	4,631706e-02
GO:1903320	bp	Regulation of protein modification by small protein conjugation or removal	naive	timew2pre:setsmultiple	460,23083	0,5714532	5,031706e-02	5,283291e-01	4,665335e-01	1,000000e+00	-1,0091817	206	NA	NA
GO:0009895	bp	Negative regulation of catabolic process	naive	timew2pre:setsmultiple	569,63100	0,5403315	5,097495e-02	5,317531e-01	6,363636e-01	1,000000e+00	-0,9493792	258	NA	NA
GO:0070911	bp	Global genome nucleotide excision repair	naive	timew2pre:setsmultiple	69,70649	0,6653528	5,105489e-02	5,317531e-01	1,255274e-01	1,000000e+00	-1,3040121	26	NA	NA
GO:0051301	bp	Cell division	naive	timew2pre:setsmultiple	1007,57519	0,5245398	5,163380e-02	5,323490e-01	3,266733e-01	1,000000e+00	-1,0458730	468	NA	NA
GO:1901799	bp	Negative regulation of proteasomal protein catabolic process	naive	timew2pre:setsmultiple	124,07532	0,6084678	5,170789e-02	5,323490e-01	5,920245e-01	1,000000e+00	-0,9483631	50	NA	NA
GO:0031647	bp	Regulation of protein stability	naive	timew2pre:setsmultiple	548,36077	0,5538471	5,173039e-02	5,323490e-01	2,547453e-01	1,000000e+00	-1,0901000	248	NA	NA
GO:0051310	bp	Metaphase plate congression	naive	timew2pre:setsmultiple	105,92696	0,5865547	5,326949e-02	5,425946e-01	8,717949e-02	9,513463e-01	-1,3283822	42	NA	NA
GO:1902579	bp	Multi organism localization	naive	timew2pre:setsmultiple	143,79434	0,6238874	5,337646e-02	5,425946e-01	4,189602e-01	1,000000e+00	-1,0434047	59	NA	NA
GO:1903363	bp	Negative regulation of cellular protein catabolic process	naive	timew2pre:setsmultiple	183,32735	0,5751235	5,338840e-02	5,425946e-01	4,529828e-01	1,000000e+00	-1,0364341	77	NA	NA
GO:1901987	bp	Regulation of cell cycle phase transition	naive	timew2pre:setsmultiple	805,11185	0,5589483	5,356625e-02	5,425946e-01	1,108891e-01	1,000000e+00	-1,1378180	371	NA	NA
GO:0031023	bp	Microtubule organizing center organization	naive	timew2pre:setsmultiple	261,11011	0,5623384	5,436818e-02	5,485664e-01	3,018109e-02	6,869251e-01	-1,3520451	113	NA	NA
GO:0016236	bp	Macroautophagy	naive	timew2pre:setsmultiple	610,12313	0,5587098	5,557799e-02	5,585913e-01	3,536464e-01	1,000000e+00	-1,0482648	278	NA	NA
GO:1905037	bp	Autophagosome organization	naive	timew2pre:setsmultiple	206,77184	0,5620462	5,610803e-02	5,617327e-01	6,983806e-01	1,000000e+00	-0,8955451	88	1/2	4,575660e-02
GO:0031146	bp	Scf dependent proteasomal ubiquitin dependent protein catabolic process	naive	timew2pre:setsmultiple	198,01882	0,6152286	5,647850e-02	5,632586e-01	7,381193e-02	9,402990e-01	-1,3084032	84	NA	NA
GO:1902003	bp	Regulation of amyloid beta formation	naive	timew2pre:setsmultiple	66,72069	0,5478291	5,701555e-02	5,664276e-01	7,357895e-01	1,000000e+00	-0,8193038	25	NA	NA
GO:0051298	bp	Centrosome duplication	naive	timew2pre:setsmultiple	134,28065	0,5991190	5,771885e-02	5,712176e-01	3,571429e-02	7,410714e-01	-1,4045283	55	NA	NA
GO:0006903	bp	Vesicle targeting	naive	timew2pre:setsmultiple	199,82978	0,6040138	5,850696e-02	5,768072e-01	2,123357e-01	1,000000e+00	-1,1582729	85	NA	NA
GO:0034205	bp	Amyloid beta formation	naive	timew2pre:setsmultiple	80,21517	0,5709012	5,973409e-02	5,797818e-01	7,555089e-01	1,000000e+00	-0,8152436	31	NA	NA
GO:0006515	bp	Protein quality control for misfolded or incompletely synthesized proteins	naive	timew2pre:setsmultiple	73,30431	0,6052172	6,017360e-02	5,797818e-01	3,572939e-01	1,000000e+00	-1,1042189	28	NA	NA
GO:2000677	bp	Regulation of transcription regulatory region DNA binding	naive	timew2pre:setsmultiple	89,25135	0,5857728	6,018640e-02	5,797818e-01	3,253886e-01	1,000000e+00	-1,1187513	35	NA	NA
GO:0042073	bp	Intraciliary transport	naive	timew2pre:setsmultiple	116,16215	0,6098028	6,031811e-02	5,797818e-01	2,254098e-01	1,000000e+00	-1,1711884	47	NA	NA
GO:0031110	bp	Regulation of microtubule polymerization or depolymerization	naive	timew2pre:setsmultiple	162,47165	0,5418420	6,042841e-02	5,797818e-01	7,583756e-01	1,000000e+00	-0,8430332	68	NA	NA
GO:0007018	bp	Microtubule based movement	naive	timew2pre:setsmultiple	425,77665	0,5590158	6,045905e-02	5,797818e-01	2,847153e-01	1,000000e+00	-1,0822009	191	NA	NA
GO:0007281	bp	Germ cell development	naive	timew2pre:setsmultiple	315,46421	0,5406323	6,050230e-02	5,797818e-01	2,875752e-01	1,000000e+00	-1,0973539	139	NA	NA
GO:0010824	bp	Regulation of centrosome duplication	naive	timew2pre:setsmultiple	91,46391	0,6008162	6,060437e-02	5,797818e-01	3,611971e-02	7,434881e-01	-1,4560482	36	NA	NA
GO:2000278	bp	Regulation of DNA biosynthetic process	naive	timew2pre:setsmultiple	227,47522	0,5363187	6,116470e-02	5,819163e-01	3,835341e-01	1,000000e+00	-1,0651740	98	NA	NA
GO:0042274	bp	Ribosomal small subunit biogenesis	naive	timew2pre:setsmultiple	157,96272	0,6114516	6,127806e-02	5,819163e-01	1,770092e-01	1,000000e+00	-1,1904315	66	NA	NA
GO:0051865	bp	Protein autoubiquitination	naive	timew2pre:setsmultiple	149,08809	0,6086613	6,196731e-02	5,863061e-01	8,434959e-02	9,498341e-01	-1,2917057	62	NA	NA
GO:0046545	bp	Development of primary female sexual characteristics	naive	timew2pre:setsmultiple	173,08374	0,5158333	6,241499e-02	5,883866e-01	3,394124e-01	1,000000e+00	-1,0991903	73	1/2	4,575660e-02
GO:0070988	bp	Demethylation	naive	timew2pre:setsmultiple	129,11519	0,5630300	6,301388e-02	5,902638e-01	3,091095e-01	1,000000e+00	-1,1113104	53	NA	NA
GO:1903052	bp	Positive regulation of proteolysis involved in cellular protein catabolic process	naive	timew2pre:setsmultiple	263,65718	0,5609714	6,308388e-02	5,902638e-01	3,199195e-01	1,000000e+00	-1,0827916	115	1/2	4,631706e-02
GO:0009880	bp	Embryonic pattern specification	naive	timew2pre:setsmultiple	97,87798	0,5494610	6,353177e-02	5,902638e-01	1,855670e-02	6,084540e-01	-1,5103278	39	NA	NA
GO:0006513	bp	Protein monoubiquitination	naive	timew2pre:setsmultiple	159,79962	0,6127517	6,363292e-02	5,902638e-01	1,979695e-01	1,000000e+00	-1,1809411	67	NA	NA
GO:0043501	bp	Skeletal muscle adaptation	naive	timew2pre:setsmultiple	68,34417	0,5465050	6,375672e-02	5,902638e-01	2,320675e-02	6,155770e-01	-1,5500709	26	NA	NA
GO:0051985	bp	Negative regulation of chromosome segregation	naive	timew2pre:setsmultiple	79,65647	0,5789976	6,493467e-02	5,990224e-01	4,407135e-02	8,163734e-01	-1,4449126	31	NA	NA
GO:0009755	bp	Hormone mediated signaling pathway	naive	timew2pre:setsmultiple	369,58772	0,5393810	6,564724e-02	6,034406e-01	3,380000e-01	1,000000e+00	-1,0592276	165	NA	NA
GO:0031365	bp	N terminal protein amino acid modification	naive	timew2pre:setsmultiple	70,36841	0,6065485	6,655581e-02	6,096229e-01	2,380952e-01	1,000000e+00	-1,1881617	27	NA	NA
GO:0050435	bp	Amyloid beta metabolic process	naive	timew2pre:setsmultiple	99,71266	0,5575090	6,708082e-02	6,122607e-01	8,414006e-01	1,000000e+00	-0,7412782	40	NA	NA
GO:0010390	bp	Histone monoubiquitination	naive	timew2pre:setsmultiple	72,56859	0,6520071	6,746090e-02	6,135616e-01	3,551797e-01	1,000000e+00	-1,1074850	28	NA	NA
GO:0044380	bp	Protein localization to cytoskeleton	naive	timew2pre:setsmultiple	128,49594	0,5495124	6,777267e-02	6,142344e-01	2,251791e-01	1,000000e+00	-1,1710988	53	NA	NA
GO:0016239	bp	Positive regulation of macroautophagy	naive	timew2pre:setsmultiple	148,16908	0,5986172	6,854379e-02	6,184541e-01	3,201220e-01	1,000000e+00	-1,1110814	62	NA	NA
GO:0046660	bp	Female sex differentiation	naive	timew2pre:setsmultiple	191,66220	0,5253630	6,871713e-02	6,184541e-01	4,378160e-01	1,000000e+00	-1,0434861	82	1/2	4,575660e-02
GO:0048538	bp	Thymus development	naive	timew2pre:setsmultiple	86,00108	0,5752914	6,927403e-02	6,213014e-01	4,590674e-01	1,000000e+00	-1,0339123	34	NA	NA
GO:0051568	bp	Histone h3 k4 methylation	naive	timew2pre:setsmultiple	108,27046	0,6080998	7,029240e-02	6,282535e-01	1,721311e-01	1,000000e+00	-1,2217233	44	NA	NA
GO:0034250	bp	Positive regulation of cellular amide metabolic process	naive	timew2pre:setsmultiple	309,11258	0,5745516	7,099026e-02	6,316598e-01	1,614845e-01	1,000000e+00	-1,1716758	137	NA	NA
GO:0002474	bp	Antigen processing and presentation of peptide antigen via mhc class i	naive	timew2pre:setsmultiple	202,08771	0,5899170	7,121555e-02	6,316598e-01	2,393509e-01	1,000000e+00	-1,1367829	87	NA	NA
GO:0033574	bp	Response to testosterone	naive	timew2pre:setsmultiple	83,53129	0,5317645	7,140715e-02	6,316598e-01	2,737722e-01	1,000000e+00	-1,1453107	33	NA	NA
GO:1902850	bp	Microtubule cytoskeleton organization involved in mitosis	naive	timew2pre:setsmultiple	249,16228	0,5608267	7,238450e-02	6,381201e-01	8,120603e-01	1,000000e+00	-0,8386731	109	NA	NA
GO:0051567	bp	Histone h3 k9 methylation	naive	timew2pre:setsmultiple	72,06039	0,6199612	7,291157e-02	6,390269e-01	6,131078e-02	9,225301e-01	-1,3990207	28	NA	NA
GO:1903749	bp	Positive regulation of establishment of protein localization to mitochondrion	naive	timew2pre:setsmultiple	127,84217	0,5973252	7,311094e-02	6,390269e-01	1,883316e-01	1,000000e+00	-1,1981452	53	NA	NA
GO:0009948	bp	Anterior posterior axis specification	naive	timew2pre:setsmultiple	72,03173	0,5937784	7,322956e-02	6,390269e-01	7,610994e-02	9,402990e-01	-1,3645523	28	NA	NA
GO:0042590	bp	Antigen processing and presentation of exogenous peptide antigen via mhc class i	naive	timew2pre:setsmultiple	158,37404	0,6041918	7,390999e-02	6,426055e-01	2,842640e-01	1,000000e+00	-1,1228115	67	NA	NA
GO:0051170	bp	Import into nucleus	naive	timew2pre:setsmultiple	321,26844	0,5669614	7,413722e-02	6,426055e-01	5,737212e-01	1,000000e+00	-0,9698196	143	NA	NA
GO:0001708	bp	Cell fate specification	naive	timew2pre:setsmultiple	107,64553	0,5346977	7,600179e-02	6,553267e-01	9,528689e-02	9,806926e-01	-1,3109896	44	NA	NA
GO:0008033	bp	TRNA processing	naive	timew2pre:setsmultiple	278,42120	0,5666716	7,611228e-02	6,553267e-01	4,478958e-01	1,000000e+00	-1,0289836	123	NA	NA
GO:0048002	bp	Antigen processing and presentation of peptide antigen	naive	timew2pre:setsmultiple	350,49806	0,5704697	7,637262e-02	6,553836e-01	5,860000e-01	1,000000e+00	-0,9657753	157	NA	NA
GO:0045652	bp	Regulation of megakaryocyte differentiation	naive	timew2pre:setsmultiple	118,58592	0,5599639	7,702815e-02	6,573958e-01	2,971311e-02	6,869251e-01	-1,4555736	49	NA	NA
GO:0071482	bp	Cellular response to light stimulus	naive	timew2pre:setsmultiple	207,67739	0,5620073	7,711612e-02	6,573958e-01	3,824420e-01	1,000000e+00	-1,0635962	90	NA	NA
GO:0038061	bp	Nik nf kappab signaling	naive	timew2pre:setsmultiple	297,27120	0,5578466	7,781032e-02	6,611318e-01	4,282849e-01	1,000000e+00	-1,0292134	132	NA	NA
GO:0001541	bp	Ovarian follicle development	naive	timew2pre:setsmultiple	96,28180	0,5382043	7,849527e-02	6,647649e-01	4,927835e-01	1,000000e+00	-1,0018875	39	NA	NA
GO:0000186	bp	Activation of mapkk activity	naive	timew2pre:setsmultiple	109,53660	0,5906729	7,907909e-02	6,675205e-01	1,971253e-01	1,000000e+00	-1,2032901	45	NA	NA
GO:0006310	bp	DNA recombination	naive	timew2pre:setsmultiple	469,67894	0,5413026	8,025093e-02	6,752057e-01	1,038961e-01	1,000000e+00	-1,1917751	214	NA	NA
GO:0000070	bp	Mitotic sister chromatid segregation	naive	timew2pre:setsmultiple	258,49197	0,5591981	8,080144e-02	6,776302e-01	3,410463e-01	1,000000e+00	-1,0755107	114	NA	NA
GO:0051098	bp	Regulation of binding	naive	timew2pre:setsmultiple	676,06765	0,5208470	8,110772e-02	6,779975e-01	6,063936e-01	1,000000e+00	-0,9690763	313	NA	NA
GO:0036260	bp	RNA capping	naive	timew2pre:setsmultiple	84,75963	0,6545307	8,231051e-02	6,858324e-01	3,036269e-01	1,000000e+00	-1,1356490	34	NA	NA
GO:0110110	bp	Positive regulation of animal organ morphogenesis	naive	timew2pre:setsmultiple	135,45871	0,5193818	8,315575e-02	6,906473e-01	5,760452e-03	2,850316e-01	-1,5319733	57	NA	NA
GO:0070555	bp	Response to interleukin 1	naive	timew2pre:setsmultiple	340,73820	0,5487677	8,363316e-02	6,909768e-01	4,874875e-01	1,000000e+00	-1,0065145	153	NA	NA
GO:0031122	bp	Cytoplasmic microtubule organization	naive	timew2pre:setsmultiple	111,27043	0,5997347	8,373045e-02	6,909768e-01	1,922290e-01	1,000000e+00	-1,2087240	46	NA	NA
GO:0046825	bp	Regulation of protein export from nucleus	naive	timew2pre:setsmultiple	86,79386	0,6324738	8,459522e-02	6,958900e-01	1,564767e-01	1,000000e+00	-1,2504378	35	NA	NA
GO:1903214	bp	Regulation of protein targeting to mitochondrion	naive	timew2pre:setsmultiple	100,09499	0,6049981	8,505368e-02	6,970339e-01	5,225873e-01	1,000000e+00	-0,9886260	41	NA	NA
GO:2000779	bp	Regulation of double strand break repair	naive	timew2pre:setsmultiple	143,94222	0,5602924	8,527399e-02	6,970339e-01	2,622449e-01	1,000000e+00	-1,1422907	61	NA	NA
GO:0045727	bp	Positive regulation of translation	naive	timew2pre:setsmultiple	257,75537	0,5857800	8,566552e-02	6,980254e-01	2,545272e-01	1,000000e+00	-1,1227156	114	NA	NA
GO:0001756	bp	Somitogenesis	naive	timew2pre:setsmultiple	113,24247	0,5510046	8,604298e-02	6,988963e-01	4,610656e-02	8,390260e-01	-1,4007339	47	NA	NA
GO:0051972	bp	Regulation of telomerase activity	naive	timew2pre:setsmultiple	102,17974	0,5706614	8,642099e-02	6,997662e-01	3,538462e-01	1,000000e+00	-1,0864355	42	NA	NA
GO:0046939	bp	Nucleotide phosphorylation	naive	timew2pre:setsmultiple	251,11121	0,5211605	8,743548e-02	7,057682e-01	4,743719e-01	1,000000e+00	-1,0142215	111	1/2	4,631706e-02
GO:0098534	bp	Centriole assembly	naive	timew2pre:setsmultiple	79,78020	0,6184756	8,817169e-02	7,094937e-01	6,882169e-02	9,402990e-01	-1,3774563	32	NA	NA
GO:0060070	bp	Canonical wnt signaling pathway	naive	timew2pre:setsmultiple	559,61114	0,5440446	8,984615e-02	7,202006e-01	3,776224e-01	1,000000e+00	-1,0425253	258	NA	NA
GO:0006282	bp	Regulation of DNA repair	naive	timew2pre:setsmultiple	231,56705	0,5466081	9,005993e-02	7,202006e-01	4,402010e-01	1,000000e+00	-1,0336404	102	NA	NA
GO:1903513	bp	Endoplasmic reticulum to cytosol transport	naive	timew2pre:setsmultiple	66,08992	0,5875464	9,052150e-02	7,216575e-01	6,708861e-01	1,000000e+00	-0,8756045	26	NA	NA
GO:0051100	bp	Negative regulation of binding	naive	timew2pre:setsmultiple	299,31155	0,5146194	9,149022e-02	7,235371e-01	3,169509e-01	1,000000e+00	-1,0837221	134	NA	NA
GO:0022404	bp	Molting cycle process	naive	timew2pre:setsmultiple	132,38738	0,5825924	9,155189e-02	7,235371e-01	1,165644e-01	1,000000e+00	-1,2635488	56	NA	NA
GO:0032504	bp	Multicellular organism reproduction	naive	timew2pre:setsmultiple	1053,84142	0,5161545	9,159761e-02	7,235371e-01	5,284715e-01	1,000000e+00	-0,9928767	497	NA	NA
GO:0061842	bp	Microtubule organizing center localization	naive	timew2pre:setsmultiple	70,34698	0,6226054	9,401799e-02	7,389378e-01	2,632135e-01	1,000000e+00	-1,1628016	28	NA	NA
GO:2001020	bp	Regulation of response to DNA damage stimulus	naive	timew2pre:setsmultiple	414,63819	0,5401216	9,411945e-02	7,389378e-01	6,143856e-01	1,000000e+00	-0,9611095	189	NA	NA
GO:0038095	bp	Fc epsilon receptor signaling pathway	naive	timew2pre:setsmultiple	235,06676	0,5920956	9,580059e-02	7,492401e-01	1,915747e-01	1,000000e+00	-1,1685221	104	NA	NA
GO:0002244	bp	Hematopoietic progenitor cell differentiation	naive	timew2pre:setsmultiple	313,41851	0,5594916	9,601179e-02	7,492401e-01	5,315948e-02	9,202773e-01	-1,2849641	141	NA	NA
GO:0043616	bp	Keratinocyte proliferation	naive	timew2pre:setsmultiple	63,34770	0,5617700	9,731639e-02	7,549360e-01	2,000000e-02	6,084540e-01	-1,5599218	25	NA	NA
GO:0032922	bp	Circadian regulation of gene expression	naive	timew2pre:setsmultiple	131,79408	0,5521877	9,753292e-02	7,549360e-01	3,680982e-01	1,000000e+00	-1,0723180	56	NA	NA
GO:0006363	bp	Termination of RNA polymerase i transcription	naive	timew2pre:setsmultiple	76,78893	0,6176714	9,784588e-02	7,549360e-01	3,231899e-01	1,000000e+00	-1,1135870	31	NA	NA
GO:0048511	bp	Rhythmic process	naive	timew2pre:setsmultiple	476,70846	0,5237854	9,791078e-02	7,549360e-01	5,274725e-01	1,000000e+00	-0,9897232	219	NA	NA
GO:0048199	bp	Vesicle targeting to from or within golgi	naive	timew2pre:setsmultiple	155,52706	0,6023992	9,840076e-02	7,563048e-01	8,527919e-02	9,498341e-01	-1,2756051	67	NA	NA
GO:1903580	bp	Positive regulation of atp metabolic process	naive	timew2pre:setsmultiple	90,06127	0,5015057	9,867392e-02	7,563048e-01	4,384695e-01	1,000000e+00	-1,0310578	37	1/2	3,891824e-02
GO:0043392	bp	Negative regulation of DNA binding	naive	timew2pre:setsmultiple	98,82921	0,5717365	9,940959e-02	7,596893e-01	1,283368e-01	1,000000e+00	-1,2785023	41	NA	NA
GO:1902991	bp	Regulation of amyloid precursor protein catabolic process	naive	timew2pre:setsmultiple	72,08092	0,5245931	1,011170e-01	7,691147e-01	6,965227e-01	1,000000e+00	-0,8655252	29	NA	NA
GO:0051494	bp	Negative regulation of cytoskeleton organization	naive	timew2pre:setsmultiple	257,69852	0,5212884	1,013743e-01	7,691147e-01	3,460765e-01	1,000000e+00	-1,0699417	115	NA	NA
GO:0031112	bp	Positive regulation of microtubule polymerization or depolymerization	naive	timew2pre:setsmultiple	72,03859	0,5842693	1,017202e-01	7,691147e-01	6,754478e-01	1,000000e+00	-0,8794663	29	NA	NA
GO:0035735	bp	Intraciliary transport involved in cilium assembly	naive	timew2pre:setsmultiple	92,02074	0,6233060	1,018340e-01	7,691147e-01	3,529412e-01	1,000000e+00	-1,0968209	38	NA	NA
GO:0048634	bp	Regulation of muscle organ development	naive	timew2pre:setsmultiple	240,59177	0,5261359	1,024728e-01	7,716830e-01	1,526104e-01	1,000000e+00	-1,1995166	107	NA	NA
GO:0051099	bp	Positive regulation of binding	naive	timew2pre:setsmultiple	333,40008	0,5448210	1,033343e-01	7,721365e-01	6,176176e-01	1,000000e+00	-0,9487298	151	NA	NA
GO:0006400	bp	TRNA modification	naive	timew2pre:setsmultiple	187,20061	0,5714393	1,035502e-01	7,721365e-01	4,873610e-01	1,000000e+00	-1,0184878	82	NA	NA
GO:0006361	bp	Transcription initiation from RNA polymerase i promoter	naive	timew2pre:setsmultiple	85,24779	0,6146705	1,036774e-01	7,721365e-01	1,751295e-01	1,000000e+00	-1,2358584	35	NA	NA
GO:0009583	bp	Detection of light stimulus	naive	timew2pre:setsmultiple	65,17366	0,5704129	1,037288e-01	7,721365e-01	2,289030e-01	1,000000e+00	-1,1994625	26	NA	NA
GO:0030521	bp	Androgen receptor signaling pathway	naive	timew2pre:setsmultiple	122,38169	0,5681653	1,052932e-01	7,809330e-01	6,038895e-01	1,000000e+00	-0,9433004	52	NA	NA
GO:0034401	bp	Chromatin organization involved in regulation of transcription	naive	timew2pre:setsmultiple	184,84746	0,5670254	1,055151e-01	7,809330e-01	8,603239e-02	9,498341e-01	-1,2724060	81	NA	NA
GO:0032435	bp	Negative regulation of proteasomal ubiquitin dependent protein catabolic process	naive	timew2pre:setsmultiple	78,42301	0,5838936	1,060337e-01	7,812882e-01	6,798749e-01	1,000000e+00	-0,8806528	32	NA	NA
GO:0000726	bp	Non recombinational repair	naive	timew2pre:setsmultiple	180,49790	0,5547312	1,061681e-01	7,812882e-01	4,868421e-01	1,000000e+00	-1,0168713	79	NA	NA
GO:0045930	bp	Negative regulation of mitotic cell cycle	naive	timew2pre:setsmultiple	570,71694	0,5474870	1,074325e-01	7,883473e-01	1,458541e-01	1,000000e+00	-1,1427359	265	NA	NA
GO:0030490	bp	Maturation of ssu rRNA	naive	timew2pre:setsmultiple	109,03019	0,5982839	1,086217e-01	7,948155e-01	1,411043e-01	1,000000e+00	-1,2550066	46	NA	NA
GO:0009952	bp	Anterior posterior pattern specification	naive	timew2pre:setsmultiple	307,10175	0,5277301	1,109267e-01	8,093890e-01	6,813627e-02	9,402990e-01	-1,2654883	139	NA	NA
GO:0009798	bp	Axis specification	naive	timew2pre:setsmultiple	126,15498	0,5548253	1,118148e-01	8,124878e-01	2,795918e-01	1,000000e+00	-1,1300970	54	NA	NA
GO:0010569	bp	Regulation of double strand break repair via homologous recombination	naive	timew2pre:setsmultiple	86,84972	0,5652852	1,119805e-01	8,124878e-01	1,186791e-01	1,000000e+00	-1,2932643	36	NA	NA
GO:1905508	bp	Protein localization to microtubule organizing center	naive	timew2pre:setsmultiple	75,75236	0,5779141	1,125993e-01	8,146893e-01	7,660021e-02	9,402990e-01	-1,3605830	31	NA	NA
GO:0007029	bp	Endoplasmic reticulum organization	naive	timew2pre:setsmultiple	126,00058	0,5776724	1,136283e-01	8,178956e-01	3,928571e-01	1,000000e+00	-1,0595124	54	NA	NA
GO:0051204	bp	Protein insertion into mitochondrial membrane	naive	timew2pre:setsmultiple	102,04157	0,5929943	1,141874e-01	8,178956e-01	1,622177e-01	1,000000e+00	-1,2350940	43	NA	NA
GO:0035282	bp	Segmentation	naive	timew2pre:setsmultiple	151,82394	0,5299796	1,142164e-01	8,178956e-01	2,136317e-02	6,155770e-01	-1,4532185	66	NA	NA
GO:0090317	bp	Negative regulation of intracellular protein transport	naive	timew2pre:setsmultiple	86,65810	0,5682864	1,146899e-01	8,178956e-01	7,182663e-01	1,000000e+00	-0,8575980	36	NA	NA
GO:0009411	bp	Response to uv	naive	timew2pre:setsmultiple	268,68576	0,5531535	1,148546e-01	8,178956e-01	6,760281e-01	1,000000e+00	-0,9219934	121	NA	NA
GO:0051785	bp	Positive regulation of nuclear division	naive	timew2pre:setsmultiple	95,40295	0,5653401	1,152155e-01	8,178956e-01	1,215242e-01	1,000000e+00	-1,2819003	40	NA	NA
GO:0016241	bp	Regulation of macroautophagy	naive	timew2pre:setsmultiple	354,78487	0,5568143	1,152590e-01	8,178956e-01	3,010000e-01	1,000000e+00	-1,0799657	162	1/2	4,682887e-02
GO:0048193	bp	Golgi vesicle transport	naive	timew2pre:setsmultiple	672,58398	0,5641895	1,165650e-01	8,248967e-01	6,883117e-01	1,000000e+00	-0,9423068	315	NA	NA
GO:0007052	bp	Mitotic spindle organization	naive	timew2pre:setsmultiple	196,41324	0,5500840	1,172541e-01	8,255142e-01	6,643002e-01	1,000000e+00	-0,9117592	87	NA	NA
GO:0042273	bp	Ribosomal large subunit biogenesis	naive	timew2pre:setsmultiple	151,51969	0,6118006	1,175479e-01	8,255142e-01	2,329603e-01	1,000000e+00	-1,1551955	66	NA	NA
GO:0043525	bp	Positive regulation of neuron apoptotic process	naive	timew2pre:setsmultiple	103,94164	0,5433305	1,179169e-01	8,255142e-01	5,543033e-01	1,000000e+00	-0,9627888	44	1/2	3,891824e-02
GO:0006369	bp	Termination of RNA polymerase ii transcription	naive	timew2pre:setsmultiple	84,19369	0,6402765	1,185212e-01	8,255142e-01	3,336788e-01	1,000000e+00	-1,1137013	35	NA	NA
GO:0000460	bp	Maturation of 5 8s rRNA	naive	timew2pre:setsmultiple	64,24920	0,6110886	1,185603e-01	8,255142e-01	3,618143e-01	1,000000e+00	-1,0939017	26	NA	NA
GO:0033522	bp	Histone h2a ubiquitination	naive	timew2pre:setsmultiple	62,01310	0,6510094	1,185698e-01	8,255142e-01	5,631579e-01	1,000000e+00	-0,9469552	25	NA	NA
GO:0045738	bp	Negative regulation of DNA repair	naive	timew2pre:setsmultiple	66,44450	0,6017340	1,191550e-01	8,273582e-01	3,555556e-01	1,000000e+00	-1,0920538	27	NA	NA
GO:1903828	bp	Negative regulation of cellular protein localization	naive	timew2pre:setsmultiple	221,59695	0,5484578	1,200174e-01	8,311127e-01	7,983952e-01	1,000000e+00	-0,8323976	99	NA	NA
GO:0000387	bp	Spliceosomal snrnp assembly	naive	timew2pre:setsmultiple	88,44375	0,6172411	1,206441e-01	8,332184e-01	4,281282e-01	1,000000e+00	-1,0412542	37	NA	NA
GO:0007051	bp	Spindle organization	naive	timew2pre:setsmultiple	301,39313	0,5455235	1,227069e-01	8,410707e-01	4,022066e-01	1,000000e+00	-1,0360584	137	NA	NA
GO:0042303	bp	Molting cycle	naive	timew2pre:setsmultiple	146,75177	0,5682260	1,229445e-01	8,410707e-01	8,638211e-02	9,498341e-01	-1,2936324	64	NA	NA
GO:0090068	bp	Positive regulation of cell cycle process	naive	timew2pre:setsmultiple	457,98885	0,5405048	1,229995e-01	8,410707e-01	1,298701e-01	1,000000e+00	-1,1769044	212	NA	NA
GO:1903321	bp	Negative regulation of protein modification by small protein conjugation or removal	naive	timew2pre:setsmultiple	174,53645	0,5680321	1,231351e-01	8,410707e-01	6,177958e-01	1,000000e+00	-0,9323236	77	NA	NA
GO:0042149	bp	Cellular response to glucose starvation	naive	timew2pre:setsmultiple	86,06421	0,5522818	1,234091e-01	8,410707e-01	4,757482e-01	1,000000e+00	-1,0148661	36	NA	NA
GO:0046839	bp	Phospholipid dephosphorylation	naive	timew2pre:setsmultiple	72,80214	0,6161191	1,241544e-01	8,439232e-01	3,084211e-01	1,000000e+00	-1,1285743	30	NA	NA
GO:0071478	bp	Cellular response to radiation	naive	timew2pre:setsmultiple	313,68460	0,5369148	1,251050e-01	8,469786e-01	6,369107e-01	1,000000e+00	-0,9399269	143	NA	NA
GO:0000018	bp	Regulation of DNA recombination	naive	timew2pre:setsmultiple	163,67160	0,5485688	1,252597e-01	8,469786e-01	7,700101e-02	9,402990e-01	-1,3057835	72	NA	NA
GO:0030705	bp	Cytoskeleton dependent intracellular transport	naive	timew2pre:setsmultiple	332,38922	0,5557319	1,262773e-01	8,516302e-01	3,843844e-01	1,000000e+00	-1,0474532	152	NA	NA
GO:0001844	bp	Protein insertion into mitochondrial membrane involved in apoptotic signaling pathway	naive	timew2pre:setsmultiple	65,96430	0,6121921	1,273768e-01	8,555238e-01	1,312169e-01	1,000000e+00	-1,2938664	27	NA	NA
GO:0006302	bp	Double strand break repair	naive	timew2pre:setsmultiple	432,29352	0,5376450	1,280178e-01	8,555238e-01	4,295704e-01	1,000000e+00	-1,0270813	200	NA	NA
GO:0090263	bp	Positive regulation of canonical wnt signaling pathway	naive	timew2pre:setsmultiple	269,22230	0,5758464	1,282787e-01	8,555238e-01	6,469408e-01	1,000000e+00	-0,9352173	122	NA	NA
GO:0098781	bp	NcRNA transcription	naive	timew2pre:setsmultiple	233,34106	0,5828604	1,289186e-01	8,555238e-01	3,283133e-01	1,000000e+00	-1,0842975	105	NA	NA
GO:0008333	bp	Endosome to lysosome transport	naive	timew2pre:setsmultiple	111,80842	0,5660381	1,289932e-01	8,555238e-01	4,918033e-01	1,000000e+00	-1,0089960	48	NA	NA
GO:0007030	bp	Golgi organization	naive	timew2pre:setsmultiple	271,24049	0,5711709	1,290279e-01	8,555238e-01	7,254509e-01	1,000000e+00	-0,8979054	123	NA	NA
GO:2000573	bp	Positive regulation of DNA biosynthetic process	naive	timew2pre:setsmultiple	139,79511	0,5500748	1,291732e-01	8,555238e-01	3,204082e-01	1,000000e+00	-1,1090613	61	NA	NA
GO:0003002	bp	Regionalization	naive	timew2pre:setsmultiple	469,48898	0,5237628	1,295087e-01	8,555521e-01	2,335405e-03	1,877812e-01	-1,3762030	218	NA	NA
GO:0014855	bp	Striated muscle cell proliferation	naive	timew2pre:setsmultiple	116,06103	0,5375819	1,299606e-01	8,563478e-01	1,073620e-01	1,000000e+00	-1,2880848	50	NA	NA
GO:0044088	bp	Regulation of vacuole organization	naive	timew2pre:setsmultiple	98,68811	0,5252899	1,305216e-01	8,576175e-01	7,384615e-01	1,000000e+00	-0,8480017	42	1/2	3,891824e-02
GO:1904837	bp	Beta catenin tcf complex assembly	naive	timew2pre:setsmultiple	65,77042	0,5660164	1,308174e-01	8,576175e-01	4,994709e-01	1,000000e+00	-0,9904465	27	NA	NA
GO:0000075	bp	Cell cycle checkpoint	naive	timew2pre:setsmultiple	394,15479	0,5453798	1,329176e-01	8,690011e-01	1,861862e-01	1,000000e+00	-1,1370525	182	NA	NA
GO:0019748	bp	Secondary metabolic process	naive	timew2pre:setsmultiple	87,61741	0,5374500	1,332266e-01	8,690011e-01	6,649431e-01	1,000000e+00	-0,8958101	37	NA	NA
GO:0043044	bp	Atp dependent chromatin remodeling	naive	timew2pre:setsmultiple	147,91295	0,5647865	1,346795e-01	8,762651e-01	2,728195e-01	1,000000e+00	-1,1287525	65	NA	NA
GO:0045604	bp	Regulation of epidermal cell differentiation	naive	timew2pre:setsmultiple	98,34477	0,5239699	1,356423e-01	8,803116e-01	4,410256e-02	8,163734e-01	-1,4098835	42	NA	NA
GO:0048009	bp	Insulin like growth factor receptor signaling pathway	naive	timew2pre:setsmultiple	65,46367	0,5501856	1,364052e-01	8,830439e-01	1,830688e-01	1,000000e+00	-1,2399907	27	NA	NA
GO:0009132	bp	Nucleoside diphosphate metabolic process	naive	timew2pre:setsmultiple	276,59110	0,5191141	1,376119e-01	8,886287e-01	4,122367e-01	1,000000e+00	-1,0414152	126	1/2	4,682887e-02
GO:0008088	bp	Axo dendritic transport	naive	timew2pre:setsmultiple	126,20666	0,5694460	1,383820e-01	8,913734e-01	5,500000e-01	1,000000e+00	-0,9719220	55	NA	NA
GO:0042771	bp	Intrinsic apoptotic signaling pathway in response to DNA damage by p53 class mediator	naive	timew2pre:setsmultiple	95,88876	0,5110038	1,400470e-01	8,965615e-01	3,203285e-01	1,000000e+00	-1,1092617	41	1/2	3,891824e-02
GO:0006109	bp	Regulation of carbohydrate metabolic process	naive	timew2pre:setsmultiple	372,39382	0,4928874	1,402210e-01	8,965615e-01	3,160000e-01	1,000000e+00	-1,0739231	172	1/2	4,783934e-02
GO:0048863	bp	Stem cell differentiation	naive	timew2pre:setsmultiple	405,68146	0,5461536	1,402288e-01	8,965615e-01	1,528472e-01	1,000000e+00	-1,1568769	188	NA	NA
GO:0000281	bp	Mitotic cytokinesis	naive	timew2pre:setsmultiple	134,57598	0,5389652	1,411465e-01	8,982022e-01	3,292559e-01	1,000000e+00	-1,0948766	59	NA	NA
GO:0099518	bp	Vesicle cytoskeletal trafficking	naive	timew2pre:setsmultiple	102,26457	0,5792383	1,419250e-01	8,982022e-01	5,543033e-01	1,000000e+00	-0,9624518	44	NA	NA
GO:0098732	bp	Macromolecule deacylation	naive	timew2pre:setsmultiple	208,81754	0,5466629	1,422158e-01	8,982022e-01	1,349446e-01	1,000000e+00	-1,2079751	94	NA	NA
GO:0006521	bp	Regulation of cellular amino acid metabolic process	naive	timew2pre:setsmultiple	123,77950	0,6214298	1,422486e-01	8,982022e-01	4,734694e-01	1,000000e+00	-1,0156042	54	NA	NA
GO:0090174	bp	Organelle membrane fusion	naive	timew2pre:setsmultiple	183,43315	0,5585491	1,423517e-01	8,982022e-01	2,315470e-01	1,000000e+00	-1,1511549	82	NA	NA
GO:0007020	bp	Microtubule nucleation	naive	timew2pre:setsmultiple	62,91021	0,5964647	1,429006e-01	8,982022e-01	7,848101e-01	1,000000e+00	-0,7865623	26	NA	NA
GO:0099111	bp	Microtubule based transport	naive	timew2pre:setsmultiple	321,99535	0,5611973	1,432467e-01	8,982022e-01	3,450351e-01	1,000000e+00	-1,0658891	148	NA	NA
GO:0010658	bp	Striated muscle cell apoptotic process	naive	timew2pre:setsmultiple	71,69922	0,5110607	1,433223e-01	8,982022e-01	9,000000e-01	1,000000e+00	-0,6679375	30	1/2	3,891824e-02
GO:0016073	bp	SnRNA metabolic process	naive	timew2pre:setsmultiple	80,43996	0,5935330	1,436150e-01	8,982022e-01	2,880829e-01	1,000000e+00	-1,1447403	34	NA	NA
GO:0046605	bp	Regulation of centrosome cycle	naive	timew2pre:setsmultiple	112,85620	0,5583729	1,448233e-01	9,005654e-01	1,147541e-01	1,000000e+00	-1,2855041	49	NA	NA
GO:2000826	bp	Regulation of heart morphogenesis	naive	timew2pre:setsmultiple	62,79197	0,5480129	1,452191e-01	9,005654e-01	2,848101e-02	6,869251e-01	-1,5112950	26	NA	NA
GO:0042176	bp	Regulation of protein catabolic process	naive	timew2pre:setsmultiple	712,85926	0,5398241	1,453037e-01	9,005654e-01	6,723277e-01	1,000000e+00	-0,9485538	337	NA	NA
GO:0045913	bp	Positive regulation of carbohydrate metabolic process	naive	timew2pre:setsmultiple	142,75897	0,5040527	1,459868e-01	9,005654e-01	7,731434e-02	9,402990e-01	-1,2989558	63	NA	NA
GO:0071897	bp	DNA biosynthetic process	naive	timew2pre:setsmultiple	365,44401	0,5191748	1,460039e-01	9,005654e-01	3,030000e-01	1,000000e+00	-1,0791952	169	NA	NA
GO:0006399	bp	TRNA metabolic process	naive	timew2pre:setsmultiple	384,15482	0,5568297	1,460847e-01	9,005654e-01	6,740000e-01	1,000000e+00	-0,9336010	178	NA	NA
GO:0001953	bp	Negative regulation of cell matrix adhesion	naive	timew2pre:setsmultiple	73,57429	0,5381451	1,491698e-01	9,173942e-01	3,877551e-01	1,000000e+00	1,0001828	31	NA	NA
GO:0010922	bp	Positive regulation of phosphatase activity	naive	timew2pre:setsmultiple	66,95803	0,5437852	1,499203e-01	9,198195e-01	3,107822e-01	1,000000e+00	-1,1324206	28	NA	NA
GO:0031145	bp	Anaphase promoting complex dependent catabolic process	naive	timew2pre:setsmultiple	167,93596	0,5943474	1,503224e-01	9,201016e-01	2,077001e-01	1,000000e+00	-1,1703856	75	NA	NA
GO:0070296	bp	Sarcoplasmic reticulum calcium ion transport	naive	timew2pre:setsmultiple	82,17199	0,5523726	1,514803e-01	9,228967e-01	6,051813e-01	1,000000e+00	-0,9412537	35	NA	NA
GO:0008156	bp	Negative regulation of DNA replication	naive	timew2pre:setsmultiple	66,87785	0,5673395	1,514937e-01	9,228967e-01	1,966173e-01	1,000000e+00	-1,2223955	28	NA	NA
GO:2000060	bp	Positive regulation of ubiquitin dependent protein catabolic process	naive	timew2pre:setsmultiple	205,59988	0,5641794	1,546154e-01	9,385707e-01	2,984925e-01	1,000000e+00	-1,1046077	93	NA	NA
GO:1902100	bp	Negative regulation of metaphase anaphase transition of cell cycle	naive	timew2pre:setsmultiple	62,31183	0,5639703	1,549242e-01	9,385707e-01	4,324895e-02	8,163734e-01	-1,4515079	26	NA	NA
GO:0071168	bp	Protein localization to chromatin	naive	timew2pre:setsmultiple	60,09840	0,6189116	1,551567e-01	9,385707e-01	3,642105e-01	1,000000e+00	-1,1025095	25	NA	NA
GO:0007623	bp	Circadian rhythm	naive	timew2pre:setsmultiple	337,18813	0,5217544	1,565054e-01	9,445172e-01	3,170000e-01	1,000000e+00	-1,0734149	156	NA	NA
GO:1903364	bp	Positive regulation of cellular protein catabolic process	naive	timew2pre:setsmultiple	291,19157	0,5424206	1,579779e-01	9,497995e-01	3,510532e-01	1,000000e+00	-1,0656526	134	1/2	4,682887e-02
GO:0032509	bp	Endosome transport via multivesicular body sorting pathway	naive	timew2pre:setsmultiple	59,94360	0,5797894	1,584467e-01	9,497995e-01	2,589474e-01	1,000000e+00	-1,1797331	25	NA	NA
GO:0031935	bp	Regulation of chromatin silencing	naive	timew2pre:setsmultiple	59,94187	0,5760679	1,584838e-01	9,497995e-01	5,578947e-02	9,202773e-01	-1,4326822	25	NA	NA
GO:0006623	bp	Protein targeting to vacuole	naive	timew2pre:setsmultiple	86,02881	0,6247042	1,601393e-01	9,574997e-01	4,498449e-01	1,000000e+00	-1,0221941	37	NA	NA
GO:0009416	bp	Response to light stimulus	naive	timew2pre:setsmultiple	459,05210	0,5367049	1,606456e-01	9,583087e-01	8,021978e-01	1,000000e+00	-0,8784100	215	NA	NA
GO:0033344	bp	Cholesterol efflux	naive	timew2pre:setsmultiple	61,98185	0,4672130	1,618669e-01	9,597417e-01	4,092827e-01	1,000000e+00	-1,0581420	26	NA	NA
GO:0006888	bp	Endoplasmic reticulum to golgi vesicle mediated transport	naive	timew2pre:setsmultiple	378,12708	0,5703275	1,619883e-01	9,597417e-01	7,072927e-01	1,000000e+00	-0,9193144	176	NA	NA
GO:1903514	bp	Release of sequestered calcium ion into cytosol by endoplasmic reticulum	naive	timew2pre:setsmultiple	66,35760	0,5689020	1,620005e-01	9,597417e-01	7,241015e-01	1,000000e+00	-0,8414097	28	NA	NA
GO:0032386	bp	Regulation of intracellular transport	naive	timew2pre:setsmultiple	635,95546	0,5370143	1,635703e-01	9,668239e-01	3,306693e-01	1,000000e+00	-1,0569880	301	NA	NA
GO:0010828	bp	Positive regulation of glucose transmembrane transport	naive	timew2pre:setsmultiple	74,95547	0,5107620	1,644847e-01	9,700091e-01	7,403545e-01	1,000000e+00	-0,8267751	32	NA	NA
GO:0031570	bp	DNA integrity checkpoint	naive	timew2pre:setsmultiple	296,70784	0,5497411	1,653385e-01	9,722124e-01	2,026078e-01	1,000000e+00	-1,1457856	137	NA	NA
GO:0034644	bp	Cellular response to uv	naive	timew2pre:setsmultiple	160,41397	0,5457319	1,656111e-01	9,722124e-01	2,583587e-01	1,000000e+00	-1,1394248	72	NA	NA
GO:1903955	bp	Positive regulation of protein targeting to mitochondrion	naive	timew2pre:setsmultiple	70,50862	0,5869954	1,664053e-01	9,725593e-01	6,378947e-01	1,000000e+00	-0,9157969	30	NA	NA
GO:0003197	bp	Endocardial cushion development	naive	timew2pre:setsmultiple	77,02824	0,5321571	1,664232e-01	9,725593e-01	9,717868e-02	9,883034e-01	-1,3186590	33	NA	NA
GO:0090114	bp	Copii coated vesicle budding	naive	timew2pre:setsmultiple	147,61134	0,5856904	1,670206e-01	9,738472e-01	1,709054e-01	1,000000e+00	-1,1958488	66	NA	NA
GO:0045840	bp	Positive regulation of mitotic nuclear division	naive	timew2pre:setsmultiple	76,90439	0,5520412	1,688630e-01	9,819276e-01	1,786834e-01	1,000000e+00	-1,2298387	33	NA	NA
GO:0050931	bp	Pigment cell differentiation	naive	timew2pre:setsmultiple	66,01674	0,5457997	1,691668e-01	9,819276e-01	3,234672e-01	1,000000e+00	-1,1238887	28	NA	NA
GO:0051145	bp	Smooth muscle cell differentiation	naive	timew2pre:setsmultiple	104,84729	0,5286728	1,698067e-01	9,834321e-01	3,721881e-01	1,000000e+00	-1,0765753	46	NA	NA
GO:0038128	bp	Erbb2 signaling pathway	naive	timew2pre:setsmultiple	61,53899	0,5756458	1,715386e-01	9,912398e-01	1,339662e-01	1,000000e+00	-1,2935250	26	NA	NA
GO:0034605	bp	Cellular response to heat	naive	timew2pre:setsmultiple	266,83658	0,5560463	1,725961e-01	9,951243e-01	5,941884e-01	1,000000e+00	-0,9589401	123	NA	NA
GO:0033157	bp	Regulation of intracellular protein transport	naive	timew2pre:setsmultiple	432,72672	0,5460975	1,732573e-01	9,967119e-01	4,705295e-01	1,000000e+00	-1,0086965	203	NA	NA
GO:0008543	bp	Fibroblast growth factor receptor signaling pathway	naive	timew2pre:setsmultiple	178,75194	0,5456589	1,743461e-01	1,000000e+00	6,882591e-01	1,000000e+00	-0,8946032	81	NA	NA
GO:0030520	bp	Intracellular estrogen receptor signaling pathway	naive	timew2pre:setsmultiple	106,61576	0,5459995	1,761826e-01	1,000000e+00	4,395492e-01	1,000000e+00	-1,0321411	47	NA	NA
GO:0048194	bp	Golgi vesicle budding	naive	timew2pre:setsmultiple	163,87345	0,5838953	1,761884e-01	1,000000e+00	1,347518e-01	1,000000e+00	-1,2247027	74	NA	NA
GO:0006517	bp	Protein deglycosylation	naive	timew2pre:setsmultiple	67,84813	0,6069753	1,766175e-01	1,000000e+00	5,521602e-01	1,000000e+00	-0,9690392	29	NA	NA
GO:0031333	bp	Negative regulation of protein containing complex assembly	naive	timew2pre:setsmultiple	226,78017	0,5162888	1,769918e-01	1,000000e+00	4,182548e-01	1,000000e+00	-1,0394281	104	NA	NA
GO:0042987	bp	Amyloid precursor protein catabolic process	naive	timew2pre:setsmultiple	89,36076	0,5296398	1,783614e-01	1,000000e+00	8,381443e-01	1,000000e+00	-0,7543077	39	NA	NA
GO:0048736	bp	Appendage development	naive	timew2pre:setsmultiple	278,67530	0,5167945	1,798057e-01	1,000000e+00	3,610832e-01	1,000000e+00	-1,0666763	129	NA	NA
GO:0034724	bp	DNA replication independent nucleosome organization	naive	timew2pre:setsmultiple	84,95785	0,5435420	1,803731e-01	1,000000e+00	2,140641e-01	1,000000e+00	-1,1885270	37	NA	NA
GO:0140014	bp	Mitotic nuclear division	naive	timew2pre:setsmultiple	442,21446	0,5274087	1,805157e-01	1,000000e+00	2,197802e-01	1,000000e+00	-1,1102436	208	NA	NA
GO:0000910	bp	Cytokinesis	naive	timew2pre:setsmultiple	276,49042	0,5371590	1,809522e-01	1,000000e+00	5,486459e-01	1,000000e+00	-0,9817571	128	NA	NA
GO:0032527	bp	Protein exit from endoplasmic reticulum	naive	timew2pre:setsmultiple	93,48693	0,5480303	1,814845e-01	1,000000e+00	6,386037e-01	1,000000e+00	-0,9181206	41	NA	NA
GO:0097306	bp	Cellular response to alcohol	naive	timew2pre:setsmultiple	144,50494	0,5023350	1,816454e-01	1,000000e+00	4,361055e-01	1,000000e+00	-1,0389427	65	NA	NA
GO:0072666	bp	Establishment of protein localization to vacuole	naive	timew2pre:setsmultiple	97,75502	0,6132133	1,817394e-01	1,000000e+00	4,271047e-01	1,000000e+00	-1,0356407	43	NA	NA
GO:0032465	bp	Regulation of cytokinesis	naive	timew2pre:setsmultiple	135,93913	0,5577137	1,833216e-01	1,000000e+00	3,734694e-01	1,000000e+00	-1,0680497	61	NA	NA
GO:2000036	bp	Regulation of stem cell population maintenance	naive	timew2pre:setsmultiple	58,81413	0,5994851	1,840138e-01	1,000000e+00	3,705263e-01	1,000000e+00	-1,0976627	25	NA	NA
GO:1901862	bp	Negative regulation of muscle tissue development	naive	timew2pre:setsmultiple	86,91981	0,5224972	1,840556e-01	1,000000e+00	1,444788e-01	1,000000e+00	-1,2626149	38	NA	NA
GO:0030488	bp	TRNA methylation	naive	timew2pre:setsmultiple	89,06294	0,5586188	1,841054e-01	1,000000e+00	4,298969e-01	1,000000e+00	-1,0398583	39	NA	NA
GO:0001754	bp	Eye photoreceptor cell differentiation	naive	timew2pre:setsmultiple	58,80567	0,4954886	1,842158e-01	1,000000e+00	5,221053e-01	1,000000e+00	-0,9753540	25	NA	NA
GO:0030522	bp	Intracellular receptor signaling pathway	naive	timew2pre:setsmultiple	488,99121	0,5336576	1,859154e-01	1,000000e+00	3,476523e-01	1,000000e+00	-1,0515214	231	NA	NA
GO:1990823	bp	Response to leukemia inhibitory factor	naive	timew2pre:setsmultiple	173,70269	0,5084363	1,859600e-01	1,000000e+00	2,631579e-01	1,000000e+00	-1,1348805	79	NA	NA
GO:0000737	bp	DNA catabolic process endonucleolytic	naive	timew2pre:setsmultiple	60,89321	0,5605577	1,863778e-01	1,000000e+00	3,713080e-01	1,000000e+00	-1,0840512	26	NA	NA
GO:0032007	bp	Negative regulation of tor signaling	naive	timew2pre:setsmultiple	93,17937	0,5641780	1,873521e-01	1,000000e+00	2,669405e-01	1,000000e+00	-1,1416383	41	NA	NA
GO:1905898	bp	Positive regulation of response to endoplasmic reticulum stress	naive	timew2pre:setsmultiple	82,40259	0,5822536	1,885406e-01	1,000000e+00	2,951496e-01	1,000000e+00	-1,1363930	36	NA	NA
GO:0050434	bp	Positive regulation of viral transcription	naive	timew2pre:setsmultiple	90,95809	0,5934191	1,889408e-01	1,000000e+00	3,419156e-01	1,000000e+00	-1,0900193	40	NA	NA
GO:0030219	bp	Megakaryocyte differentiation	naive	timew2pre:setsmultiple	141,90254	0,5358711	1,892612e-01	1,000000e+00	8,841463e-02	9,518446e-01	-1,2838313	64	NA	NA
GO:0060249	bp	Anatomical structure homeostasis	naive	timew2pre:setsmultiple	640,55073	0,5182419	1,895693e-01	1,000000e+00	2,837163e-01	1,000000e+00	-1,0724712	305	NA	NA
GO:1903573	bp	Negative regulation of response to endoplasmic reticulum stress	naive	timew2pre:setsmultiple	93,04781	0,5686074	1,899013e-01	1,000000e+00	5,739220e-01	1,000000e+00	-0,9609734	41	NA	NA
GO:0048477	bp	Oogenesis	naive	timew2pre:setsmultiple	124,94912	0,5252129	1,899483e-01	1,000000e+00	2,361963e-01	1,000000e+00	-1,1587583	56	NA	NA
GO:0010656	bp	Negative regulation of muscle cell apoptotic process	naive	timew2pre:setsmultiple	65,08020	0,4957333	1,900237e-01	1,000000e+00	5,042283e-01	1,000000e+00	-0,9827878	28	1/2	3,891824e-02
GO:0031111	bp	Negative regulation of microtubule polymerization or depolymerization	naive	timew2pre:setsmultiple	71,53620	0,5395802	1,907283e-01	1,000000e+00	9,527807e-01	1,000000e+00	-0,5837462	31	NA	NA
GO:0035113	bp	Embryonic appendage morphogenesis	naive	timew2pre:setsmultiple	200,60204	0,5216441	1,907301e-01	1,000000e+00	2,361251e-01	1,000000e+00	-1,1399274	92	NA	NA
GO:0044843	bp	Cell cycle g1 s phase transition	naive	timew2pre:setsmultiple	463,65864	0,5456594	1,913393e-01	1,000000e+00	1,378621e-01	1,000000e+00	-1,1633856	219	NA	NA
GO:0006275	bp	Regulation of DNA replication	naive	timew2pre:setsmultiple	187,90594	0,5612039	1,926477e-01	1,000000e+00	4,858300e-01	1,000000e+00	-1,0131406	86	NA	NA
GO:0045787	bp	Positive regulation of cell cycle	naive	timew2pre:setsmultiple	595,01383	0,5271730	1,927601e-01	1,000000e+00	1,648352e-01	1,000000e+00	-1,1243506	283	NA	NA
GO:0046854	bp	Phosphatidylinositol phosphorylation	naive	timew2pre:setsmultiple	103,54142	0,5467891	1,931517e-01	1,000000e+00	2,801636e-01	1,000000e+00	-1,1339776	46	NA	NA
GO:0010506	bp	Regulation of autophagy	naive	timew2pre:setsmultiple	613,41191	0,5347619	1,932474e-01	1,000000e+00	6,733267e-01	1,000000e+00	-0,9440117	292	NA	NA
GO:0034504	bp	Protein localization to nucleus	naive	timew2pre:setsmultiple	494,08931	0,5346940	1,951429e-01	1,000000e+00	8,261738e-01	1,000000e+00	-0,8659044	234	NA	NA
GO:0072384	bp	Organelle transport along microtubule	naive	timew2pre:setsmultiple	149,92448	0,5697874	1,956695e-01	1,000000e+00	7,644670e-01	1,000000e+00	-0,8366742	68	NA	NA
GO:0048284	bp	Organelle fusion	naive	timew2pre:setsmultiple	227,34919	0,5454805	1,958266e-01	1,000000e+00	3,042169e-01	1,000000e+00	-1,1002018	105	NA	NA
GO:0035136	bp	Forelimb morphogenesis	naive	timew2pre:setsmultiple	62,63413	0,4750576	1,966484e-01	1,000000e+00	2,518519e-01	1,000000e+00	-1,1788230	27	NA	NA
GO:0090090	bp	Negative regulation of canonical wnt signaling pathway	naive	timew2pre:setsmultiple	310,26279	0,5366949	1,976455e-01	1,000000e+00	3,524096e-01	1,000000e+00	-1,0652946	145	NA	NA
GO:0051783	bp	Regulation of nuclear division	naive	timew2pre:setsmultiple	297,61819	0,5206149	2,000874e-01	1,000000e+00	9,819639e-02	9,908209e-01	-1,2243531	139	NA	NA
GO:2001038	bp	Regulation of cellular response to drug	naive	timew2pre:setsmultiple	60,28338	0,5171587	2,012003e-01	1,000000e+00	2,552743e-01	1,000000e+00	-1,1764324	26	NA	NA
GO:0035329	bp	Hippo signaling	naive	timew2pre:setsmultiple	79,60700	0,5828513	2,023443e-01	1,000000e+00	9,119171e-02	9,575461e-01	-1,3455884	35	NA	NA
GO:0035264	bp	Multicellular organism growth	naive	timew2pre:setsmultiple	251,66520	0,5217835	2,039714e-01	1,000000e+00	2,062374e-01	1,000000e+00	-1,1490086	117	NA	NA
GO:0071985	bp	Multivesicular body sorting pathway	naive	timew2pre:setsmultiple	73,05249	0,5680205	2,050974e-01	1,000000e+00	3,649635e-01	1,000000e+00	-1,0944810	32	NA	NA
GO:0071548	bp	Response to dexamethasone	naive	timew2pre:setsmultiple	68,74458	0,5211361	2,053439e-01	1,000000e+00	3,347368e-01	1,000000e+00	-1,1110821	30	NA	NA
GO:0051656	bp	Establishment of organelle localization	naive	timew2pre:setsmultiple	679,42558	0,5418652	2,053844e-01	1,000000e+00	4,975025e-01	1,000000e+00	-1,0038353	325	NA	NA
GO:0045910	bp	Negative regulation of DNA recombination	naive	timew2pre:setsmultiple	68,70425	0,5665715	2,063013e-01	1,000000e+00	2,400000e-01	1,000000e+00	-1,1752403	30	NA	NA
GO:0034067	bp	Protein localization to golgi apparatus	naive	timew2pre:setsmultiple	57,90420	0,6144324	2,066420e-01	1,000000e+00	1,589474e-01	1,000000e+00	-1,2699480	25	NA	NA
GO:0044782	bp	Cilium organization	naive	timew2pre:setsmultiple	609,59749	0,5310286	2,072731e-01	1,000000e+00	2,107892e-01	1,000000e+00	-1,0993639	291	NA	NA
GO:0071407	bp	Cellular response to organic cyclic compound	naive	timew2pre:setsmultiple	911,82930	0,5106251	2,081061e-01	1,000000e+00	3,496503e-01	1,000000e+00	-1,0409225	439	NA	NA
GO:0198738	bp	Cell cell signaling by wnt	naive	timew2pre:setsmultiple	856,25395	0,5268958	2,116373e-01	1,000000e+00	5,104895e-01	1,000000e+00	-0,9975076	412	NA	NA
GO:0098760	bp	Response to interleukin 7	naive	timew2pre:setsmultiple	57,62709	0,5388970	2,138966e-01	1,000000e+00	1,536842e-01	1,000000e+00	-1,2793425	25	NA	NA
GO:1902904	bp	Negative regulation of supramolecular fiber organization	naive	timew2pre:setsmultiple	232,14635	0,5063900	2,147129e-01	1,000000e+00	7,658291e-01	1,000000e+00	-0,8666916	108	NA	NA
GO:0032387	bp	Negative regulation of intracellular transport	naive	timew2pre:setsmultiple	108,76853	0,5424642	2,147910e-01	1,000000e+00	7,561475e-01	1,000000e+00	-0,8369599	49	NA	NA
GO:0045732	bp	Positive regulation of protein catabolic process	naive	timew2pre:setsmultiple	417,88525	0,5342472	2,155350e-01	1,000000e+00	3,446553e-01	1,000000e+00	-1,0566827	198	NA	NA
GO:0003203	bp	Endocardial cushion morphogenesis	naive	timew2pre:setsmultiple	59,65663	0,5115264	2,172587e-01	1,000000e+00	2,299578e-01	1,000000e+00	-1,1986001	26	NA	NA
GO:0006356	bp	Regulation of transcription by RNA polymerase i	naive	timew2pre:setsmultiple	72,48243	0,5660103	2,184860e-01	1,000000e+00	5,192909e-01	1,000000e+00	-0,9903974	32	NA	NA
GO:0019882	bp	Antigen processing and presentation	naive	timew2pre:setsmultiple	386,71913	0,5478051	2,187743e-01	1,000000e+00	8,338338e-01	1,000000e+00	-0,8562956	183	NA	NA
GO:0007093	bp	Mitotic cell cycle checkpoint	naive	timew2pre:setsmultiple	289,79596	0,5367273	2,190521e-01	1,000000e+00	2,547643e-01	1,000000e+00	-1,1156201	136	NA	NA
GO:0010586	bp	MiRNA metabolic process	naive	timew2pre:setsmultiple	61,71841	0,5979951	2,196189e-01	1,000000e+00	7,037037e-01	1,000000e+00	-0,8496936	27	NA	NA
GO:0000462	bp	Maturation of ssu rRNA from tricistronic rRNA transcript ssu rRNA 5 8s rRNA lsu rRNA	naive	timew2pre:setsmultiple	76,64891	0,5965919	2,209572e-01	1,000000e+00	2,352332e-01	1,000000e+00	-1,1867881	34	NA	NA
GO:0035019	bp	Somatic stem cell population maintenance	naive	timew2pre:setsmultiple	110,54924	0,5645373	2,212494e-01	1,000000e+00	2,085890e-01	1,000000e+00	-1,1901804	50	NA	NA
GO:0035315	bp	Hair cell differentiation	naive	timew2pre:setsmultiple	59,39178	0,5097793	2,242959e-01	1,000000e+00	1,181435e-01	1,000000e+00	-1,3109269	26	NA	NA
GO:1904036	bp	Negative regulation of epithelial cell apoptotic process	naive	timew2pre:setsmultiple	61,52186	0,4749329	2,247734e-01	1,000000e+00	3,597884e-01	1,000000e+00	-1,0905917	27	1/2	3,891824e-02
GO:0016575	bp	Histone deacetylation	naive	timew2pre:setsmultiple	150,18785	0,5452170	2,257462e-01	1,000000e+00	2,012195e-01	1,000000e+00	-1,1738071	69	NA	NA
GO:0036010	bp	Protein localization to endosome	naive	timew2pre:setsmultiple	57,14723	0,5567788	2,268609e-01	1,000000e+00	6,947368e-02	9,402990e-01	-1,3961789	25	NA	NA
GO:1903170	bp	Negative regulation of calcium ion transmembrane transport	naive	timew2pre:setsmultiple	59,28157	0,5484884	2,272681e-01	1,000000e+00	8,544304e-01	1,000000e+00	-0,7140736	26	NA	NA
GO:0022412	bp	Cellular process involved in reproduction in multicellular organism	naive	timew2pre:setsmultiple	400,28220	0,5152845	2,275027e-01	1,000000e+00	3,806194e-01	1,000000e+00	-1,0430045	190	NA	NA
GO:0010822	bp	Positive regulation of mitochondrion organization	naive	timew2pre:setsmultiple	227,03429	0,5596982	2,279100e-01	1,000000e+00	6,646586e-01	1,000000e+00	-0,9268998	106	NA	NA
GO:0006298	bp	Mismatch repair	naive	timew2pre:setsmultiple	67,81993	0,5291383	2,280508e-01	1,000000e+00	4,042105e-01	1,000000e+00	-1,0615036	30	NA	NA
GO:0051784	bp	Negative regulation of nuclear division	naive	timew2pre:setsmultiple	93,27689	0,5212621	2,290547e-01	1,000000e+00	1,158974e-01	1,000000e+00	-1,2890909	42	NA	NA
GO:0006892	bp	Post golgi vesicle mediated transport	naive	timew2pre:setsmultiple	204,06208	0,5733042	2,301644e-01	1,000000e+00	4,718310e-01	1,000000e+00	-1,0252987	95	NA	NA
GO:0030279	bp	Negative regulation of ossification	naive	timew2pre:setsmultiple	107,98568	0,4831806	2,303687e-01	1,000000e+00	1,588115e-01	1,000000e+00	-1,2316191	49	NA	NA
GO:0014888	bp	Striated muscle adaptation	naive	timew2pre:setsmultiple	93,15868	0,5085195	2,316396e-01	1,000000e+00	2,164103e-01	1,000000e+00	-1,1904918	42	NA	NA
GO:0016242	bp	Negative regulation of macroautophagy	naive	timew2pre:setsmultiple	71,93205	0,5048893	2,319469e-01	1,000000e+00	6,757039e-01	1,000000e+00	-0,8824729	32	1/2	3,891824e-02
GO:0006471	bp	Protein adp ribosylation	naive	timew2pre:setsmultiple	74,02773	0,5420725	2,327709e-01	1,000000e+00	2,371996e-01	1,000000e+00	-1,1820892	33	NA	NA
GO:0006921	bp	Cellular component disassembly involved in execution phase of apoptosis	naive	timew2pre:setsmultiple	65,44869	0,5227135	2,341222e-01	1,000000e+00	5,563751e-01	1,000000e+00	-0,9630736	29	NA	NA
GO:0051648	bp	Vesicle localization	naive	timew2pre:setsmultiple	364,73473	0,5515162	2,342387e-01	1,000000e+00	4,780000e-01	1,000000e+00	-1,0059829	173	NA	NA
GO:0090224	bp	Regulation of spindle organization	naive	timew2pre:setsmultiple	80,31195	0,5397848	2,349174e-01	1,000000e+00	4,798762e-01	1,000000e+00	-1,0130083	36	NA	NA
GO:0044774	bp	Mitotic DNA integrity checkpoint	naive	timew2pre:setsmultiple	193,26745	0,5471498	2,364670e-01	1,000000e+00	2,452069e-01	1,000000e+00	-1,1332733	90	NA	NA
GO:0048857	bp	Neural nucleus development	naive	timew2pre:setsmultiple	103,46209	0,4912197	2,368532e-01	1,000000e+00	7,264344e-01	1,000000e+00	-0,8556160	47	NA	NA
GO:0097352	bp	Autophagosome maturation	naive	timew2pre:setsmultiple	80,20631	0,5478796	2,374395e-01	1,000000e+00	6,532508e-01	1,000000e+00	-0,9126106	36	NA	NA
GO:0002200	bp	Somatic diversification of immune receptors	naive	timew2pre:setsmultiple	113,85805	0,5486893	2,391782e-01	1,000000e+00	6,540430e-01	1,000000e+00	-0,9160262	52	NA	NA
GO:0040001	bp	Establishment of mitotic spindle localization	naive	timew2pre:setsmultiple	63,09976	0,5823004	2,398297e-01	1,000000e+00	5,824524e-01	1,000000e+00	-0,9377649	28	NA	NA
GO:0032388	bp	Positive regulation of intracellular transport	naive	timew2pre:setsmultiple	386,81089	0,5314444	2,399765e-01	1,000000e+00	2,912913e-01	1,000000e+00	-1,0803168	184	NA	NA
GO:0051147	bp	Regulation of muscle cell differentiation	naive	timew2pre:setsmultiple	265,41072	0,4950634	2,403474e-01	1,000000e+00	3,179539e-01	1,000000e+00	-1,0838600	125	NA	NA
GO:0010907	bp	Positive regulation of glucose metabolic process	naive	timew2pre:setsmultiple	71,58900	0,5076633	2,406012e-01	1,000000e+00	3,128259e-01	1,000000e+00	-1,1244526	32	NA	NA
GO:0007389	bp	Pattern specification process	naive	timew2pre:setsmultiple	572,86540	0,5198087	2,419253e-01	1,000000e+00	5,595081e-03	2,825575e-01	-1,3260825	275	NA	NA
GO:0035107	bp	Appendage morphogenesis	naive	timew2pre:setsmultiple	230,04367	0,5114717	2,440053e-01	1,000000e+00	1,306533e-01	1,000000e+00	-1,2119706	108	NA	NA
GO:0045815	bp	Positive regulation of gene expression epigenetic	naive	timew2pre:setsmultiple	115,69463	0,5534453	2,444629e-01	1,000000e+00	4,882293e-01	1,000000e+00	-1,0132152	53	NA	NA
GO:0036257	bp	Multivesicular body organization	naive	timew2pre:setsmultiple	65,03960	0,5794758	2,450209e-01	1,000000e+00	4,214963e-01	1,000000e+00	-1,0509459	29	NA	NA
GO:0016482	bp	Cytosolic transport	naive	timew2pre:setsmultiple	312,35877	0,5524597	2,458459e-01	1,000000e+00	2,838516e-01	1,000000e+00	-1,0913147	148	NA	NA
GO:1902117	bp	Positive regulation of organelle assembly	naive	timew2pre:setsmultiple	130,26739	0,5514972	2,458847e-01	1,000000e+00	2,216547e-01	1,000000e+00	-1,1735424	60	NA	NA
GO:0045668	bp	Negative regulation of osteoblast differentiation	naive	timew2pre:setsmultiple	67,06257	0,4672935	2,478209e-01	1,000000e+00	7,263158e-02	9,402990e-01	-1,3696097	30	NA	NA
GO:0044784	bp	Metaphase anaphase transition of cell cycle	naive	timew2pre:setsmultiple	88,20289	0,5492092	2,482935e-01	1,000000e+00	1,359423e-01	1,000000e+00	-1,2616331	40	NA	NA
GO:0090150	bp	Establishment of protein localization to membrane	naive	timew2pre:setsmultiple	604,48651	0,5609808	2,513431e-01	1,000000e+00	3,526474e-01	1,000000e+00	-1,0510355	291	NA	NA
GO:0006308	bp	DNA catabolic process	naive	timew2pre:setsmultiple	73,26939	0,5491493	2,519293e-01	1,000000e+00	3,719958e-01	1,000000e+00	-1,0853966	33	NA	NA
GO:0043628	bp	NcRNA 3 end processing	naive	timew2pre:setsmultiple	79,56464	0,5653381	2,531232e-01	1,000000e+00	5,098039e-01	1,000000e+00	-0,9885456	36	NA	NA
GO:0009913	bp	Epidermal cell differentiation	naive	timew2pre:setsmultiple	235,56670	0,4957468	2,537717e-01	1,000000e+00	7,738693e-02	9,402990e-01	-1,2694928	111	NA	NA
GO:0045682	bp	Regulation of epidermis development	naive	timew2pre:setsmultiple	119,41844	0,5079034	2,538649e-01	1,000000e+00	1,734694e-02	6,084540e-01	-1,4908973	55	NA	NA
GO:1905818	bp	Regulation of chromosome separation	naive	timew2pre:setsmultiple	96,36896	0,5505200	2,540593e-01	1,000000e+00	1,147541e-01	1,000000e+00	-1,2896287	44	NA	NA
GO:0032506	bp	Cytokinetic process	naive	timew2pre:setsmultiple	73,16958	0,5386084	2,545216e-01	1,000000e+00	4,702194e-01	1,000000e+00	-1,0210011	33	NA	NA
GO:0051148	bp	Negative regulation of muscle cell differentiation	naive	timew2pre:setsmultiple	96,32965	0,4900205	2,549537e-01	1,000000e+00	5,317623e-01	1,000000e+00	-0,9792330	44	NA	NA
GO:0045005	bp	DNA dependent DNA replication maintenance of fidelity	naive	timew2pre:setsmultiple	79,47812	0,5471191	2,552855e-01	1,000000e+00	1,372549e-01	1,000000e+00	-1,2626357	36	NA	NA
GO:0007528	bp	Neuromuscular junction development	naive	timew2pre:setsmultiple	94,20691	0,5352227	2,554702e-01	1,000000e+00	5,143737e-01	1,000000e+00	-0,9923387	43	NA	NA
GO:0031297	bp	Replication fork processing	naive	timew2pre:setsmultiple	60,39919	0,5594489	2,557220e-01	1,000000e+00	2,539683e-01	1,000000e+00	-1,1769106	27	NA	NA
GO:0007292	bp	Female gamete generation	naive	timew2pre:setsmultiple	194,05656	0,5145960	2,567944e-01	1,000000e+00	7,636364e-01	1,000000e+00	-0,8513443	91	NA	NA
GO:1902475	bp	L alpha amino acid transmembrane transport	naive	timew2pre:setsmultiple	81,51952	0,5089510	2,569714e-01	1,000000e+00	2,171665e-01	1,000000e+00	-1,1842268	37	NA	NA
GO:0051653	bp	Spindle localization	naive	timew2pre:setsmultiple	81,50824	0,5689189	2,572517e-01	1,000000e+00	5,480869e-01	1,000000e+00	-0,9661632	37	NA	NA
GO:0060563	bp	Neuroepithelial cell differentiation	naive	timew2pre:setsmultiple	73,03681	0,4987403	2,579948e-01	1,000000e+00	3,087691e-03	2,206841e-01	-1,7402714	33	NA	NA
GO:0061001	bp	Regulation of dendritic spine morphogenesis	naive	timew2pre:setsmultiple	83,56387	0,5100820	2,585128e-01	1,000000e+00	7,327141e-02	9,402990e-01	-1,3625105	38	NA	NA
GO:0016050	bp	Vesicle organization	naive	timew2pre:setsmultiple	570,99622	0,5466802	2,593929e-01	1,000000e+00	5,654346e-01	1,000000e+00	-0,9765551	275	NA	NA
GO:0050798	bp	Activated t cell proliferation	naive	timew2pre:setsmultiple	60,18584	0,4774608	2,618904e-01	1,000000e+00	6,560847e-02	9,402990e-01	-1,3967565	27	NA	NA
GO:0071392	bp	Cellular response to estradiol stimulus	naive	timew2pre:setsmultiple	64,41827	0,5107904	2,621742e-01	1,000000e+00	2,528978e-02	6,507060e-01	-1,5123212	29	NA	NA
GO:0051294	bp	Establishment of spindle orientation	naive	timew2pre:setsmultiple	64,40967	0,5702724	2,624166e-01	1,000000e+00	5,879874e-01	1,000000e+00	-0,9461378	29	NA	NA
GO:0006998	bp	Nuclear envelope organization	naive	timew2pre:setsmultiple	100,12069	0,5661506	2,641095e-01	1,000000e+00	3,997955e-01	1,000000e+00	-1,0636412	46	NA	NA
GO:0097327	bp	Response to antineoplastic agent	naive	timew2pre:setsmultiple	162,56295	0,5141355	2,642271e-01	1,000000e+00	5,268490e-01	1,000000e+00	-0,9867301	76	NA	NA
GO:1901616	bp	Organic hydroxy compound catabolic process	naive	timew2pre:setsmultiple	108,47015	0,4834777	2,644622e-01	1,000000e+00	9,815951e-02	9,908209e-01	-1,3003873	50	NA	NA
GO:0035967	bp	Cellular response to topologically incorrect protein	naive	timew2pre:setsmultiple	312,91142	0,5396448	2,649708e-01	1,000000e+00	7,655311e-01	1,000000e+00	-0,8858369	149	NA	NA
GO:0002220	bp	Innate immune response activating cell surface receptor signaling pathway	naive	timew2pre:setsmultiple	193,48571	0,5597837	2,661269e-01	1,000000e+00	3,838384e-01	1,000000e+00	-1,0627756	91	NA	NA
GO:0060603	bp	Mammary gland duct morphogenesis	naive	timew2pre:setsmultiple	62,09746	0,5021738	2,679660e-01	1,000000e+00	1,783012e-02	6,084540e-01	-1,5571751	28	NA	NA
GO:0071774	bp	Response to fibroblast growth factor	naive	timew2pre:setsmultiple	226,34515	0,5178210	2,683859e-01	1,000000e+00	8,062249e-01	1,000000e+00	-0,8351806	107	NA	NA
GO:0072332	bp	Intrinsic apoptotic signaling pathway by p53 class mediator	naive	timew2pre:setsmultiple	149,88848	0,4984558	2,685486e-01	1,000000e+00	1,683570e-01	1,000000e+00	-1,1977725	70	1/2	4,575660e-02
GO:0045445	bp	Myoblast differentiation	naive	timew2pre:setsmultiple	149,87474	0,5031293	2,688074e-01	1,000000e+00	6,612576e-01	1,000000e+00	-0,9120023	70	NA	NA
GO:0046164	bp	Alcohol catabolic process	naive	timew2pre:setsmultiple	87,33627	0,5069616	2,691151e-01	1,000000e+00	2,935118e-01	1,000000e+00	-1,1239824	40	NA	NA
GO:0022406	bp	Membrane docking	naive	timew2pre:setsmultiple	335,06189	0,5441942	2,700919e-01	1,000000e+00	6,580000e-01	1,000000e+00	-0,9358071	160	NA	NA
GO:0040014	bp	Regulation of multicellular organism growth	naive	timew2pre:setsmultiple	99,83717	0,5143340	2,706125e-01	1,000000e+00	1,993865e-01	1,000000e+00	-1,2007261	46	NA	NA
GO:1901216	bp	Positive regulation of neuron death	naive	timew2pre:setsmultiple	159,92717	0,5056458	2,744988e-01	1,000000e+00	5,906788e-01	1,000000e+00	-0,9528900	75	1/2	4,575660e-02
GO:0061919	bp	Process utilizing autophagic mechanism	naive	timew2pre:setsmultiple	922,88864	0,5296760	2,750401e-01	1,000000e+00	7,132867e-01	1,000000e+00	-0,9396324	449	NA	NA
GO:0072665	bp	Protein localization to vacuole	naive	timew2pre:setsmultiple	122,55721	0,5897914	2,752451e-01	1,000000e+00	4,979592e-01	1,000000e+00	-0,9995244	57	NA	NA
GO:0006383	bp	Transcription by RNA polymerase iii	naive	timew2pre:setsmultiple	116,28402	0,5659964	2,759367e-01	1,000000e+00	1,775510e-01	1,000000e+00	-1,2122571	54	NA	NA
GO:0032869	bp	Cellular response to insulin stimulus	naive	timew2pre:setsmultiple	367,30170	0,5054894	2,763921e-01	1,000000e+00	7,132867e-01	1,000000e+00	-0,9157935	176	NA	NA
GO:0030177	bp	Positive regulation of wnt signaling pathway	naive	timew2pre:setsmultiple	311,99863	0,5496628	2,769679e-01	1,000000e+00	6,813627e-01	1,000000e+00	-0,9269033	149	NA	NA
GO:0048278	bp	Vesicle docking	naive	timew2pre:setsmultiple	112,06633	0,5648984	2,771211e-01	1,000000e+00	7,789150e-01	1,000000e+00	-0,8161616	52	NA	NA
GO:0051058	bp	Negative regulation of small gtpase mediated signal transduction	naive	timew2pre:setsmultiple	105,81540	0,5274541	2,771290e-01	1,000000e+00	1,649590e-01	1,000000e+00	-1,2266142	49	NA	NA
GO:0030010	bp	Establishment of cell polarity	naive	timew2pre:setsmultiple	236,05248	0,5173912	2,772980e-01	1,000000e+00	8,088531e-01	1,000000e+00	-0,8459498	112	NA	NA
GO:1903018	bp	Regulation of glycoprotein metabolic process	naive	timew2pre:setsmultiple	80,55378	0,4894266	2,816220e-01	1,000000e+00	2,224757e-01	1,000000e+00	1,0841425	37	NA	NA
GO:0071453	bp	Cellular response to oxygen levels	naive	timew2pre:setsmultiple	401,52544	0,5320404	2,825206e-01	1,000000e+00	7,792208e-02	9,402990e-01	-1,2250007	193	NA	NA
GO:0033143	bp	Regulation of intracellular steroid hormone receptor signaling pathway	naive	timew2pre:setsmultiple	140,70784	0,5465772	2,858995e-01	1,000000e+00	6,642930e-01	1,000000e+00	-0,9095168	66	NA	NA
GO:1901976	bp	Regulation of cell cycle checkpoint	naive	timew2pre:setsmultiple	61,42142	0,5694638	2,880209e-01	1,000000e+00	1,638478e-01	1,000000e+00	-1,2525591	28	NA	NA
GO:1904589	bp	Regulation of protein import	naive	timew2pre:setsmultiple	107,38643	0,5430014	2,888161e-01	1,000000e+00	6,411043e-01	1,000000e+00	-0,9191437	50	NA	NA
GO:0051291	bp	Protein heterooligomerization	naive	timew2pre:setsmultiple	142,58626	0,5197457	2,897167e-01	1,000000e+00	7,411168e-01	1,000000e+00	-0,8590683	67	NA	NA
GO:0006904	bp	Vesicle docking involved in exocytosis	naive	timew2pre:setsmultiple	73,95484	0,5575987	2,900506e-01	1,000000e+00	8,093264e-01	1,000000e+00	-0,7667961	34	NA	NA
GO:0072595	bp	Maintenance of protein localization in organelle	naive	timew2pre:setsmultiple	78,13953	0,5349373	2,901395e-01	1,000000e+00	8,452012e-01	1,000000e+00	-0,7354959	36	NA	NA
GO:0072175	bp	Epithelial tube formation	naive	timew2pre:setsmultiple	206,45427	0,5263682	2,903211e-01	1,000000e+00	2,279116e-01	1,000000e+00	-1,1441541	98	NA	NA
GO:2001022	bp	Positive regulation of response to DNA damage stimulus	naive	timew2pre:setsmultiple	181,51974	0,5257854	2,946377e-01	1,000000e+00	2,601215e-01	1,000000e+00	-1,1284214	86	NA	NA
GO:0002504	bp	Antigen processing and presentation of peptide or polysaccharide antigen via mhc class ii	naive	timew2pre:setsmultiple	169,10749	0,5448777	2,956759e-01	1,000000e+00	5,743175e-01	1,000000e+00	-0,9667928	80	NA	NA
GO:0045981	bp	Positive regulation of nucleotide metabolic process	naive	timew2pre:setsmultiple	67,45971	0,5118306	2,959484e-01	1,000000e+00	6,526758e-01	1,000000e+00	-0,9050628	31	1/2	3,891824e-02
GO:0017038	bp	Protein import	naive	timew2pre:setsmultiple	349,40061	0,5432259	2,960279e-01	1,000000e+00	8,550000e-01	1,000000e+00	-0,8324765	168	NA	NA
GO:0035148	bp	Tube formation	naive	timew2pre:setsmultiple	230,72122	0,5213346	2,964280e-01	1,000000e+00	2,743719e-01	1,000000e+00	-1,1129551	110	NA	NA
GO:0003333	bp	Amino acid transmembrane transport	naive	timew2pre:setsmultiple	111,18731	0,4888519	2,969136e-01	1,000000e+00	1,545548e-01	1,000000e+00	-1,2278808	52	NA	NA
GO:0042733	bp	Embryonic digit morphogenesis	naive	timew2pre:setsmultiple	100,77728	0,5311636	2,976257e-01	1,000000e+00	1,967213e-01	1,000000e+00	-1,2014001	47	NA	NA
GO:0070585	bp	Protein localization to mitochondrion	naive	timew2pre:setsmultiple	273,65314	0,5575777	2,978013e-01	1,000000e+00	7,913741e-01	1,000000e+00	-0,8625432	131	NA	NA
GO:0046834	bp	Lipid phosphorylation	naive	timew2pre:setsmultiple	119,42219	0,5191243	2,981642e-01	1,000000e+00	4,652352e-01	1,000000e+00	-1,0161310	56	NA	NA
GO:0051290	bp	Protein heterotetramerization	naive	timew2pre:setsmultiple	54,77695	0,5226360	2,982315e-01	1,000000e+00	8,947368e-02	9,575461e-01	-1,3572540	25	NA	NA
GO:0009953	bp	Dorsal ventral pattern formation	naive	timew2pre:setsmultiple	106,89882	0,5302909	3,001633e-01	1,000000e+00	1,876264e-02	6,084540e-01	-1,5043737	50	NA	NA
GO:0033683	bp	Nucleotide excision repair DNA incision	naive	timew2pre:setsmultiple	86,10166	0,5764114	3,004722e-01	1,000000e+00	2,955716e-01	1,000000e+00	-1,1200284	40	NA	NA
GO:0051702	bp	Interaction with symbiont	naive	timew2pre:setsmultiple	119,30042	0,5509363	3,008723e-01	1,000000e+00	9,437628e-01	1,000000e+00	-0,6509529	56	NA	NA
GO:0055078	bp	Sodium ion homeostasis	naive	timew2pre:setsmultiple	56,77643	0,5018709	3,016377e-01	1,000000e+00	1,075949e-01	1,000000e+00	-1,3258335	26	NA	NA
GO:0016052	bp	Carbohydrate catabolic process	naive	timew2pre:setsmultiple	330,60368	0,4875696	3,016477e-01	1,000000e+00	8,490000e-01	1,000000e+00	-0,8335020	159	1/2	4,682887e-02
GO:0007163	bp	Establishment or maintenance of cell polarity	naive	timew2pre:setsmultiple	369,25992	0,4909254	3,029941e-01	1,000000e+00	7,740000e-01	1,000000e+00	-0,8858840	178	NA	NA
GO:0008207	bp	C21 steroid hormone metabolic process	naive	timew2pre:setsmultiple	60,90922	0,5034411	3,037738e-01	1,000000e+00	6,131078e-02	9,225301e-01	-1,4017545	28	NA	NA
GO:0034308	bp	Primary alcohol metabolic process	naive	timew2pre:setsmultiple	127,35469	0,4950123	3,056524e-01	1,000000e+00	4,014300e-01	1,000000e+00	-1,0503798	60	NA	NA
GO:0030856	bp	Regulation of epithelial cell differentiation	naive	timew2pre:setsmultiple	203,40827	0,5151099	3,071864e-01	1,000000e+00	1,085427e-01	1,000000e+00	-1,2328243	97	NA	NA
GO:0014911	bp	Positive regulation of smooth muscle cell migration	naive	timew2pre:setsmultiple	73,33685	0,4497333	3,074749e-01	1,000000e+00	2,466321e-01	1,000000e+00	-1,1746682	34	NA	NA
GO:0032006	bp	Regulation of tor signaling	naive	timew2pre:setsmultiple	180,75457	0,5248619	3,085233e-01	1,000000e+00	7,378543e-01	1,000000e+00	-0,8623623	86	NA	NA
GO:0014741	bp	Negative regulation of muscle hypertrophy	naive	timew2pre:setsmultiple	54,44298	0,4715652	3,092308e-01	1,000000e+00	4,368421e-01	1,000000e+00	-1,0394810	25	NA	NA
GO:0060999	bp	Positive regulation of dendritic spine development	naive	timew2pre:setsmultiple	81,57023	0,5272868	3,102994e-01	1,000000e+00	1,320949e-01	1,000000e+00	-1,2814524	38	NA	NA
GO:0110020	bp	Regulation of actomyosin structure organization	naive	timew2pre:setsmultiple	160,00719	0,4967716	3,122432e-01	1,000000e+00	4,265451e-01	1,000000e+00	-1,0489305	76	NA	NA
GO:0018209	bp	Peptidyl serine modification	naive	timew2pre:setsmultiple	518,97829	0,5111701	3,127303e-01	1,000000e+00	7,312687e-01	1,000000e+00	-0,9175620	252	NA	NA
GO:0033238	bp	Regulation of cellular amine metabolic process	naive	timew2pre:setsmultiple	137,26030	0,5825569	3,144355e-01	1,000000e+00	6,156187e-01	1,000000e+00	-0,9414621	65	NA	NA
GO:0072659	bp	Protein localization to plasma membrane	naive	timew2pre:setsmultiple	457,87384	0,5145445	3,145020e-01	1,000000e+00	3,986014e-01	1,000000e+00	-1,0349936	222	NA	NA
GO:1902017	bp	Regulation of cilium assembly	naive	timew2pre:setsmultiple	91,68741	0,5354526	3,173787e-01	1,000000e+00	4,589322e-01	1,000000e+00	-1,0250654	43	NA	NA
GO:0061912	bp	Selective autophagy	naive	timew2pre:setsmultiple	104,06074	0,5508155	3,185717e-01	1,000000e+00	3,719262e-01	1,000000e+00	-1,0680772	49	NA	NA
GO:0061640	bp	Cytoskeleton dependent cytokinesis	naive	timew2pre:setsmultiple	163,77547	0,5210933	3,189305e-01	1,000000e+00	6,190476e-01	1,000000e+00	-0,9374671	78	NA	NA
GO:0070192	bp	Chromosome organization involved in meiotic cell cycle	naive	timew2pre:setsmultiple	68,74649	0,5218670	3,198194e-01	1,000000e+00	3,326382e-01	1,000000e+00	-1,1142730	32	NA	NA
GO:0046782	bp	Regulation of viral transcription	naive	timew2pre:setsmultiple	122,58690	0,5678784	3,198529e-01	1,000000e+00	3,380855e-01	1,000000e+00	-1,0954017	58	NA	NA
GO:0070918	bp	Production of small RNA involved in gene silencing by RNA	naive	timew2pre:setsmultiple	95,69594	0,5688267	3,208329e-01	1,000000e+00	9,917864e-01	1,000000e+00	-0,5053580	45	NA	NA
GO:0002756	bp	Myd88 independent toll like receptor signaling pathway	naive	timew2pre:setsmultiple	62,42408	0,5588715	3,219227e-01	1,000000e+00	8,535300e-01	1,000000e+00	-0,7215377	29	NA	NA
GO:1904591	bp	Positive regulation of protein import	naive	timew2pre:setsmultiple	70,70640	0,5318865	3,234691e-01	1,000000e+00	7,492163e-01	1,000000e+00	-0,8300956	33	NA	NA
GO:0006612	bp	Protein targeting to membrane	naive	timew2pre:setsmultiple	361,51855	0,5675373	3,242645e-01	1,000000e+00	4,890000e-01	1,000000e+00	-1,0029126	175	NA	NA
GO:1902108	bp	Regulation of mitochondrial membrane permeability involved in apoptotic process	naive	timew2pre:setsmultiple	116,17807	0,5370300	3,250105e-01	1,000000e+00	1,765306e-01	1,000000e+00	-1,2182694	55	NA	NA
GO:0043486	bp	Histone exchange	naive	timew2pre:setsmultiple	78,95736	0,5241364	3,251776e-01	1,000000e+00	2,874871e-01	1,000000e+00	-1,1415116	37	NA	NA
GO:0032410	bp	Negative regulation of transporter activity	naive	timew2pre:setsmultiple	109,96162	0,5286214	3,257249e-01	1,000000e+00	7,574207e-01	1,000000e+00	-0,8418130	52	NA	NA
GO:0010507	bp	Negative regulation of autophagy	naive	timew2pre:setsmultiple	146,97415	0,5099341	3,264450e-01	1,000000e+00	8,580122e-01	1,000000e+00	-0,7648540	70	1/2	4,575660e-02
GO:0010259	bp	Multicellular organism aging	naive	timew2pre:setsmultiple	58,05433	0,5166978	3,283095e-01	1,000000e+00	3,015873e-01	1,000000e+00	-1,1257488	27	NA	NA
GO:0097345	bp	Mitochondrial outer membrane permeabilization	naive	timew2pre:setsmultiple	105,71907	0,5402814	3,285646e-01	1,000000e+00	2,464213e-01	1,000000e+00	-1,1599646	50	NA	NA
GO:0042177	bp	Negative regulation of protein catabolic process	naive	timew2pre:setsmultiple	232,79975	0,5320824	3,293067e-01	1,000000e+00	9,064386e-01	1,000000e+00	-0,7460101	112	NA	NA
GO:0051258	bp	Protein polymerization	naive	timew2pre:setsmultiple	460,66425	0,5050905	3,294679e-01	1,000000e+00	9,310689e-01	1,000000e+00	-0,7871132	224	NA	NA
GO:0030835	bp	Negative regulation of actin filament depolymerization	naive	timew2pre:setsmultiple	70,48916	0,5385086	3,299850e-01	1,000000e+00	3,228840e-01	1,000000e+00	-1,1147918	33	NA	NA
GO:0042158	bp	Lipoprotein biosynthetic process	naive	timew2pre:setsmultiple	171,37131	0,5363381	3,307820e-01	1,000000e+00	5,176946e-01	1,000000e+00	-0,9953058	82	NA	NA
GO:0048066	bp	Developmental pigmentation	naive	timew2pre:setsmultiple	72,52558	0,5155357	3,311745e-01	1,000000e+00	5,450777e-01	1,000000e+00	-0,9687113	34	NA	NA
GO:1904031	bp	Positive regulation of cyclin dependent protein kinase activity	naive	timew2pre:setsmultiple	60,04216	0,4955321	3,314892e-01	1,000000e+00	5,454545e-01	1,000000e+00	-0,9558278	28	NA	NA
GO:0097711	bp	Ciliary basal body plasma membrane docking	naive	timew2pre:setsmultiple	187,69588	0,5349208	3,317847e-01	1,000000e+00	5,529768e-01	1,000000e+00	-0,9779550	90	NA	NA
GO:0001825	bp	Blastocyst formation	naive	timew2pre:setsmultiple	64,19321	0,5080657	3,318625e-01	1,000000e+00	6,726316e-01	1,000000e+00	-0,8908244	30	NA	NA
GO:0060395	bp	Smad protein signal transduction	naive	timew2pre:setsmultiple	101,43244	0,5164496	3,325777e-01	1,000000e+00	3,995902e-02	7,963153e-01	-1,4127601	48	NA	NA
GO:0043242	bp	Negative regulation of protein containing complex disassembly	naive	timew2pre:setsmultiple	130,20624	0,5370217	3,336403e-01	1,000000e+00	5,711382e-01	1,000000e+00	-0,9722551	62	NA	NA
GO:0000731	bp	DNA synthesis involved in DNA repair	naive	timew2pre:setsmultiple	93,11250	0,5517286	3,342565e-01	1,000000e+00	9,631148e-02	9,833707e-01	-1,3098187	44	NA	NA
GO:0060425	bp	Lung morphogenesis	naive	timew2pre:setsmultiple	72,40786	0,5277090	3,346883e-01	1,000000e+00	6,984456e-01	1,000000e+00	-0,8702367	34	NA	NA
GO:0006890	bp	Retrograde vesicle mediated transport golgi to endoplasmic reticulum	naive	timew2pre:setsmultiple	154,78183	0,5550936	3,347125e-01	1,000000e+00	8,622087e-01	1,000000e+00	-0,7712400	74	NA	NA
GO:0090316	bp	Positive regulation of intracellular protein transport	naive	timew2pre:setsmultiple	283,40471	0,5339497	3,351830e-01	1,000000e+00	3,009027e-01	1,000000e+00	-1,0894072	137	NA	NA
GO:0051781	bp	Positive regulation of cell division	naive	timew2pre:setsmultiple	107,43913	0,4869487	3,369711e-01	1,000000e+00	5,127943e-01	1,000000e+00	-0,9955002	51	NA	NA
GO:0090502	bp	RNA phosphodiester bond hydrolysis endonucleolytic	naive	timew2pre:setsmultiple	132,10849	0,5649043	3,370252e-01	1,000000e+00	6,988810e-01	1,000000e+00	-0,8874265	63	NA	NA
GO:0043433	bp	Negative regulation of DNA binding transcription factor activity	naive	timew2pre:setsmultiple	246,59937	0,4988674	3,372523e-01	1,000000e+00	3,564257e-01	1,000000e+00	-1,0683022	119	1/2	4,631706e-02
GO:0060998	bp	Regulation of dendritic spine development	naive	timew2pre:setsmultiple	132,09607	0,5273860	3,373019e-01	1,000000e+00	2,288911e-01	1,000000e+00	-1,1622422	63	NA	NA
GO:0009408	bp	Response to heat	naive	timew2pre:setsmultiple	321,91610	0,5349892	3,374419e-01	1,000000e+00	8,780000e-01	1,000000e+00	-0,8084470	156	NA	NA
GO:0034766	bp	Negative regulation of ion transmembrane transport	naive	timew2pre:setsmultiple	132,07535	0,5138612	3,377639e-01	1,000000e+00	8,087487e-01	1,000000e+00	-0,7998484	63	NA	NA
GO:0006505	bp	Gpi anchor metabolic process	naive	timew2pre:setsmultiple	63,99756	0,5605546	3,380837e-01	1,000000e+00	4,989474e-01	1,000000e+00	-0,9994934	30	NA	NA
GO:0045740	bp	Positive regulation of DNA replication	naive	timew2pre:setsmultiple	59,83494	0,5563449	3,382997e-01	1,000000e+00	4,672304e-01	1,000000e+00	-1,0063672	28	NA	NA
GO:0007033	bp	Vacuole organization	naive	timew2pre:setsmultiple	309,64214	0,5175517	3,384681e-01	1,000000e+00	8,026052e-01	1,000000e+00	-0,8609800	150	1/2	4,682887e-02
GO:0032781	bp	Positive regulation of atpase activity	naive	timew2pre:setsmultiple	111,46766	0,5509423	3,391201e-01	1,000000e+00	7,656090e-01	1,000000e+00	-0,8339871	53	NA	NA
GO:0019985	bp	Translesion synthesis	naive	timew2pre:setsmultiple	78,41061	0,5471885	3,408459e-01	1,000000e+00	2,554292e-01	1,000000e+00	-1,1626176	37	NA	NA
GO:0016180	bp	SnRNA processing	naive	timew2pre:setsmultiple	53,50704	0,5716033	3,412060e-01	1,000000e+00	4,757895e-01	1,000000e+00	-1,0161623	25	NA	NA
GO:1905114	bp	Cell surface receptor signaling pathway involved in cell cell signaling	naive	timew2pre:setsmultiple	940,74397	0,5164077	3,436001e-01	1,000000e+00	2,527473e-01	1,000000e+00	-1,0691192	462	NA	NA
GO:0003407	bp	Neural retina development	naive	timew2pre:setsmultiple	74,13783	0,5096974	3,448884e-01	1,000000e+00	5,834197e-01	1,000000e+00	-0,9506912	35	NA	NA
GO:0060969	bp	Negative regulation of gene silencing	naive	timew2pre:setsmultiple	55,46225	0,5018174	3,455643e-01	1,000000e+00	4,259259e-01	1,000000e+00	1,0068560	26	NA	NA
GO:1904377	bp	Positive regulation of protein localization to cell periphery	naive	timew2pre:setsmultiple	100,82874	0,5212989	3,479927e-01	1,000000e+00	1,752049e-01	1,000000e+00	-1,2133355	48	NA	NA
GO:0051205	bp	Protein insertion into membrane	naive	timew2pre:setsmultiple	111,08664	0,5452684	3,484373e-01	1,000000e+00	4,176049e-01	1,000000e+00	-1,0477807	53	NA	NA
GO:0002562	bp	Somatic diversification of immune receptors via germline recombination within a single locus	naive	timew2pre:setsmultiple	94,61001	0,5393365	3,492224e-01	1,000000e+00	7,186858e-01	1,000000e+00	-0,8655368	45	NA	NA
GO:0007224	bp	Smoothened signaling pathway	naive	timew2pre:setsmultiple	221,41651	0,5043841	3,495370e-01	1,000000e+00	8,232932e-02	9,498341e-01	-1,2604871	107	NA	NA
GO:0006900	bp	Vesicle budding from membrane	naive	timew2pre:setsmultiple	200,99770	0,5586583	3,501840e-01	1,000000e+00	5,427136e-01	1,000000e+00	-0,9798469	97	NA	NA
GO:0050852	bp	T cell receptor signaling pathway	naive	timew2pre:setsmultiple	316,86068	0,5534733	3,518090e-01	1,000000e+00	6,556557e-01	1,000000e+00	-0,9350822	154	NA	NA
GO:0045616	bp	Regulation of keratinocyte differentiation	naive	timew2pre:setsmultiple	61,45222	0,5174583	3,534467e-01	1,000000e+00	1,053741e-01	1,000000e+00	-1,3191010	29	NA	NA
GO:0051054	bp	Positive regulation of DNA metabolic process	naive	timew2pre:setsmultiple	336,91172	0,5147269	3,553872e-01	1,000000e+00	4,390000e-01	1,000000e+00	-1,0205619	164	NA	NA
GO:0009792	bp	Embryo development ending in birth or egg hatching	naive	timew2pre:setsmultiple	991,75033	0,5088115	3,558172e-01	1,000000e+00	3,746254e-01	1,000000e+00	-1,0334702	488	NA	NA
GO:0048814	bp	Regulation of dendrite morphogenesis	naive	timew2pre:setsmultiple	153,76024	0,5139549	3,559903e-01	1,000000e+00	2,137791e-01	1,000000e+00	-1,1620685	74	NA	NA
GO:0038202	bp	Torc1 signaling	naive	timew2pre:setsmultiple	86,12735	0,5278212	3,560967e-01	1,000000e+00	7,659138e-01	1,000000e+00	-0,8120346	41	NA	NA
GO:0060612	bp	Adipose tissue development	naive	timew2pre:setsmultiple	82,00432	0,5086227	3,562654e-01	1,000000e+00	1,876289e-01	1,000000e+00	-1,2200023	39	NA	NA
GO:0006090	bp	Pyruvate metabolic process	naive	timew2pre:setsmultiple	259,63018	0,4958665	3,571336e-01	1,000000e+00	6,730191e-01	1,000000e+00	-0,9250941	126	1/2	4,682887e-02
GO:0010862	bp	Positive regulation of pathway restricted smad protein phosphorylation	naive	timew2pre:setsmultiple	67,44461	0,4991264	3,602178e-01	1,000000e+00	1,094891e-01	1,000000e+00	-1,3070445	32	NA	NA
GO:0051443	bp	Positive regulation of ubiquitin protein transferase activity	naive	timew2pre:setsmultiple	54,84974	0,5376766	3,670669e-01	1,000000e+00	7,331224e-01	1,000000e+00	-0,8284839	26	NA	NA
GO:2000781	bp	Positive regulation of double strand break repair	naive	timew2pre:setsmultiple	56,85513	0,5232274	3,692024e-01	1,000000e+00	5,597884e-01	1,000000e+00	-0,9518892	27	NA	NA
GO:0032330	bp	Regulation of chondrocyte differentiation	naive	timew2pre:setsmultiple	87,70239	0,4914143	3,696307e-01	1,000000e+00	2,225641e-01	1,000000e+00	-1,1869872	42	NA	NA
GO:1903322	bp	Positive regulation of protein modification by small protein conjugation or removal	naive	timew2pre:setsmultiple	248,71018	0,5487424	3,697658e-01	1,000000e+00	7,271815e-01	1,000000e+00	-0,8946865	121	NA	NA
GO:0043516	bp	Regulation of DNA damage response signal transduction by p53 class mediator	naive	timew2pre:setsmultiple	62,99546	0,5424551	3,708200e-01	1,000000e+00	6,736842e-01	1,000000e+00	-0,8895625	30	NA	NA
GO:0021987	bp	Cerebral cortex development	naive	timew2pre:setsmultiple	175,45426	0,5277471	3,711675e-01	1,000000e+00	6,430738e-01	1,000000e+00	-0,9209073	85	NA	NA
GO:0016331	bp	Morphogenesis of embryonic epithelium	naive	timew2pre:setsmultiple	224,20781	0,5182818	3,720671e-01	1,000000e+00	2,562814e-01	1,000000e+00	-1,1228048	109	NA	NA
GO:0006301	bp	Postreplication repair	naive	timew2pre:setsmultiple	97,84787	0,5506632	3,724477e-01	1,000000e+00	4,620902e-01	1,000000e+00	-1,0183330	47	NA	NA
GO:0035825	bp	Homologous recombination	naive	timew2pre:setsmultiple	73,21398	0,5143526	3,730630e-01	1,000000e+00	7,357513e-02	9,402990e-01	-1,3724723	35	NA	NA
GO:0048813	bp	Dendrite morphogenesis	naive	timew2pre:setsmultiple	232,22040	0,5091766	3,740166e-01	1,000000e+00	1,740443e-01	1,000000e+00	-1,1705450	113	NA	NA
GO:0048821	bp	Erythrocyte development	naive	timew2pre:setsmultiple	52,58194	0,5677970	3,743599e-01	1,000000e+00	5,884211e-01	1,000000e+00	-0,9291219	25	NA	NA
GO:0001504	bp	Neurotransmitter uptake	naive	timew2pre:setsmultiple	54,57072	0,4953748	3,770610e-01	1,000000e+00	1,476793e-01	1,000000e+00	-1,2795459	26	NA	NA
GO:0016601	bp	Rac protein signal transduction	naive	timew2pre:setsmultiple	68,93656	0,5147035	3,783735e-01	1,000000e+00	6,635319e-01	1,000000e+00	-0,8968570	33	NA	NA
GO:0006650	bp	Glycerophospholipid metabolic process	naive	timew2pre:setsmultiple	541,44693	0,5241146	3,789167e-01	1,000000e+00	7,132867e-01	1,000000e+00	-0,9196724	266	NA	NA
GO:0046530	bp	Photoreceptor cell differentiation	naive	timew2pre:setsmultiple	68,90341	0,4649266	3,794391e-01	1,000000e+00	6,677116e-01	1,000000e+00	-0,8952499	33	NA	NA
GO:0042982	bp	Amyloid precursor protein metabolic process	naive	timew2pre:setsmultiple	109,80003	0,5093759	3,807146e-01	1,000000e+00	9,324463e-01	1,000000e+00	-0,6552453	53	NA	NA
GO:1903827	bp	Regulation of cellular protein localization	naive	timew2pre:setsmultiple	930,38415	0,5234887	3,808406e-01	1,000000e+00	6,293706e-01	1,000000e+00	-0,9652831	459	NA	NA
GO:2001021	bp	Negative regulation of response to DNA damage stimulus	naive	timew2pre:setsmultiple	148,50855	0,5266065	3,812722e-01	1,000000e+00	9,270517e-01	1,000000e+00	-0,6872878	72	NA	NA
GO:0017145	bp	Stem cell division	naive	timew2pre:setsmultiple	72,91631	0,4867118	3,823476e-01	1,000000e+00	4,466321e-01	1,000000e+00	-1,0339337	35	NA	NA
GO:0045143	bp	Homologous chromosome segregation	naive	timew2pre:setsmultiple	52,33468	0,5033060	3,834605e-01	1,000000e+00	2,315789e-01	1,000000e+00	-1,1996580	25	NA	NA
GO:1902253	bp	Regulation of intrinsic apoptotic signaling pathway by p53 class mediator	naive	timew2pre:setsmultiple	58,48652	0,5348573	3,842329e-01	1,000000e+00	6,215645e-01	1,000000e+00	-0,9121488	28	NA	NA
GO:0046488	bp	Phosphatidylinositol metabolic process	naive	timew2pre:setsmultiple	308,60166	0,5344277	3,844681e-01	1,000000e+00	5,185185e-01	1,000000e+00	-0,9925719	151	NA	NA
GO:0032481	bp	Positive regulation of type i interferon production	naive	timew2pre:setsmultiple	140,19656	0,5505205	3,850604e-01	1,000000e+00	3,421320e-01	1,000000e+00	-1,0915207	68	NA	NA
GO:0021515	bp	Cell differentiation in spinal cord	naive	timew2pre:setsmultiple	52,27066	0,4898245	3,858322e-01	1,000000e+00	1,821053e-01	1,000000e+00	-1,2427853	25	NA	NA
GO:0000027	bp	Ribosomal large subunit assembly	naive	timew2pre:setsmultiple	56,36055	0,5638896	3,867145e-01	1,000000e+00	6,095238e-01	1,000000e+00	-0,9236602	27	NA	NA
GO:0048545	bp	Response to steroid hormone	naive	timew2pre:setsmultiple	568,75094	0,4876596	3,897268e-01	1,000000e+00	8,821179e-01	1,000000e+00	-0,8537021	280	NA	NA
GO:0034508	bp	Centromere complex assembly	naive	timew2pre:setsmultiple	78,82142	0,5068048	3,897319e-01	1,000000e+00	1,155831e-01	1,000000e+00	-1,3019257	38	NA	NA
GO:0150117	bp	Positive regulation of cell substrate junction organization	naive	timew2pre:setsmultiple	52,13521	0,5292832	3,908704e-01	1,000000e+00	8,831579e-01	1,000000e+00	-0,6883368	25	NA	NA
GO:0009267	bp	Cellular response to starvation	naive	timew2pre:setsmultiple	259,60898	0,5214438	3,910514e-01	1,000000e+00	6,980943e-01	1,000000e+00	-0,9121943	127	NA	NA
GO:1901030	bp	Positive regulation of mitochondrial outer membrane permeabilization involved in apoptotic signaling pathway	naive	timew2pre:setsmultiple	66,46870	0,5362377	3,919490e-01	1,000000e+00	3,983316e-01	1,000000e+00	-1,0685516	32	NA	NA
GO:0010463	bp	Mesenchymal cell proliferation	naive	timew2pre:setsmultiple	74,61633	0,4576369	3,932466e-01	1,000000e+00	2,755418e-01	1,000000e+00	-1,1530713	36	NA	NA
GO:0021510	bp	Spinal cord development	naive	timew2pre:setsmultiple	127,59896	0,5026521	3,941155e-01	1,000000e+00	1,016260e-01	1,000000e+00	-1,2711045	62	NA	NA
GO:0048663	bp	Neuron fate commitment	naive	timew2pre:setsmultiple	56,15288	0,4990761	3,941702e-01	1,000000e+00	1,587302e-02	5,752292e-01	-1,5623861	27	NA	NA
GO:0008589	bp	Regulation of smoothened signaling pathway	naive	timew2pre:setsmultiple	135,72607	0,4870871	3,942918e-01	1,000000e+00	6,815870e-02	9,402990e-01	-1,3140465	66	NA	NA
GO:0006661	bp	Phosphatidylinositol biosynthetic process	naive	timew2pre:setsmultiple	212,83167	0,5502457	3,944601e-01	1,000000e+00	5,145436e-01	1,000000e+00	-0,9981644	104	NA	NA
GO:0009791	bp	Post embryonic development	naive	timew2pre:setsmultiple	149,93206	0,4999678	3,947299e-01	1,000000e+00	6,281662e-01	1,000000e+00	-0,9333147	73	NA	NA
GO:1905710	bp	Positive regulation of membrane permeability	naive	timew2pre:setsmultiple	115,35880	0,5345243	3,948629e-01	1,000000e+00	2,678937e-01	1,000000e+00	-1,1386793	56	NA	NA
GO:1900006	bp	Positive regulation of dendrite development	naive	timew2pre:setsmultiple	133,61295	0,5173291	3,961641e-01	1,000000e+00	1,257606e-01	1,000000e+00	-1,2376803	65	NA	NA
GO:0043462	bp	Regulation of atpase activity	naive	timew2pre:setsmultiple	155,95805	0,5364404	3,961850e-01	1,000000e+00	8,024316e-01	1,000000e+00	-0,8108489	76	NA	NA
GO:0043254	bp	Regulation of protein containing complex assembly	naive	timew2pre:setsmultiple	707,15805	0,5074583	3,967107e-01	1,000000e+00	8,111888e-01	1,000000e+00	-0,8974511	349	NA	NA
GO:0016197	bp	Endosomal transport	naive	timew2pre:setsmultiple	422,81070	0,5413485	3,982320e-01	1,000000e+00	4,595405e-01	1,000000e+00	-1,0165929	208	NA	NA
GO:0060038	bp	Cardiac muscle cell proliferation	naive	timew2pre:setsmultiple	74,43723	0,5281601	3,988624e-01	1,000000e+00	4,066047e-01	1,000000e+00	-1,0536967	36	NA	NA
GO:2000027	bp	Regulation of animal organ morphogenesis	naive	timew2pre:setsmultiple	388,44952	0,5097944	3,989278e-01	1,000000e+00	2,527473e-01	1,000000e+00	-1,0956244	191	NA	NA
GO:2001258	bp	Negative regulation of cation channel activity	naive	timew2pre:setsmultiple	51,90136	0,5244061	3,996320e-01	1,000000e+00	8,526316e-01	1,000000e+00	-0,7180556	25	NA	NA
GO:0006879	bp	Cellular iron ion homeostasis	naive	timew2pre:setsmultiple	104,98965	0,5141505	3,997895e-01	1,000000e+00	7,891505e-01	1,000000e+00	-0,8080951	51	NA	NA
GO:0071772	bp	Response to bmp	naive	timew2pre:setsmultiple	222,57141	0,4791384	4,015651e-01	1,000000e+00	4,010050e-01	1,000000e+00	-1,0462940	109	NA	NA
GO:0051602	bp	Response to electrical stimulus	naive	timew2pre:setsmultiple	64,12055	0,4403417	4,020486e-01	1,000000e+00	1,437566e-01	1,000000e+00	-1,2582015	31	NA	NA
GO:0001841	bp	Neural tube formation	naive	timew2pre:setsmultiple	169,72896	0,5197493	4,052925e-01	1,000000e+00	5,460061e-01	1,000000e+00	-0,9812559	83	NA	NA
GO:0035308	bp	Negative regulation of protein dephosphorylation	naive	timew2pre:setsmultiple	98,67568	0,5321422	4,054129e-01	1,000000e+00	5,379098e-01	1,000000e+00	-0,9800825	48	NA	NA
GO:0006891	bp	Intra golgi vesicle mediated transport	naive	timew2pre:setsmultiple	59,92877	0,5884195	4,055860e-01	1,000000e+00	4,889357e-01	1,000000e+00	-1,0026181	29	NA	NA
GO:0042147	bp	Retrograde transport endosome to golgi	naive	timew2pre:setsmultiple	165,63081	0,5435290	4,062494e-01	1,000000e+00	5,688259e-01	1,000000e+00	-0,9659814	81	NA	NA
GO:0010464	bp	Regulation of mesenchymal cell proliferation	naive	timew2pre:setsmultiple	57,86502	0,4751915	4,062571e-01	1,000000e+00	3,678647e-01	1,000000e+00	-1,0863426	28	NA	NA
GO:0007019	bp	Microtubule depolymerization	naive	timew2pre:setsmultiple	63,95861	0,4979676	4,075590e-01	1,000000e+00	6,883526e-01	1,000000e+00	-0,8800209	31	NA	NA
GO:0061462	bp	Protein localization to lysosome	naive	timew2pre:setsmultiple	70,04680	0,5625455	4,087174e-01	1,000000e+00	6,455959e-01	1,000000e+00	-0,9083646	34	NA	NA
GO:1903201	bp	Regulation of oxidative stress induced cell death	naive	timew2pre:setsmultiple	104,59379	0,4975501	4,103346e-01	1,000000e+00	8,045036e-01	1,000000e+00	-0,7837901	51	NA	NA
GO:0031055	bp	Chromatin remodeling at centromere	naive	timew2pre:setsmultiple	63,87695	0,4920877	4,103484e-01	1,000000e+00	1,699895e-01	1,000000e+00	-1,2306694	31	NA	NA
GO:0045739	bp	Positive regulation of DNA repair	naive	timew2pre:setsmultiple	118,80388	0,5078439	4,104760e-01	1,000000e+00	7,576375e-01	1,000000e+00	-0,8546008	58	NA	NA
GO:1903829	bp	Positive regulation of cellular protein localization	naive	timew2pre:setsmultiple	570,89947	0,5227022	4,112121e-01	1,000000e+00	3,486513e-01	1,000000e+00	-1,0534534	282	NA	NA
GO:0051705	bp	Multi organism behavior	naive	timew2pre:setsmultiple	76,00258	0,5142179	4,137685e-01	1,000000e+00	7,166494e-01	1,000000e+00	-0,8609380	37	NA	NA
GO:0072171	bp	Mesonephric tubule morphogenesis	naive	timew2pre:setsmultiple	92,22713	0,4660497	4,151700e-01	1,000000e+00	1,149897e-01	1,000000e+00	-1,2789533	45	NA	NA
GO:0048489	bp	Synaptic vesicle transport	naive	timew2pre:setsmultiple	75,95032	0,5432235	4,154122e-01	1,000000e+00	7,631851e-01	1,000000e+00	-0,8202263	37	NA	NA
GO:0006306	bp	DNA methylation	naive	timew2pre:setsmultiple	94,21224	0,5177595	4,164925e-01	1,000000e+00	6,083845e-01	1,000000e+00	-0,9368887	46	NA	NA
GO:0007588	bp	Excretion	naive	timew2pre:setsmultiple	53,49103	0,4706481	4,167907e-01	1,000000e+00	2,320675e-02	6,155770e-01	-1,5504459	26	NA	NA
GO:0030261	bp	Chromosome condensation	naive	timew2pre:setsmultiple	59,61092	0,5376061	4,168281e-01	1,000000e+00	7,270811e-01	1,000000e+00	-0,8413312	29	NA	NA
GO:0097502	bp	Mannosylation	naive	timew2pre:setsmultiple	69,79016	0,5254078	4,171224e-01	1,000000e+00	2,238342e-01	1,000000e+00	-1,1920712	34	NA	NA
GO:0018210	bp	Peptidyl threonine modification	naive	timew2pre:setsmultiple	207,53003	0,5025601	4,181104e-01	1,000000e+00	7,336683e-01	1,000000e+00	-0,8825579	102	NA	NA
GO:1901016	bp	Regulation of potassium ion transmembrane transporter activity	naive	timew2pre:setsmultiple	75,85890	0,5225496	4,182937e-01	1,000000e+00	9,586350e-01	1,000000e+00	-0,5937168	37	NA	NA
GO:0006270	bp	DNA replication initiation	naive	timew2pre:setsmultiple	55,47337	0,5481617	4,189547e-01	1,000000e+00	4,433862e-01	1,000000e+00	-1,0295179	27	NA	NA
GO:0001937	bp	Negative regulation of endothelial cell proliferation	naive	timew2pre:setsmultiple	59,54828	0,4734820	4,190564e-01	1,000000e+00	4,088514e-01	1,000000e+00	-1,0613257	29	NA	NA
GO:0007626	bp	Locomotory behavior	naive	timew2pre:setsmultiple	241,80395	0,4997747	4,191941e-01	1,000000e+00	4,889558e-01	1,000000e+00	-1,0091635	119	NA	NA
GO:0060606	bp	Tube closure	naive	timew2pre:setsmultiple	146,78804	0,5134669	4,197737e-01	1,000000e+00	6,423506e-01	1,000000e+00	-0,9204742	72	NA	NA
GO:0070228	bp	Regulation of lymphocyte apoptotic process	naive	timew2pre:setsmultiple	75,79124	0,4913735	4,204301e-01	1,000000e+00	6,721820e-02	9,402990e-01	-1,3685169	37	NA	NA
GO:1901379	bp	Regulation of potassium ion transmembrane transport	naive	timew2pre:setsmultiple	104,20411	0,5135499	4,208046e-01	1,000000e+00	7,287615e-01	1,000000e+00	-0,8537281	51	NA	NA
GO:0060997	bp	Dendritic spine morphogenesis	naive	timew2pre:setsmultiple	92,02929	0,4929567	4,208356e-01	1,000000e+00	1,119097e-01	1,000000e+00	-1,2823456	45	NA	NA
GO:0061458	bp	Reproductive system development	naive	timew2pre:setsmultiple	592,10235	0,4978561	4,218767e-01	1,000000e+00	9,070929e-01	1,000000e+00	-0,8359845	293	NA	NA
GO:0008631	bp	Intrinsic apoptotic signaling pathway in response to oxidative stress	naive	timew2pre:setsmultiple	77,75933	0,5055602	4,224544e-01	1,000000e+00	8,606811e-01	1,000000e+00	-0,7211425	38	NA	NA
GO:0031954	bp	Positive regulation of protein autophosphorylation	naive	timew2pre:setsmultiple	51,29558	0,4717964	4,226797e-01	1,000000e+00	1,821053e-01	1,000000e+00	-1,2428967	25	NA	NA
GO:0050680	bp	Negative regulation of epithelial cell proliferation	naive	timew2pre:setsmultiple	193,11049	0,4887733	4,235328e-01	1,000000e+00	5,804829e-01	1,000000e+00	-0,9594372	95	1/2	4,575660e-02
GO:0051438	bp	Regulation of ubiquitin protein transferase activity	naive	timew2pre:setsmultiple	89,87779	0,5467679	4,243648e-01	1,000000e+00	6,977459e-01	1,000000e+00	-0,8793749	44	NA	NA
GO:0061384	bp	Heart trabecula morphogenesis	naive	timew2pre:setsmultiple	53,26135	0,5399020	4,254383e-01	1,000000e+00	7,046414e-01	1,000000e+00	-0,8495724	26	NA	NA
GO:2001237	bp	Negative regulation of extrinsic apoptotic signaling pathway	naive	timew2pre:setsmultiple	168,76366	0,4825242	4,256775e-01	1,000000e+00	5,096057e-01	1,000000e+00	-1,0036413	83	NA	NA
GO:0046685	bp	Response to arsenic containing substance	naive	timew2pre:setsmultiple	61,39385	0,5317895	4,258076e-01	1,000000e+00	6,189474e-01	1,000000e+00	-0,9267972	30	NA	NA
GO:0060412	bp	Ventricular septum morphogenesis	naive	timew2pre:setsmultiple	71,55668	0,5145827	4,258777e-01	1,000000e+00	1,243523e-01	1,000000e+00	-1,2849759	35	NA	NA
GO:0002082	bp	Regulation of oxidative phosphorylation	naive	timew2pre:setsmultiple	55,22756	0,4573735	4,280565e-01	1,000000e+00	8,137566e-01	1,000000e+00	-0,7621037	27	1/2	3,891824e-02
GO:0039528	bp	Cytoplasmic pattern recognition receptor signaling pathway in response to virus	naive	timew2pre:setsmultiple	51,15514	0,5519368	4,280900e-01	1,000000e+00	8,421053e-01	1,000000e+00	-0,7242940	25	NA	NA
GO:0071480	bp	Cellular response to gamma radiation	naive	timew2pre:setsmultiple	59,26308	0,5035699	4,292548e-01	1,000000e+00	7,260274e-01	1,000000e+00	-0,8420747	29	NA	NA
GO:0038093	bp	Fc receptor signaling pathway	naive	timew2pre:setsmultiple	325,83270	0,5412496	4,298788e-01	1,000000e+00	3,420000e-01	1,000000e+00	-1,0607681	161	NA	NA
GO:0030947	bp	Regulation of vascular endothelial growth factor receptor signaling pathway	naive	timew2pre:setsmultiple	53,14122	0,4415382	4,299858e-01	1,000000e+00	1,782700e-01	1,000000e+00	-1,2549487	26	NA	NA
GO:0045911	bp	Positive regulation of DNA recombination	naive	timew2pre:setsmultiple	61,27336	0,5219312	4,300570e-01	1,000000e+00	5,210526e-01	1,000000e+00	-0,9848999	30	NA	NA
GO:0061099	bp	Negative regulation of protein tyrosine kinase activity	naive	timew2pre:setsmultiple	53,13923	0,5236407	4,300611e-01	1,000000e+00	4,444444e-01	1,000000e+00	0,9936855	26	NA	NA
GO:0050954	bp	Sensory perception of mechanical stimulus	naive	timew2pre:setsmultiple	190,73700	0,4697141	4,306110e-01	1,000000e+00	7,653575e-02	9,402990e-01	-1,2852983	94	NA	NA
GO:0051402	bp	Neuron apoptotic process	naive	timew2pre:setsmultiple	364,01978	0,5089800	4,309013e-01	1,000000e+00	4,060000e-01	1,000000e+00	-1,0346961	180	1/2	4,799799e-02
GO:0006605	bp	Protein targeting	naive	timew2pre:setsmultiple	790,22741	0,5486157	4,310596e-01	1,000000e+00	7,832168e-01	1,000000e+00	-0,9160882	392	NA	NA
GO:0016266	bp	O glycan processing	naive	timew2pre:setsmultiple	65,26442	0,5095362	4,325421e-01	1,000000e+00	4,410845e-01	1,000000e+00	-1,0443783	32	NA	NA
GO:1904029	bp	Regulation of cyclin dependent protein kinase activity	naive	timew2pre:setsmultiple	166,35117	0,5083310	4,340848e-01	1,000000e+00	1,344793e-01	1,000000e+00	-1,2216628	82	NA	NA
GO:0051965	bp	Positive regulation of synapse assembly	naive	timew2pre:setsmultiple	65,17141	0,4032176	4,357339e-01	1,000000e+00	1,699687e-01	1,000000e+00	-1,2347708	32	NA	NA
GO:0030858	bp	Positive regulation of epithelial cell differentiation	naive	timew2pre:setsmultiple	79,35535	0,4695529	4,359581e-01	1,000000e+00	6,010309e-01	1,000000e+00	-0,9416652	39	NA	NA
GO:0003281	bp	Ventricular septum development	naive	timew2pre:setsmultiple	115,71598	0,5140402	4,375463e-01	1,000000e+00	2,928571e-01	1,000000e+00	-1,1218476	57	NA	NA
GO:0010256	bp	Endomembrane system organization	naive	timew2pre:setsmultiple	735,35256	0,5251378	4,375515e-01	1,000000e+00	8,331668e-01	1,000000e+00	-0,8879527	365	NA	NA
GO:1903779	bp	Regulation of cardiac conduction	naive	timew2pre:setsmultiple	109,63476	0,4983766	4,380168e-01	1,000000e+00	2,295918e-01	1,000000e+00	-1,1649018	54	NA	NA
GO:0061025	bp	Membrane fusion	naive	timew2pre:setsmultiple	236,67449	0,5213927	4,388230e-01	1,000000e+00	3,118712e-01	1,000000e+00	-1,0867626	117	NA	NA
GO:0043666	bp	Regulation of phosphoprotein phosphatase activity	naive	timew2pre:setsmultiple	188,31195	0,5315269	4,388386e-01	1,000000e+00	6,391960e-01	1,000000e+00	-0,9304719	93	NA	NA
GO:0060389	bp	Pathway restricted smad protein phosphorylation	naive	timew2pre:setsmultiple	93,41210	0,4993343	4,393238e-01	1,000000e+00	3,292434e-01	1,000000e+00	-1,1072371	46	NA	NA
GO:0010657	bp	Muscle cell apoptotic process	naive	timew2pre:setsmultiple	107,54425	0,4955402	4,398691e-01	1,000000e+00	9,518936e-01	1,000000e+00	-0,6172831	53	1/2	4,568624e-02
GO:0070231	bp	T cell apoptotic process	naive	timew2pre:setsmultiple	69,06078	0,4982068	4,413196e-01	1,000000e+00	4,476684e-01	1,000000e+00	-1,0414549	34	NA	NA
GO:0034260	bp	Negative regulation of gtpase activity	naive	timew2pre:setsmultiple	79,17614	0,5093549	4,415505e-01	1,000000e+00	1,701031e-01	1,000000e+00	-1,2384227	39	NA	NA
GO:0010469	bp	Regulation of signaling receptor activity	naive	timew2pre:setsmultiple	188,17625	0,4595857	4,415910e-01	1,000000e+00	2,261307e-01	1,000000e+00	-1,1483876	93	NA	NA
GO:0003151	bp	Outflow tract morphogenesis	naive	timew2pre:setsmultiple	117,57052	0,4957462	4,418084e-01	1,000000e+00	5,692464e-01	1,000000e+00	-0,9655184	58	NA	NA
GO:0071479	bp	Cellular response to ionizing radiation	naive	timew2pre:setsmultiple	125,61247	0,5104025	4,426494e-01	1,000000e+00	8,201220e-01	1,000000e+00	-0,7894597	62	NA	NA
GO:1905515	bp	Non motile cilium assembly	naive	timew2pre:setsmultiple	97,31754	0,5630373	4,432494e-01	1,000000e+00	2,028689e-01	1,000000e+00	-1,1938711	48	NA	NA
GO:0032606	bp	Type i interferon production	naive	timew2pre:setsmultiple	224,32366	0,5367177	4,437330e-01	1,000000e+00	2,572864e-01	1,000000e+00	-1,1238769	111	NA	NA
GO:0048285	bp	Organelle fission	naive	timew2pre:setsmultiple	654,39761	0,5123735	4,442609e-01	1,000000e+00	2,747253e-01	1,000000e+00	-1,0676658	325	NA	NA
GO:0033059	bp	Cellular pigmentation	naive	timew2pre:setsmultiple	83,12811	0,5220737	4,444412e-01	1,000000e+00	8,901437e-01	1,000000e+00	-0,6952178	41	NA	NA
GO:0021536	bp	Diencephalon development	naive	timew2pre:setsmultiple	66,92719	0,5247809	4,449912e-01	1,000000e+00	7,105538e-02	9,402990e-01	-1,3748965	33	NA	NA
GO:0051897	bp	Positive regulation of protein kinase b signaling	naive	timew2pre:setsmultiple	226,26387	0,4767279	4,450899e-01	1,000000e+00	5,754527e-01	1,000000e+00	-0,9641013	112	NA	NA
GO:0055072	bp	Iron ion homeostasis	naive	timew2pre:setsmultiple	129,53751	0,5141098	4,453758e-01	1,000000e+00	8,008130e-01	1,000000e+00	-0,8036857	64	NA	NA
GO:0098927	bp	Vesicle mediated transport between endosomal compartments	naive	timew2pre:setsmultiple	81,06121	0,5407190	4,458292e-01	1,000000e+00	2,224511e-01	1,000000e+00	-1,1788676	40	NA	NA
GO:1900271	bp	Regulation of long term synaptic potentiation	naive	timew2pre:setsmultiple	64,82637	0,5129528	4,476363e-01	1,000000e+00	1,302923e-02	5,107253e-01	-1,5406519	32	NA	NA
GO:0090109	bp	Regulation of cell substrate junction assembly	naive	timew2pre:setsmultiple	119,31007	0,4952501	4,489405e-01	1,000000e+00	9,622834e-01	1,000000e+00	-0,6099763	59	NA	NA
GO:0048286	bp	Lung alveolus development	naive	timew2pre:setsmultiple	60,72508	0,4866564	4,495610e-01	1,000000e+00	2,705263e-01	1,000000e+00	-1,1548275	30	NA	NA
GO:0006626	bp	Protein targeting to mitochondrion	naive	timew2pre:setsmultiple	191,75842	0,5428157	4,506142e-01	1,000000e+00	9,466801e-01	1,000000e+00	-0,6826906	95	NA	NA
GO:0016572	bp	Histone phosphorylation	naive	timew2pre:setsmultiple	62,69053	0,5058964	4,515914e-01	1,000000e+00	2,560336e-01	1,000000e+00	-1,1616862	31	NA	NA
GO:0007517	bp	Muscle organ development	naive	timew2pre:setsmultiple	635,62220	0,4833310	4,520703e-01	1,000000e+00	2,837163e-01	1,000000e+00	-1,0700046	316	NA	NA
GO:0060993	bp	Kidney morphogenesis	naive	timew2pre:setsmultiple	131,27102	0,4650494	4,522827e-01	1,000000e+00	5,578093e-02	9,202773e-01	-1,3436377	65	NA	NA
GO:0051493	bp	Regulation of cytoskeleton organization	naive	timew2pre:setsmultiple	866,23836	0,4865389	4,530493e-01	1,000000e+00	7,892108e-01	1,000000e+00	-0,9121411	431	NA	NA
GO:0043001	bp	Golgi to plasma membrane protein transport	naive	timew2pre:setsmultiple	70,72063	0,5574796	4,534179e-01	1,000000e+00	5,471503e-01	1,000000e+00	-0,9683577	35	NA	NA
GO:0070849	bp	Response to epidermal growth factor	naive	timew2pre:setsmultiple	88,88028	0,5362574	4,536793e-01	1,000000e+00	5,461066e-01	1,000000e+00	-0,9668815	44	NA	NA
GO:0010765	bp	Positive regulation of sodium ion transport	naive	timew2pre:setsmultiple	60,60660	0,4886003	4,538086e-01	1,000000e+00	1,789474e-01	1,000000e+00	-1,2317349	30	NA	NA
GO:0051817	bp	Modification of morphology or physiology of other organism involved in symbiotic interaction	naive	timew2pre:setsmultiple	175,41180	0,5182439	4,557291e-01	1,000000e+00	9,888438e-01	1,000000e+00	-0,5433858	87	NA	NA
GO:0022037	bp	Metencephalon development	naive	timew2pre:setsmultiple	149,22717	0,4843786	4,562576e-01	1,000000e+00	4,792300e-01	1,000000e+00	-1,0201170	74	NA	NA
GO:0051281	bp	Positive regulation of release of sequestered calcium ion into cytosol	naive	timew2pre:setsmultiple	52,44573	0,5218992	4,566139e-01	1,000000e+00	7,183544e-01	1,000000e+00	-0,8405339	26	NA	NA
GO:1990778	bp	Protein localization to cell periphery	naive	timew2pre:setsmultiple	534,81749	0,5107724	4,575316e-01	1,000000e+00	4,305694e-01	1,000000e+00	-1,0262817	266	NA	NA
GO:0006261	bp	DNA dependent DNA replication	naive	timew2pre:setsmultiple	249,68595	0,5343554	4,580079e-01	1,000000e+00	2,975952e-01	1,000000e+00	-1,0928954	124	NA	NA
GO:0048332	bp	Mesoderm morphogenesis	naive	timew2pre:setsmultiple	86,63622	0,4742234	4,604810e-01	1,000000e+00	5,215606e-01	1,000000e+00	-0,9885510	43	NA	NA
GO:0070979	bp	Protein k11 linked ubiquitination	naive	timew2pre:setsmultiple	54,33277	0,5368636	4,617093e-01	1,000000e+00	7,037037e-01	1,000000e+00	-0,8494155	27	NA	NA
GO:1901797	bp	Negative regulation of signal transduction by p53 class mediator	naive	timew2pre:setsmultiple	58,28110	0,5164114	4,649458e-01	1,000000e+00	6,543730e-01	1,000000e+00	-0,8960290	29	NA	NA
GO:0106027	bp	Neuron projection organization	naive	timew2pre:setsmultiple	136,77466	0,5058644	4,652167e-01	1,000000e+00	2,335025e-01	1,000000e+00	-1,1567485	68	NA	NA
GO:1901224	bp	Positive regulation of nik nf kappab signaling	naive	timew2pre:setsmultiple	106,59563	0,5139546	4,654875e-01	1,000000e+00	5,854657e-01	1,000000e+00	-0,9564359	53	NA	NA
GO:0010458	bp	Exit from mitosis	naive	timew2pre:setsmultiple	50,18727	0,5438736	4,659667e-01	1,000000e+00	3,936842e-01	1,000000e+00	-1,0753269	25	NA	NA
GO:0008544	bp	Epidermis development	naive	timew2pre:setsmultiple	359,56140	0,4893587	4,668557e-01	1,000000e+00	1,810000e-01	1,000000e+00	-1,1364819	179	NA	NA
GO:1901019	bp	Regulation of calcium ion transmembrane transporter activity	naive	timew2pre:setsmultiple	140,62543	0,5100085	4,692478e-01	1,000000e+00	5,233266e-01	1,000000e+00	-0,9912111	70	NA	NA
GO:0021762	bp	Substantia nigra development	naive	timew2pre:setsmultiple	74,22220	0,4845178	4,708763e-01	1,000000e+00	9,276112e-01	1,000000e+00	-0,6458154	37	NA	NA
GO:0002833	bp	Positive regulation of response to biotic stimulus	naive	timew2pre:setsmultiple	567,78316	0,5322175	4,710007e-01	1,000000e+00	5,814186e-01	1,000000e+00	-0,9688951	283	NA	NA
GO:0039694	bp	Viral RNA genome replication	naive	timew2pre:setsmultiple	54,07071	0,5484787	4,716989e-01	1,000000e+00	3,746032e-01	1,000000e+00	-1,0835371	27	NA	NA
GO:0044783	bp	G1 DNA damage checkpoint	naive	timew2pre:setsmultiple	116,39345	0,5350074	4,722652e-01	1,000000e+00	3,299389e-01	1,000000e+00	-1,0995807	58	NA	NA
GO:0045648	bp	Positive regulation of erythrocyte differentiation	naive	timew2pre:setsmultiple	52,00660	0,5417025	4,736580e-01	1,000000e+00	5,717300e-01	1,000000e+00	-0,9403527	26	NA	NA
GO:0015807	bp	L amino acid transport	naive	timew2pre:setsmultiple	88,18184	0,4779519	4,744980e-01	1,000000e+00	2,920082e-01	1,000000e+00	-1,1342474	44	NA	NA
GO:0034394	bp	Protein localization to cell surface	naive	timew2pre:setsmultiple	114,28743	0,4987035	4,748117e-01	1,000000e+00	7,714286e-01	1,000000e+00	-0,8425045	57	NA	NA
GO:0030901	bp	Midbrain development	naive	timew2pre:setsmultiple	126,30360	0,4901111	4,756345e-01	1,000000e+00	9,959308e-01	1,000000e+00	-0,4897520	63	NA	NA
GO:0048144	bp	Fibroblast proliferation	naive	timew2pre:setsmultiple	134,27255	0,4786435	4,771260e-01	1,000000e+00	6,588832e-01	1,000000e+00	-0,9192818	67	1/2	4,575660e-02
GO:0042551	bp	Neuron maturation	naive	timew2pre:setsmultiple	65,98656	0,5368830	4,773131e-01	1,000000e+00	4,524556e-01	1,000000e+00	-1,0355682	33	NA	NA
GO:0048645	bp	Animal organ formation	naive	timew2pre:setsmultiple	82,01221	0,5098179	4,788497e-01	1,000000e+00	4,753593e-01	1,000000e+00	-1,0133701	41	NA	NA
GO:0043507	bp	Positive regulation of jun kinase activity	naive	timew2pre:setsmultiple	110,11063	0,5125122	4,790977e-01	1,000000e+00	4,295918e-01	1,000000e+00	-1,0403314	55	NA	NA
GO:0032272	bp	Negative regulation of protein polymerization	naive	timew2pre:setsmultiple	110,02991	0,4946929	4,812640e-01	1,000000e+00	8,163265e-01	1,000000e+00	-0,7817778	55	NA	NA
GO:0032482	bp	Rab protein signal transduction	naive	timew2pre:setsmultiple	112,02416	0,5114322	4,815849e-01	1,000000e+00	7,709611e-01	1,000000e+00	-0,8359864	56	NA	NA
GO:0030178	bp	Negative regulation of wnt signaling pathway	naive	timew2pre:setsmultiple	342,52203	0,5125139	4,818779e-01	1,000000e+00	4,740000e-01	1,000000e+00	-1,0057339	171	NA	NA
GO:0031648	bp	Protein destabilization	naive	timew2pre:setsmultiple	91,91935	0,5456648	4,827594e-01	1,000000e+00	1,993865e-01	1,000000e+00	-1,2008300	46	NA	NA
GO:0062012	bp	Regulation of small molecule metabolic process	naive	timew2pre:setsmultiple	690,83200	0,4977525	4,839138e-01	1,000000e+00	7,002997e-01	1,000000e+00	-0,9421564	345	NA	NA
GO:0035270	bp	Endocrine system development	naive	timew2pre:setsmultiple	133,94462	0,5281217	4,851007e-01	1,000000e+00	3,451777e-01	1,000000e+00	-1,0876902	67	NA	NA
GO:0006855	bp	Drug transmembrane transport	naive	timew2pre:setsmultiple	101,81906	0,4997931	4,864269e-01	1,000000e+00	3,531218e-01	1,000000e+00	-1,0908735	51	NA	NA
GO:0050773	bp	Regulation of dendrite development	naive	timew2pre:setsmultiple	240,06875	0,5177512	4,866091e-01	1,000000e+00	1,354062e-01	1,000000e+00	-1,1912135	120	NA	NA
GO:0000413	bp	Protein peptidyl prolyl isomerization	naive	timew2pre:setsmultiple	65,69859	0,5073606	4,873097e-01	1,000000e+00	9,299896e-01	1,000000e+00	-0,6245159	33	NA	NA
GO:0097178	bp	Ruffle assembly	naive	timew2pre:setsmultiple	63,68298	0,5068926	4,876643e-01	1,000000e+00	4,546403e-01	1,000000e+00	-1,0338273	32	NA	NA
GO:0008089	bp	Anterograde axonal transport	naive	timew2pre:setsmultiple	73,70087	0,5275078	4,879412e-01	1,000000e+00	7,766287e-01	1,000000e+00	-0,8014232	37	NA	NA
GO:0007032	bp	Endosome organization	naive	timew2pre:setsmultiple	139,82121	0,5418885	4,883648e-01	1,000000e+00	5,649087e-01	1,000000e+00	-0,9718985	70	NA	NA
GO:0032728	bp	Positive regulation of interferon beta production	naive	timew2pre:setsmultiple	51,62472	0,5516000	4,885986e-01	1,000000e+00	3,713080e-01	1,000000e+00	-1,0847454	26	NA	NA
GO:0071214	bp	Cellular response to abiotic stimulus	naive	timew2pre:setsmultiple	504,21279	0,5000068	4,889504e-01	1,000000e+00	8,131868e-01	1,000000e+00	-0,8806239	252	NA	NA
GO:0046632	bp	Alpha beta t cell differentiation	naive	timew2pre:setsmultiple	123,74614	0,4213824	4,895386e-01	1,000000e+00	1,880081e-01	1,000000e+00	-1,1893551	62	NA	NA
GO:0006893	bp	Golgi to plasma membrane transport	naive	timew2pre:setsmultiple	107,69999	0,5642115	4,900438e-01	1,000000e+00	4,346939e-01	1,000000e+00	-1,0348320	54	NA	NA
GO:0032271	bp	Regulation of protein polymerization	naive	timew2pre:setsmultiple	351,95031	0,4864861	4,907226e-01	1,000000e+00	9,790210e-01	1,000000e+00	-0,6937256	176	NA	NA
GO:0051154	bp	Negative regulation of striated muscle cell differentiation	naive	timew2pre:setsmultiple	59,57393	0,4599693	4,912419e-01	1,000000e+00	6,147368e-01	1,000000e+00	-0,9306907	30	NA	NA
GO:0009314	bp	Response to radiation	naive	timew2pre:setsmultiple	652,02009	0,5156552	4,924129e-01	1,000000e+00	9,700300e-01	1,000000e+00	-0,7795385	326	NA	NA
GO:0008286	bp	Insulin receptor signaling pathway	naive	timew2pre:setsmultiple	229,64736	0,4950875	4,941583e-01	1,000000e+00	8,068410e-01	1,000000e+00	-0,8422246	115	NA	NA
GO:0090311	bp	Regulation of protein deacetylation	naive	timew2pre:setsmultiple	71,44699	0,4977043	4,962402e-01	1,000000e+00	5,902993e-01	1,000000e+00	-0,9417317	36	NA	NA
GO:0060443	bp	Mammary gland morphogenesis	naive	timew2pre:setsmultiple	73,39460	0,4832793	4,980165e-01	1,000000e+00	2,275078e-02	6,155770e-01	-1,5044454	37	NA	NA
GO:0035872	bp	Nucleotide binding domain leucine rich repeat containing receptor signaling pathway	naive	timew2pre:setsmultiple	63,36223	0,5517357	4,990194e-01	1,000000e+00	9,593326e-01	1,000000e+00	-0,5766541	32	NA	NA
GO:0072132	bp	Mesenchyme morphogenesis	naive	timew2pre:setsmultiple	77,34630	0,4580484	4,996165e-01	1,000000e+00	7,340206e-01	1,000000e+00	-0,8470274	39	NA	NA
GO:0010799	bp	Regulation of peptidyl threonine phosphorylation	naive	timew2pre:setsmultiple	67,32375	0,4968571	5,003703e-01	1,000000e+00	3,626943e-01	1,000000e+00	-1,0888405	34	NA	NA
GO:0032231	bp	Regulation of actin filament bundle assembly	naive	timew2pre:setsmultiple	157,31586	0,4782399	5,004045e-01	1,000000e+00	4,342105e-01	1,000000e+00	-1,0455527	79	NA	NA
GO:0030111	bp	Regulation of wnt signaling pathway	naive	timew2pre:setsmultiple	583,21276	0,5207058	5,014101e-01	1,000000e+00	5,304695e-01	1,000000e+00	-0,9876177	292	NA	NA
GO:0099601	bp	Regulation of neurotransmitter receptor activity	naive	timew2pre:setsmultiple	69,27801	0,4267415	5,019149e-01	1,000000e+00	1,968912e-02	6,084540e-01	-1,5109759	35	NA	NA
GO:0002218	bp	Activation of innate immune response	naive	timew2pre:setsmultiple	481,13337	0,5270872	5,025738e-01	1,000000e+00	7,962038e-01	1,000000e+00	-0,8862295	241	NA	NA
GO:0040019	bp	Positive regulation of embryonic development	naive	timew2pre:setsmultiple	57,21389	0,5101142	5,045088e-01	1,000000e+00	3,709168e-01	1,000000e+00	-1,0845405	29	NA	NA
GO:1901028	bp	Regulation of mitochondrial outer membrane permeabilization involved in apoptotic signaling pathway	naive	timew2pre:setsmultiple	81,08699	0,5120219	5,077485e-01	1,000000e+00	4,579055e-01	1,000000e+00	-1,0198121	41	NA	NA
GO:0050732	bp	Negative regulation of peptidyl tyrosine phosphorylation	naive	timew2pre:setsmultiple	83,06162	0,5050095	5,084401e-01	1,000000e+00	1,939091e-01	1,000000e+00	0,9626606	42	NA	NA
GO:0060491	bp	Regulation of cell projection assembly	naive	timew2pre:setsmultiple	268,79216	0,4920317	5,093146e-01	1,000000e+00	6,943888e-01	1,000000e+00	-0,9109037	135	NA	NA
GO:0061572	bp	Actin filament bundle organization	naive	timew2pre:setsmultiple	260,72939	0,4603578	5,105532e-01	1,000000e+00	1,835507e-01	1,000000e+00	-1,1583792	131	NA	NA
GO:0003158	bp	Endothelium development	naive	timew2pre:setsmultiple	192,72547	0,4803351	5,123553e-01	1,000000e+00	2,804020e-01	1,000000e+00	-1,1109236	97	NA	NA
GO:0045861	bp	Negative regulation of proteolysis	naive	timew2pre:setsmultiple	430,41351	0,4875559	5,125048e-01	1,000000e+00	1,000000e+00	1,000000e+00	-0,5900135	216	NA	NA
GO:0009069	bp	Serine family amino acid metabolic process	naive	timew2pre:setsmultiple	54,98037	0,4773915	5,134795e-01	1,000000e+00	8,266385e-01	1,000000e+00	-0,7532032	28	NA	NA
GO:0051321	bp	Meiotic cell cycle	naive	timew2pre:setsmultiple	272,46770	0,5090482	5,147902e-01	1,000000e+00	2,898696e-01	1,000000e+00	-1,0951774	137	NA	NA
GO:1901222	bp	Regulation of nik nf kappab signaling	naive	timew2pre:setsmultiple	150,66733	0,4960210	5,153087e-01	1,000000e+00	6,281662e-01	1,000000e+00	-0,9291023	76	NA	NA
GO:0019226	bp	Transmission of nerve impulse	naive	timew2pre:setsmultiple	66,88667	0,4794787	5,154387e-01	1,000000e+00	2,487047e-02	6,463809e-01	-1,4995603	34	NA	NA
GO:0002753	bp	Cytoplasmic pattern recognition receptor signaling pathway	naive	timew2pre:setsmultiple	110,75309	0,5463977	5,155626e-01	1,000000e+00	7,934560e-01	1,000000e+00	-0,8102235	56	NA	NA
GO:0046916	bp	Cellular transition metal ion homeostasis	naive	timew2pre:setsmultiple	158,59700	0,4965420	5,164934e-01	1,000000e+00	5,834176e-01	1,000000e+00	-0,9601216	80	NA	NA
GO:0048483	bp	Autonomic nervous system development	naive	timew2pre:setsmultiple	52,87637	0,5180064	5,177721e-01	1,000000e+00	8,359788e-02	9,498341e-01	-1,3583395	27	NA	NA
GO:0072395	bp	Signal transduction involved in cell cycle checkpoint	naive	timew2pre:setsmultiple	128,53686	0,5090906	5,198128e-01	1,000000e+00	4,827586e-01	1,000000e+00	-1,0170513	65	NA	NA
GO:0050851	bp	Antigen receptor mediated signaling pathway	naive	timew2pre:setsmultiple	365,93246	0,5339432	5,206422e-01	1,000000e+00	5,495495e-01	1,000000e+00	-0,9791960	184	NA	NA
GO:0051592	bp	Response to calcium ion	naive	timew2pre:setsmultiple	200,27732	0,4939703	5,210353e-01	1,000000e+00	5,366834e-01	1,000000e+00	-0,9896064	101	NA	NA
GO:0044275	bp	Cellular carbohydrate catabolic process	naive	timew2pre:setsmultiple	68,69263	0,4357655	5,218185e-01	1,000000e+00	6,860104e-01	1,000000e+00	-0,8823694	35	NA	NA
GO:0036473	bp	Cell death in response to oxidative stress	naive	timew2pre:setsmultiple	136,42790	0,4879447	5,218551e-01	1,000000e+00	9,075203e-01	1,000000e+00	-0,7098867	69	NA	NA
GO:1902883	bp	Negative regulation of response to oxidative stress	naive	timew2pre:setsmultiple	74,65804	0,4699774	5,220530e-01	1,000000e+00	8,998968e-01	1,000000e+00	-0,6800535	38	NA	NA
GO:0001952	bp	Regulation of cell matrix adhesion	naive	timew2pre:setsmultiple	186,13737	0,4880627	5,247022e-01	1,000000e+00	2,339586e-01	1,000000e+00	1,1459150	94	NA	NA
GO:0032868	bp	Response to insulin	naive	timew2pre:setsmultiple	427,44403	0,4957163	5,257475e-01	1,000000e+00	7,692308e-01	1,000000e+00	-0,8960582	215	NA	NA
GO:0001738	bp	Morphogenesis of a polarized epithelium	naive	timew2pre:setsmultiple	237,91480	0,5308457	5,259112e-01	1,000000e+00	4,543631e-01	1,000000e+00	-1,0222587	120	NA	NA
GO:0008630	bp	Intrinsic apoptotic signaling pathway in response to DNA damage	naive	timew2pre:setsmultiple	182,01572	0,4696970	5,275128e-01	1,000000e+00	8,082745e-01	1,000000e+00	-0,8214234	92	1/2	4,575660e-02
GO:0032608	bp	Interferon beta production	naive	timew2pre:setsmultiple	86,40891	0,5200172	5,280258e-01	1,000000e+00	5,553279e-01	1,000000e+00	-0,9603645	44	NA	NA
GO:0031349	bp	Positive regulation of defense response	naive	timew2pre:setsmultiple	682,42961	0,5150665	5,313055e-01	1,000000e+00	7,022977e-01	1,000000e+00	-0,9404746	343	NA	NA
GO:0007212	bp	Dopamine receptor signaling pathway	naive	timew2pre:setsmultiple	54,47725	0,4746193	5,326850e-01	1,000000e+00	6,331924e-01	1,000000e+00	-0,9058817	28	NA	NA
GO:2000725	bp	Regulation of cardiac muscle cell differentiation	naive	timew2pre:setsmultiple	60,41203	0,5018577	5,333913e-01	1,000000e+00	4,847849e-01	1,000000e+00	-1,0209692	31	NA	NA
GO:0072028	bp	Nephron morphogenesis	naive	timew2pre:setsmultiple	106,08660	0,4450091	5,340755e-01	1,000000e+00	7,857143e-02	9,402990e-01	-1,3217572	54	NA	NA
GO:0022602	bp	Ovulation cycle process	naive	timew2pre:setsmultiple	64,36155	0,4773304	5,341149e-01	1,000000e+00	2,442675e-01	1,000000e+00	1,0693638	33	NA	NA
GO:0043029	bp	T cell homeostasis	naive	timew2pre:setsmultiple	52,44561	0,4673142	5,345330e-01	1,000000e+00	5,788360e-01	1,000000e+00	-0,9412032	27	NA	NA
GO:0060996	bp	Dendritic spine development	naive	timew2pre:setsmultiple	157,76833	0,5136218	5,350683e-01	1,000000e+00	3,731041e-01	1,000000e+00	-1,0720548	80	NA	NA
GO:0014904	bp	Myotube cell development	naive	timew2pre:setsmultiple	60,33814	0,4974908	5,360731e-01	1,000000e+00	6,054565e-01	1,000000e+00	-0,9435733	31	NA	NA
GO:0003176	bp	Aortic valve development	naive	timew2pre:setsmultiple	48,43634	0,4757636	5,363021e-01	1,000000e+00	1,271401e-01	1,000000e+00	1,2475092	25	NA	NA
GO:0031929	bp	Tor signaling	naive	timew2pre:setsmultiple	201,50184	0,5085823	5,363091e-01	1,000000e+00	8,653266e-01	1,000000e+00	-0,7807831	102	NA	NA
GO:2000008	bp	Regulation of protein localization to cell surface	naive	timew2pre:setsmultiple	68,26460	0,4743522	5,364124e-01	1,000000e+00	5,129534e-01	1,000000e+00	-0,9931260	35	NA	NA
GO:0006457	bp	Protein folding	naive	timew2pre:setsmultiple	360,87122	0,5452411	5,364781e-01	1,000000e+00	8,728729e-01	1,000000e+00	-0,8257025	182	NA	NA
GO:0099175	bp	Regulation of postsynapse organization	naive	timew2pre:setsmultiple	139,75995	0,4728491	5,374466e-01	1,000000e+00	3,803245e-01	1,000000e+00	-1,0713716	71	NA	NA
GO:0006865	bp	Amino acid transport	naive	timew2pre:setsmultiple	169,57389	0,4829985	5,380135e-01	1,000000e+00	2,712551e-01	1,000000e+00	-1,1211603	86	NA	NA
GO:0030968	bp	Endoplasmic reticulum unfolded protein response	naive	timew2pre:setsmultiple	219,30691	0,5196731	5,384983e-01	1,000000e+00	7,859296e-01	1,000000e+00	-0,8569731	111	NA	NA
GO:0097194	bp	Execution phase of apoptosis	naive	timew2pre:setsmultiple	117,80101	0,4803977	5,397106e-01	1,000000e+00	8,202247e-01	1,000000e+00	-0,7958983	60	NA	NA
GO:0003170	bp	Heart valve development	naive	timew2pre:setsmultiple	97,93514	0,5003752	5,397408e-01	1,000000e+00	8,619632e-01	1,000000e+00	-0,7367726	50	NA	NA
GO:0051304	bp	Chromosome separation	naive	timew2pre:setsmultiple	125,73762	0,5234621	5,400250e-01	1,000000e+00	2,093496e-01	1,000000e+00	-1,1781611	64	NA	NA
GO:0048041	bp	Focal adhesion assembly	naive	timew2pre:setsmultiple	157,49313	0,4745529	5,412365e-01	1,000000e+00	8,250758e-01	1,000000e+00	-0,7998960	80	NA	NA
GO:0033146	bp	Regulation of intracellular estrogen receptor signaling pathway	naive	timew2pre:setsmultiple	66,13773	0,5226352	5,413488e-01	1,000000e+00	7,253886e-01	1,000000e+00	-0,8440467	34	NA	NA
GO:0032480	bp	Negative regulation of type i interferon production	naive	timew2pre:setsmultiple	76,04875	0,5183681	5,414259e-01	1,000000e+00	5,092784e-01	1,000000e+00	-0,9930809	39	NA	NA
GO:1901185	bp	Negative regulation of erbb signaling pathway	naive	timew2pre:setsmultiple	85,93402	0,5266941	5,424416e-01	1,000000e+00	4,323770e-01	1,000000e+00	-1,0414671	44	NA	NA
GO:0043271	bp	Negative regulation of ion transport	naive	timew2pre:setsmultiple	187,26299	0,4752614	5,425407e-01	1,000000e+00	5,663984e-01	1,000000e+00	-0,9707848	95	NA	NA
GO:0050775	bp	Positive regulation of dendrite morphogenesis	naive	timew2pre:setsmultiple	72,04782	0,5030371	5,425838e-01	1,000000e+00	3,050672e-01	1,000000e+00	-1,1326774	37	NA	NA
GO:0035966	bp	Response to topologically incorrect protein	naive	timew2pre:setsmultiple	368,39545	0,5224274	5,430475e-01	1,000000e+00	8,831169e-01	1,000000e+00	-0,8124895	186	NA	NA
GO:0043687	bp	Post translational protein modification	naive	timew2pre:setsmultiple	603,56780	0,5278393	5,431136e-01	1,000000e+00	7,442557e-01	1,000000e+00	-0,9231396	304	NA	NA
GO:0019751	bp	Polyol metabolic process	naive	timew2pre:setsmultiple	183,22267	0,4794755	5,438364e-01	1,000000e+00	6,402010e-01	1,000000e+00	-0,9299751	93	NA	NA
GO:0045661	bp	Regulation of myoblast differentiation	naive	timew2pre:setsmultiple	91,83613	0,4626296	5,439158e-01	1,000000e+00	4,928279e-01	1,000000e+00	-0,9977255	47	NA	NA
GO:1905476	bp	Negative regulation of protein localization to membrane	naive	timew2pre:setsmultiple	48,22646	0,5377267	5,448132e-01	1,000000e+00	9,038462e-01	1,000000e+00	0,6684350	25	NA	NA
GO:0019068	bp	Virion assembly	naive	timew2pre:setsmultiple	69,98396	0,5303337	5,453314e-01	1,000000e+00	7,254902e-01	1,000000e+00	-0,8513239	36	NA	NA
GO:0071277	bp	Cellular response to calcium ion	naive	timew2pre:setsmultiple	103,68698	0,4924799	5,454359e-01	1,000000e+00	5,527124e-01	1,000000e+00	-0,9705263	53	NA	NA
GO:0010921	bp	Regulation of phosphatase activity	naive	timew2pre:setsmultiple	266,62164	0,5194050	5,466763e-01	1,000000e+00	7,414830e-01	1,000000e+00	-0,8916380	135	NA	NA
GO:0014823	bp	Response to activity	naive	timew2pre:setsmultiple	109,55610	0,4807997	5,476987e-01	1,000000e+00	1,296662e-01	1,000000e+00	1,1089461	56	NA	NA
GO:0072089	bp	Stem cell proliferation	naive	timew2pre:setsmultiple	151,16708	0,4979766	5,494864e-01	1,000000e+00	2,649141e-01	1,000000e+00	-1,1382840	77	NA	NA
GO:1904030	bp	Negative regulation of cyclin dependent protein kinase activity	naive	timew2pre:setsmultiple	54,00811	0,5083139	5,506325e-01	1,000000e+00	3,678647e-01	1,000000e+00	-1,0867076	28	NA	NA
GO:0032092	bp	Positive regulation of protein binding	naive	timew2pre:setsmultiple	167,00216	0,4968090	5,506595e-01	1,000000e+00	9,322548e-01	1,000000e+00	-0,6922436	85	NA	NA
GO:2001242	bp	Regulation of intrinsic apoptotic signaling pathway	naive	timew2pre:setsmultiple	282,24026	0,4951208	5,517115e-01	1,000000e+00	9,869609e-01	1,000000e+00	-0,6311352	143	1/2	4,682887e-02
GO:0030038	bp	Contractile actin filament bundle assembly	naive	timew2pre:setsmultiple	160,95456	0,4769229	5,526384e-01	1,000000e+00	6,420627e-01	1,000000e+00	-0,9191956	82	NA	NA
GO:0061951	bp	Establishment of protein localization to plasma membrane	naive	timew2pre:setsmultiple	101,42101	0,5473927	5,532901e-01	1,000000e+00	5,731832e-01	1,000000e+00	-0,9618160	52	NA	NA
GO:0070227	bp	Lymphocyte apoptotic process	naive	timew2pre:setsmultiple	99,39010	0,4802930	5,546877e-01	1,000000e+00	2,395087e-01	1,000000e+00	-1,1646713	51	NA	NA
GO:0009266	bp	Response to temperature stimulus	naive	timew2pre:setsmultiple	389,40228	0,5215525	5,559282e-01	1,000000e+00	8,701299e-01	1,000000e+00	-0,8270232	197	NA	NA
GO:0090184	bp	Positive regulation of kidney development	naive	timew2pre:setsmultiple	55,82969	0,4293744	5,564342e-01	1,000000e+00	1,506849e-01	1,000000e+00	-1,2612781	29	NA	NA
GO:0061036	bp	Positive regulation of cartilage development	naive	timew2pre:setsmultiple	47,93761	0,4977677	5,565327e-01	1,000000e+00	1,998213e-02	6,084540e-01	-1,5776895	25	NA	NA
GO:0034101	bp	Erythrocyte homeostasis	naive	timew2pre:setsmultiple	200,42928	0,5462612	5,575490e-01	1,000000e+00	6,201005e-01	1,000000e+00	-0,9388636	102	NA	NA
GO:0030514	bp	Negative regulation of bmp signaling pathway	naive	timew2pre:setsmultiple	65,66587	0,4553991	5,576903e-01	1,000000e+00	9,191710e-01	1,000000e+00	-0,6244872	34	NA	NA
GO:0031952	bp	Regulation of protein autophosphorylation	naive	timew2pre:setsmultiple	85,40935	0,4808267	5,583647e-01	1,000000e+00	8,432377e-01	1,000000e+00	-0,7404715	44	NA	NA
GO:0060416	bp	Response to growth hormone	naive	timew2pre:setsmultiple	47,88155	0,4971679	5,588074e-01	1,000000e+00	7,652632e-01	1,000000e+00	-0,7989341	25	NA	NA
GO:0010812	bp	Negative regulation of cell substrate adhesion	naive	timew2pre:setsmultiple	97,25349	0,4756547	5,591218e-01	1,000000e+00	2,666764e-01	1,000000e+00	1,0270740	50	NA	NA
GO:0021885	bp	Forebrain cell migration	naive	timew2pre:setsmultiple	81,39089	0,5012136	5,603364e-01	1,000000e+00	7,210256e-01	1,000000e+00	-0,8624482	42	NA	NA
GO:0140029	bp	Exocytic process	naive	timew2pre:setsmultiple	113,02669	0,5259841	5,608087e-01	1,000000e+00	6,466395e-01	1,000000e+00	-0,9221937	58	NA	NA
GO:0009308	bp	Amine metabolic process	naive	timew2pre:setsmultiple	202,23164	0,5346169	5,611541e-01	1,000000e+00	5,843373e-01	1,000000e+00	-0,9645702	103	NA	NA
GO:0050918	bp	Positive chemotaxis	naive	timew2pre:setsmultiple	87,25270	0,4453413	5,623968e-01	1,000000e+00	8,316222e-02	9,498341e-01	-1,3291880	45	NA	NA
GO:0042157	bp	Lipoprotein metabolic process	naive	timew2pre:setsmultiple	218,03333	0,5018826	5,626496e-01	1,000000e+00	6,984925e-01	1,000000e+00	-0,9103494	111	NA	NA
GO:0010676	bp	Positive regulation of cellular carbohydrate metabolic process	naive	timew2pre:setsmultiple	87,23147	0,4576619	5,630332e-01	1,000000e+00	2,525667e-01	1,000000e+00	-1,1588351	45	NA	NA
GO:0090183	bp	Regulation of kidney development	naive	timew2pre:setsmultiple	75,37796	0,4499683	5,630756e-01	1,000000e+00	1,752577e-01	1,000000e+00	-1,2311998	39	NA	NA
GO:0061077	bp	Chaperone mediated protein folding	naive	timew2pre:setsmultiple	104,99778	0,5164757	5,638401e-01	1,000000e+00	9,357143e-01	1,000000e+00	-0,6560130	54	NA	NA
GO:0032371	bp	Regulation of sterol transport	naive	timew2pre:setsmultiple	59,56178	0,4285960	5,642623e-01	1,000000e+00	8,761805e-01	1,000000e+00	-0,7035759	31	NA	NA
GO:0032924	bp	Activin receptor signaling pathway	naive	timew2pre:setsmultiple	53,61229	0,5140647	5,657773e-01	1,000000e+00	4,101480e-01	1,000000e+00	-1,0481369	28	NA	NA
GO:1905953	bp	Negative regulation of lipid localization	naive	timew2pre:setsmultiple	57,53241	0,4195215	5,664359e-01	1,000000e+00	5,663158e-01	1,000000e+00	-0,9595888	30	NA	NA
GO:1904019	bp	Epithelial cell apoptotic process	naive	timew2pre:setsmultiple	142,49068	0,4578584	5,666814e-01	1,000000e+00	5,410334e-01	1,000000e+00	-0,9828544	73	1/2	4,575660e-02
GO:0050654	bp	Chondroitin sulfate proteoglycan metabolic process	naive	timew2pre:setsmultiple	67,30957	0,4648242	5,689882e-01	1,000000e+00	1,694274e-01	1,000000e+00	1,1749343	35	NA	NA
GO:0021695	bp	Cerebellar cortex development	naive	timew2pre:setsmultiple	53,51960	0,4810572	5,693210e-01	1,000000e+00	5,369979e-01	1,000000e+00	-0,9602750	28	NA	NA
GO:0043367	bp	Cd4 positive alpha beta t cell differentiation	naive	timew2pre:setsmultiple	86,98070	0,3992447	5,705426e-01	1,000000e+00	2,987680e-01	1,000000e+00	-1,1306573	45	NA	NA
GO:0007189	bp	Adenylate cyclase activating g protein coupled receptor signaling pathway	naive	timew2pre:setsmultiple	112,62679	0,4409439	5,713265e-01	1,000000e+00	7,128310e-01	1,000000e+00	-0,8797763	58	NA	NA
GO:0051279	bp	Regulation of release of sequestered calcium ion into cytosol	naive	timew2pre:setsmultiple	110,64622	0,4889103	5,714421e-01	1,000000e+00	8,306122e-01	1,000000e+00	-0,7686366	57	NA	NA
GO:0033209	bp	Tumor necrosis factor mediated signaling pathway	naive	timew2pre:setsmultiple	237,37088	0,5295654	5,719786e-01	1,000000e+00	6,770311e-01	1,000000e+00	-0,9205724	121	NA	NA
GO:0046329	bp	Negative regulation of jnk cascade	naive	timew2pre:setsmultiple	59,33885	0,5142950	5,723481e-01	1,000000e+00	8,583421e-01	1,000000e+00	-0,7237088	31	NA	NA
GO:0042180	bp	Cellular ketone metabolic process	naive	timew2pre:setsmultiple	378,18896	0,5148421	5,740384e-01	1,000000e+00	5,114885e-01	1,000000e+00	-0,9902743	192	NA	NA
GO:0050856	bp	Regulation of t cell receptor signaling pathway	naive	timew2pre:setsmultiple	55,32930	0,5276912	5,752242e-01	1,000000e+00	5,437302e-01	1,000000e+00	-0,9738125	29	NA	NA
GO:0061008	bp	Hepaticobiliary system development	naive	timew2pre:setsmultiple	211,41752	0,4934778	5,753119e-01	1,000000e+00	4,723618e-01	1,000000e+00	-1,0102812	108	NA	NA
GO:0016339	bp	Calcium dependent cell cell adhesion via plasma membrane cell adhesion molecules	naive	timew2pre:setsmultiple	49,43448	0,4612318	5,753953e-01	1,000000e+00	2,034099e-03	1,688302e-01	-1,7371526	26	NA	NA
GO:0042770	bp	Signal transduction in response to DNA damage	naive	timew2pre:setsmultiple	227,26271	0,5148090	5,755137e-01	1,000000e+00	4,728370e-01	1,000000e+00	-1,0139338	116	NA	NA
GO:0030850	bp	Prostate gland development	naive	timew2pre:setsmultiple	69,07768	0,4385945	5,757841e-01	1,000000e+00	6,934985e-01	1,000000e+00	-0,8843481	36	NA	NA
GO:0007223	bp	Wnt signaling pathway calcium modulating pathway	naive	timew2pre:setsmultiple	59,21506	0,5195352	5,768339e-01	1,000000e+00	5,708290e-01	1,000000e+00	-0,9653773	31	NA	NA
GO:0044273	bp	Sulfur compound catabolic process	naive	timew2pre:setsmultiple	80,85539	0,4608708	5,769442e-01	1,000000e+00	2,841026e-01	1,000000e+00	-1,1318261	42	NA	NA
GO:0035094	bp	Response to nicotine	naive	timew2pre:setsmultiple	47,42715	0,5140462	5,772318e-01	1,000000e+00	3,193347e-03	2,213829e-01	-1,7495515	25	NA	NA
GO:1903533	bp	Regulation of protein targeting	naive	timew2pre:setsmultiple	140,04968	0,5254149	5,775191e-01	1,000000e+00	8,166160e-01	1,000000e+00	-0,8014669	72	NA	NA
GO:0006458	bp	De novo protein folding	naive	timew2pre:setsmultiple	68,99124	0,5426518	5,786819e-01	1,000000e+00	8,359133e-01	1,000000e+00	-0,7438740	36	NA	NA
GO:0060537	bp	Muscle tissue development	naive	timew2pre:setsmultiple	616,34251	0,4798320	5,787751e-01	1,000000e+00	2,057942e-01	1,000000e+00	-1,0970113	312	NA	NA
GO:0030032	bp	Lamellipodium assembly	naive	timew2pre:setsmultiple	100,47910	0,4932703	5,794800e-01	1,000000e+00	7,819857e-01	1,000000e+00	-0,8131388	52	NA	NA
GO:0071241	bp	Cellular response to inorganic substance	naive	timew2pre:setsmultiple	282,51470	0,5017841	5,801178e-01	1,000000e+00	4,889558e-01	1,000000e+00	-1,0075570	144	NA	NA
GO:0031018	bp	Endocrine pancreas development	naive	timew2pre:setsmultiple	51,26918	0,5123764	5,803771e-01	1,000000e+00	3,915344e-01	1,000000e+00	-1,0692800	27	NA	NA
GO:0120178	bp	Steroid hormone biosynthetic process	naive	timew2pre:setsmultiple	74,78988	0,4926971	5,820088e-01	1,000000e+00	8,762887e-02	9,513463e-01	-1,3345030	39	NA	NA
GO:0043524	bp	Negative regulation of neuron apoptotic process	naive	timew2pre:setsmultiple	205,12404	0,4969611	5,820687e-01	1,000000e+00	4,437751e-01	1,000000e+00	-1,0237610	105	NA	NA
GO:1905332	bp	Positive regulation of morphogenesis of an epithelium	naive	timew2pre:setsmultiple	49,25972	0,4730254	5,823291e-01	1,000000e+00	1,276371e-01	1,000000e+00	-1,3027673	26	NA	NA
GO:0006284	bp	Base excision repair	naive	timew2pre:setsmultiple	74,75295	0,5232286	5,831951e-01	1,000000e+00	6,804124e-01	1,000000e+00	-0,8862240	39	NA	NA
GO:0043500	bp	Muscle adaptation	naive	timew2pre:setsmultiple	191,19214	0,4761935	5,835949e-01	1,000000e+00	3,624498e-01	1,000000e+00	-1,0718660	98	NA	NA
GO:0030902	bp	Hindbrain development	naive	timew2pre:setsmultiple	195,13061	0,4837472	5,839718e-01	1,000000e+00	4,814443e-01	1,000000e+00	-1,0139658	100	NA	NA
GO:0051262	bp	Protein tetramerization	naive	timew2pre:setsmultiple	201,06250	0,4952570	5,840659e-01	1,000000e+00	5,652610e-01	1,000000e+00	-0,9789585	103	NA	NA
GO:0007498	bp	Mesoderm development	naive	timew2pre:setsmultiple	155,56106	0,4857494	5,843798e-01	1,000000e+00	5,176946e-01	1,000000e+00	-1,0001963	80	NA	NA
GO:0042255	bp	Ribosome assembly	naive	timew2pre:setsmultiple	110,13776	0,5379161	5,848960e-01	1,000000e+00	8,142857e-01	1,000000e+00	-0,7913665	57	NA	NA
GO:0001885	bp	Endothelial cell development	naive	timew2pre:setsmultiple	90,42023	0,4717450	5,853773e-01	1,000000e+00	5,952869e-01	1,000000e+00	-0,9435044	47	NA	NA
GO:0060338	bp	Regulation of type i interferon mediated signaling pathway	naive	timew2pre:setsmultiple	56,99657	0,5062779	5,861783e-01	1,000000e+00	6,884211e-01	1,000000e+00	-0,8759339	30	NA	NA
GO:0000096	bp	Sulfur amino acid metabolic process	naive	timew2pre:setsmultiple	58,95493	0,4975215	5,862475e-01	1,000000e+00	7,701994e-01	1,000000e+00	-0,8031641	31	NA	NA
GO:1903076	bp	Regulation of protein localization to plasma membrane	naive	timew2pre:setsmultiple	151,48834	0,5100284	5,870961e-01	1,000000e+00	6,099291e-01	1,000000e+00	-0,9413057	78	NA	NA
GO:0055076	bp	Transition metal ion homeostasis	naive	timew2pre:setsmultiple	190,97306	0,4979958	5,879792e-01	1,000000e+00	6,546185e-01	1,000000e+00	-0,9182174	98	NA	NA
GO:0035567	bp	Non canonical wnt signaling pathway	naive	timew2pre:setsmultiple	256,23727	0,5246986	5,887899e-01	1,000000e+00	7,061184e-01	1,000000e+00	-0,9057318	131	NA	NA
GO:0048524	bp	Positive regulation of viral process	naive	timew2pre:setsmultiple	192,88616	0,5440825	5,892610e-01	1,000000e+00	4,022066e-01	1,000000e+00	-1,0567607	99	NA	NA
GO:1901031	bp	Regulation of response to reactive oxygen species	naive	timew2pre:setsmultiple	54,95267	0,4596137	5,893320e-01	1,000000e+00	4,826133e-01	1,000000e+00	-1,0056578	29	NA	NA
GO:0060042	bp	Retina morphogenesis in camera type eye	naive	timew2pre:setsmultiple	58,84536	0,4794640	5,902066e-01	1,000000e+00	7,030430e-01	1,000000e+00	-0,8666103	31	NA	NA
GO:0048806	bp	Genitalia development	naive	timew2pre:setsmultiple	49,05831	0,5429882	5,903084e-01	1,000000e+00	6,635021e-01	1,000000e+00	-0,8795727	26	NA	NA
GO:0061383	bp	Trabecula morphogenesis	naive	timew2pre:setsmultiple	74,52654	0,4966452	5,904602e-01	1,000000e+00	6,525773e-01	1,000000e+00	-0,9039177	39	NA	NA
GO:0032008	bp	Positive regulation of tor signaling	naive	timew2pre:setsmultiple	64,69927	0,4953610	5,910740e-01	1,000000e+00	7,253886e-01	1,000000e+00	-0,8440276	34	NA	NA
GO:0021953	bp	Central nervous system neuron differentiation	naive	timew2pre:setsmultiple	210,53992	0,4933075	5,920396e-01	1,000000e+00	5,095477e-01	1,000000e+00	-0,9943787	108	NA	NA
GO:0048701	bp	Embryonic cranial skeleton morphogenesis	naive	timew2pre:setsmultiple	60,74129	0,5072402	5,924487e-01	1,000000e+00	5,286757e-01	1,000000e+00	-0,9850253	32	NA	NA
GO:1902882	bp	Regulation of response to oxidative stress	naive	timew2pre:setsmultiple	135,43735	0,4727547	5,931776e-01	1,000000e+00	8,144016e-01	1,000000e+00	-0,8014129	70	NA	NA
GO:0090329	bp	Regulation of DNA dependent DNA replication	naive	timew2pre:setsmultiple	74,42474	0,5138643	5,937217e-01	1,000000e+00	5,195876e-01	1,000000e+00	-0,9848354	39	NA	NA
GO:0030330	bp	DNA damage response signal transduction by p53 class mediator	naive	timew2pre:setsmultiple	180,80307	0,5174925	5,938052e-01	1,000000e+00	4,462312e-01	1,000000e+00	-1,0351208	93	NA	NA
GO:0051607	bp	Defense response to virus	naive	timew2pre:setsmultiple	345,07469	0,5157159	5,938920e-01	1,000000e+00	2,847153e-01	1,000000e+00	-1,0825399	176	NA	NA
GO:0001578	bp	Microtubule bundle formation	naive	timew2pre:setsmultiple	96,01014	0,4664117	5,943100e-01	1,000000e+00	8,762781e-01	1,000000e+00	-0,7243345	50	NA	NA
GO:0045596	bp	Negative regulation of cell differentiation	naive	timew2pre:setsmultiple	920,98260	0,4890628	5,951220e-01	1,000000e+00	9,050949e-01	1,000000e+00	-0,8678122	466	NA	NA
GO:0045103	bp	Intermediate filament based process	naive	timew2pre:setsmultiple	46,97518	0,4995260	5,955074e-01	1,000000e+00	4,168421e-01	1,000000e+00	-1,0566946	25	NA	NA
GO:0002755	bp	Myd88 dependent toll like receptor signaling pathway	naive	timew2pre:setsmultiple	48,91723	0,5246338	5,958892e-01	1,000000e+00	5,548523e-01	1,000000e+00	-0,9593849	26	NA	NA
GO:1904375	bp	Regulation of protein localization to cell periphery	naive	timew2pre:setsmultiple	182,67602	0,5133411	5,958917e-01	1,000000e+00	5,276939e-01	1,000000e+00	-0,9955487	94	NA	NA
GO:1901879	bp	Regulation of protein depolymerization	naive	timew2pre:setsmultiple	131,24468	0,4890674	5,991736e-01	1,000000e+00	6,862944e-01	1,000000e+00	-0,8970711	68	NA	NA
GO:1903846	bp	Positive regulation of cellular response to transforming growth factor beta stimulus	naive	timew2pre:setsmultiple	46,88401	0,4914482	5,991845e-01	1,000000e+00	5,652632e-01	1,000000e+00	-0,9449217	25	NA	NA
GO:0050688	bp	Regulation of defense response to virus	naive	timew2pre:setsmultiple	111,52857	0,5279371	6,000567e-01	1,000000e+00	8,248473e-01	1,000000e+00	-0,7891870	58	NA	NA
GO:0008654	bp	Phospholipid biosynthetic process	naive	timew2pre:setsmultiple	439,72140	0,5204592	6,010177e-01	1,000000e+00	8,431568e-01	1,000000e+00	-0,8533503	224	NA	NA
GO:0010821	bp	Regulation of mitochondrion organization	naive	timew2pre:setsmultiple	324,69683	0,5227385	6,024138e-01	1,000000e+00	8,931069e-01	1,000000e+00	-0,8014918	166	NA	NA
GO:0015800	bp	Acidic amino acid transport	naive	timew2pre:setsmultiple	80,01748	0,4981273	6,027931e-01	1,000000e+00	4,389744e-01	1,000000e+00	-1,0369340	42	NA	NA
GO:0051926	bp	Negative regulation of calcium ion transport	naive	timew2pre:setsmultiple	76,06063	0,4674746	6,040113e-01	1,000000e+00	8,387097e-01	1,000000e+00	0,7483759	40	NA	NA
GO:0062013	bp	Positive regulation of small molecule metabolic process	naive	timew2pre:setsmultiple	188,18927	0,4716260	6,041310e-01	1,000000e+00	3,226131e-01	1,000000e+00	-1,0919564	97	1/2	4,631706e-02
GO:0046323	bp	Glucose import	naive	timew2pre:setsmultiple	93,69516	0,4708950	6,042223e-01	1,000000e+00	9,846311e-01	1,000000e+00	-0,5233778	49	NA	NA
GO:0051963	bp	Regulation of synapse assembly	naive	timew2pre:setsmultiple	107,42006	0,4145001	6,047140e-01	1,000000e+00	4,069530e-01	1,000000e+00	-1,0488300	56	NA	NA
GO:0090175	bp	Regulation of establishment of planar polarity	naive	timew2pre:setsmultiple	188,09765	0,5203911	6,059584e-01	1,000000e+00	7,316583e-01	1,000000e+00	-0,8802016	97	NA	NA
GO:0061035	bp	Regulation of cartilage development	naive	timew2pre:setsmultiple	105,39730	0,4601591	6,062761e-01	1,000000e+00	2,642857e-01	1,000000e+00	-1,1377898	55	NA	NA
GO:0002065	bp	Columnar cuboidal epithelial cell differentiation	naive	timew2pre:setsmultiple	134,88189	0,4935695	6,063035e-01	1,000000e+00	6,288032e-02	9,242983e-01	-1,3346737	70	NA	NA
GO:0006493	bp	Protein o linked glycosylation	naive	timew2pre:setsmultiple	158,49078	0,4955044	6,067064e-01	1,000000e+00	4,125379e-01	1,000000e+00	-1,0573412	82	NA	NA
GO:0051651	bp	Maintenance of location in cell	naive	timew2pre:setsmultiple	144,65942	0,5000450	6,077494e-01	1,000000e+00	9,777102e-01	1,000000e+00	-0,5924307	75	NA	NA
GO:2001235	bp	Positive regulation of apoptotic signaling pathway	naive	timew2pre:setsmultiple	304,52990	0,4864519	6,082336e-01	1,000000e+00	8,850000e-01	1,000000e+00	-0,7990858	156	1/2	4,682887e-02
GO:0002088	bp	Lens development in camera type eye	naive	timew2pre:setsmultiple	85,70995	0,5203096	6,083696e-01	1,000000e+00	2,638604e-01	1,000000e+00	-1,1517806	45	NA	NA
GO:1901654	bp	Response to ketone	naive	timew2pre:setsmultiple	280,75460	0,4577092	6,089640e-01	1,000000e+00	8,253012e-01	1,000000e+00	-0,8447314	144	NA	NA
GO:0043647	bp	Inositol phosphate metabolic process	naive	timew2pre:setsmultiple	103,28885	0,4786134	6,101801e-01	1,000000e+00	6,255102e-01	1,000000e+00	-0,9292688	54	NA	NA
GO:0090342	bp	Regulation of cell aging	naive	timew2pre:setsmultiple	75,83569	0,5314253	6,110826e-01	1,000000e+00	1,503605e-01	1,000000e+00	-1,2505067	40	NA	NA
GO:2000404	bp	Regulation of t cell migration	naive	timew2pre:setsmultiple	56,29107	0,4692910	6,120217e-01	1,000000e+00	8,147368e-01	1,000000e+00	-0,7629621	30	NA	NA
GO:0045599	bp	Negative regulation of fat cell differentiation	naive	timew2pre:setsmultiple	62,12562	0,4656851	6,124459e-01	1,000000e+00	7,074190e-01	1,000000e+00	-0,8655057	33	NA	NA
GO:1902743	bp	Regulation of lamellipodium organization	naive	timew2pre:setsmultiple	66,01485	0,4660518	6,128544e-01	1,000000e+00	6,227979e-01	1,000000e+00	-0,9303343	35	NA	NA
GO:1905477	bp	Positive regulation of protein localization to membrane	naive	timew2pre:setsmultiple	189,71666	0,5078022	6,129599e-01	1,000000e+00	3,423695e-01	1,000000e+00	-1,0796581	98	NA	NA
GO:0097479	bp	Synaptic vesicle localization	naive	timew2pre:setsmultiple	79,68234	0,5105735	6,130635e-01	1,000000e+00	7,784615e-01	1,000000e+00	-0,8024803	42	NA	NA
GO:0050691	bp	Regulation of defense response to virus by host	naive	timew2pre:setsmultiple	46,52960	0,5178028	6,134370e-01	1,000000e+00	7,221053e-01	1,000000e+00	-0,8277106	25	NA	NA
GO:0045070	bp	Positive regulation of viral genome replication	naive	timew2pre:setsmultiple	62,08530	0,5505819	6,138438e-01	1,000000e+00	5,663532e-01	1,000000e+00	-0,9523467	33	NA	NA
GO:0032201	bp	Telomere maintenance via semi conservative replication	naive	timew2pre:setsmultiple	48,43314	0,5317742	6,149640e-01	1,000000e+00	5,094937e-01	1,000000e+00	-0,9936467	26	NA	NA
GO:0002292	bp	T cell differentiation involved in immune response	naive	timew2pre:setsmultiple	75,70404	0,3993776	6,152113e-01	1,000000e+00	6,941298e-01	1,000000e+00	-0,8749563	40	NA	NA
GO:0060688	bp	Regulation of morphogenesis of a branching structure	naive	timew2pre:setsmultiple	77,65209	0,4779709	6,153869e-01	1,000000e+00	1,047228e-01	1,000000e+00	-1,3079673	41	NA	NA
GO:0034204	bp	Lipid translocation	naive	timew2pre:setsmultiple	52,29594	0,4387404	6,158614e-01	1,000000e+00	1,955603e-01	1,000000e+00	-1,2231426	28	NA	NA
GO:0006111	bp	Regulation of gluconeogenesis	naive	timew2pre:setsmultiple	73,72478	0,4500922	6,160403e-01	1,000000e+00	7,278351e-01	1,000000e+00	-0,8520981	39	NA	NA
GO:0003229	bp	Ventricular cardiac muscle tissue development	naive	timew2pre:setsmultiple	77,62590	0,4804785	6,161965e-01	1,000000e+00	1,059035e-02	4,642464e-01	-1,5808585	41	NA	NA
GO:0042594	bp	Response to starvation	naive	timew2pre:setsmultiple	309,92516	0,5112853	6,165545e-01	1,000000e+00	8,740000e-01	1,000000e+00	-0,8126391	159	NA	NA
GO:0030513	bp	Positive regulation of bmp signaling pathway	naive	timew2pre:setsmultiple	46,42847	0,4629901	6,174904e-01	1,000000e+00	6,757895e-01	1,000000e+00	-0,8678975	25	NA	NA
GO:0032507	bp	Maintenance of protein location in cell	naive	timew2pre:setsmultiple	114,77054	0,4941079	6,176764e-01	1,000000e+00	9,509704e-01	1,000000e+00	-0,6344557	60	NA	NA
GO:0045862	bp	Positive regulation of proteolysis	naive	timew2pre:setsmultiple	572,99368	0,4943203	6,196473e-01	1,000000e+00	9,430569e-01	1,000000e+00	-0,8044152	292	NA	NA
GO:1902806	bp	Regulation of cell cycle g1 s phase transition	naive	timew2pre:setsmultiple	274,11590	0,5208832	6,205719e-01	1,000000e+00	3,961886e-01	1,000000e+00	-1,0435358	141	NA	NA
GO:0045667	bp	Regulation of osteoblast differentiation	naive	timew2pre:setsmultiple	169,61762	0,4605458	6,212372e-01	1,000000e+00	8,198381e-02	9,498341e-01	-1,2790181	88	NA	NA
GO:1902229	bp	Regulation of intrinsic apoptotic signaling pathway in response to DNA damage	naive	timew2pre:setsmultiple	69,62921	0,4910411	6,222882e-01	1,000000e+00	9,689762e-01	1,000000e+00	-0,5696341	37	NA	NA
GO:0070303	bp	Negative regulation of stress activated protein kinase signaling cascade	naive	timew2pre:setsmultiple	73,46152	0,5081478	6,243761e-01	1,000000e+00	7,958763e-01	1,000000e+00	-0,7905352	39	NA	NA
GO:0007257	bp	Activation of jun kinase activity	naive	timew2pre:setsmultiple	57,84943	0,4842321	6,259464e-01	1,000000e+00	7,586569e-01	1,000000e+00	-0,8124768	31	NA	NA
GO:0010762	bp	Regulation of fibroblast migration	naive	timew2pre:setsmultiple	53,88115	0,4446051	6,291303e-01	1,000000e+00	7,713383e-01	1,000000e+00	-0,8054465	29	NA	NA
GO:0071158	bp	Positive regulation of cell cycle arrest	naive	timew2pre:setsmultiple	131,86262	0,4983240	6,310959e-01	1,000000e+00	3,130081e-01	1,000000e+00	-1,1044344	69	NA	NA
GO:0010827	bp	Regulation of glucose transmembrane transport	naive	timew2pre:setsmultiple	104,39696	0,4667937	6,327737e-01	1,000000e+00	9,744898e-01	1,000000e+00	-0,5810038	55	NA	NA
GO:0035305	bp	Negative regulation of dephosphorylation	naive	timew2pre:setsmultiple	155,31068	0,5141083	6,329565e-01	1,000000e+00	6,953441e-01	1,000000e+00	-0,8900090	81	NA	NA
GO:0021955	bp	Central nervous system neuron axonogenesis	naive	timew2pre:setsmultiple	51,78949	0,5153005	6,348923e-01	1,000000e+00	8,953488e-01	1,000000e+00	-0,6828239	28	NA	NA
GO:0043902	bp	Positive regulation of multi organism process	naive	timew2pre:setsmultiple	793,52957	0,5297622	6,351509e-01	1,000000e+00	4,265734e-01	1,000000e+00	-1,0218845	404	NA	NA
GO:0033077	bp	T cell differentiation in thymus	naive	timew2pre:setsmultiple	86,74330	0,5123514	6,352368e-01	1,000000e+00	6,380368e-01	1,000000e+00	-0,9157971	46	NA	NA
GO:1902903	bp	Regulation of supramolecular fiber organization	naive	timew2pre:setsmultiple	553,56697	0,4778518	6,377389e-01	1,000000e+00	9,330669e-01	1,000000e+00	-0,8089134	283	NA	NA
GO:0044262	bp	Cellular carbohydrate metabolic process	naive	timew2pre:setsmultiple	426,99296	0,4594272	6,377611e-01	1,000000e+00	8,071928e-01	1,000000e+00	-0,8785080	219	NA	NA
GO:0043588	bp	Skin development	naive	timew2pre:setsmultiple	298,64529	0,4856829	6,382793e-01	1,000000e+00	5,265265e-01	1,000000e+00	-0,9907644	154	NA	NA
GO:0090559	bp	Regulation of membrane permeability	naive	timew2pre:setsmultiple	137,41915	0,5075494	6,384811e-01	1,000000e+00	5,886525e-01	1,000000e+00	-0,9552646	72	NA	NA
GO:0042026	bp	Protein refolding	naive	timew2pre:setsmultiple	55,51660	0,5285700	6,400704e-01	1,000000e+00	9,905263e-01	1,000000e+00	-0,4664488	30	NA	NA
GO:0021795	bp	Cerebral cortex cell migration	naive	timew2pre:setsmultiple	63,20843	0,4847872	6,418446e-01	1,000000e+00	7,316062e-01	1,000000e+00	-0,8388453	34	NA	NA
GO:2000107	bp	Negative regulation of leukocyte apoptotic process	naive	timew2pre:setsmultiple	63,19662	0,4542775	6,422414e-01	1,000000e+00	7,772021e-02	9,402990e-01	-1,3625716	34	NA	NA
GO:0097009	bp	Energy homeostasis	naive	timew2pre:setsmultiple	53,51713	0,4357472	6,424828e-01	1,000000e+00	3,003161e-01	1,000000e+00	-1,1282190	29	NA	NA
GO:0010522	bp	Regulation of calcium ion transport into cytosol	naive	timew2pre:setsmultiple	135,27506	0,4787957	6,427429e-01	1,000000e+00	8,174442e-01	1,000000e+00	-0,7982123	71	NA	NA
GO:1903350	bp	Response to dopamine	naive	timew2pre:setsmultiple	78,66382	0,4727276	6,439400e-01	1,000000e+00	7,784615e-01	1,000000e+00	-0,8033432	42	NA	NA
GO:0007254	bp	Jnk cascade	naive	timew2pre:setsmultiple	302,11720	0,5022212	6,454711e-01	1,000000e+00	6,120000e-01	1,000000e+00	-0,9547613	156	NA	NA
GO:0018958	bp	Phenol containing compound metabolic process	naive	timew2pre:setsmultiple	109,74619	0,4489534	6,458781e-01	1,000000e+00	3,778004e-01	1,000000e+00	-1,0669972	58	NA	NA
GO:0090398	bp	Cellular senescence	naive	timew2pre:setsmultiple	105,83206	0,5092591	6,462294e-01	1,000000e+00	9,611452e-02	9,833707e-01	-1,2978338	56	NA	NA
GO:0060119	bp	Inner ear receptor cell development	naive	timew2pre:setsmultiple	51,48319	0,4672983	6,463056e-01	1,000000e+00	8,932347e-01	1,000000e+00	-0,6872054	28	NA	NA
GO:0007569	bp	Cell aging	naive	timew2pre:setsmultiple	172,28606	0,5045410	6,470042e-01	1,000000e+00	5,449041e-01	1,000000e+00	-0,9827961	90	NA	NA
GO:0032365	bp	Intracellular lipid transport	naive	timew2pre:setsmultiple	74,66488	0,4938493	6,474712e-01	1,000000e+00	8,135942e-01	1,000000e+00	-0,7712982	40	NA	NA
GO:0006821	bp	Chloride transport	naive	timew2pre:setsmultiple	97,98206	0,4815740	6,477035e-01	1,000000e+00	7,001024e-01	1,000000e+00	-0,8871244	52	NA	NA
GO:0010324	bp	Membrane invagination	naive	timew2pre:setsmultiple	99,89906	0,4511057	6,485110e-01	1,000000e+00	8,157625e-01	1,000000e+00	-0,7897316	53	NA	NA
GO:0060291	bp	Long term synaptic potentiation	naive	timew2pre:setsmultiple	93,96230	0,4952986	6,511525e-01	1,000000e+00	6,237219e-02	9,242983e-01	-1,3613266	50	NA	NA
GO:0035050	bp	Embryonic heart tube development	naive	timew2pre:setsmultiple	97,85269	0,5287158	6,511628e-01	1,000000e+00	2,784033e-01	1,000000e+00	-1,1319365	52	NA	NA
GO:0038084	bp	Vascular endothelial growth factor signaling pathway	naive	timew2pre:setsmultiple	57,12164	0,4195295	6,516662e-01	1,000000e+00	4,029381e-01	1,000000e+00	-1,0641664	31	NA	NA
GO:0061351	bp	Neural precursor cell proliferation	naive	timew2pre:setsmultiple	175,95549	0,4879951	6,520021e-01	1,000000e+00	1,422805e-01	1,000000e+00	-1,2141483	92	NA	NA
GO:0010332	bp	Response to gamma radiation	naive	timew2pre:setsmultiple	95,86726	0,4833938	6,522352e-01	1,000000e+00	6,571136e-01	1,000000e+00	-0,9102121	51	NA	NA
GO:0042490	bp	Mechanoreceptor differentiation	naive	timew2pre:setsmultiple	76,43335	0,4586048	6,526701e-01	1,000000e+00	3,480493e-01	1,000000e+00	-1,0955798	41	NA	NA
GO:0018198	bp	Peptidyl cysteine modification	naive	timew2pre:setsmultiple	72,51499	0,4908554	6,540076e-01	1,000000e+00	9,175258e-01	1,000000e+00	-0,6658533	39	NA	NA
GO:0001823	bp	Mesonephros development	naive	timew2pre:setsmultiple	132,81793	0,4413475	6,542243e-01	1,000000e+00	1,683570e-01	1,000000e+00	-1,1972879	70	NA	NA
GO:0060760	bp	Positive regulation of response to cytokine stimulus	naive	timew2pre:setsmultiple	82,17813	0,4934713	6,548132e-01	1,000000e+00	6,813525e-01	1,000000e+00	-0,8914623	44	NA	NA
GO:0043331	bp	Response to dsRNA	naive	timew2pre:setsmultiple	64,75019	0,5437961	6,548886e-01	1,000000e+00	2,217617e-01	1,000000e+00	-1,1933232	35	NA	NA
GO:0034314	bp	Arp2 3 complex mediated actin nucleation	naive	timew2pre:setsmultiple	55,08061	0,4808956	6,556580e-01	1,000000e+00	9,000000e-01	1,000000e+00	-0,6694884	30	NA	NA
GO:0030837	bp	Negative regulation of actin filament polymerization	naive	timew2pre:setsmultiple	82,11730	0,4813061	6,565796e-01	1,000000e+00	6,014344e-01	1,000000e+00	-0,9331920	44	NA	NA
GO:0060078	bp	Regulation of postsynaptic membrane potential	naive	timew2pre:setsmultiple	111,23721	0,4583865	6,573708e-01	1,000000e+00	1,043184e-03	1,073645e-01	-1,6954484	59	NA	NA
GO:0043266	bp	Regulation of potassium ion transport	naive	timew2pre:setsmultiple	111,22131	0,4886770	6,577664e-01	1,000000e+00	6,462793e-01	1,000000e+00	-0,9198248	59	NA	NA
GO:0071260	bp	Cellular response to mechanical stimulus	naive	timew2pre:setsmultiple	122,89726	0,4651724	6,580805e-01	1,000000e+00	4,269777e-01	1,000000e+00	-1,0414412	65	NA	NA
GO:1901068	bp	Guanosine containing compound metabolic process	naive	timew2pre:setsmultiple	62,71031	0,5036574	6,584836e-01	1,000000e+00	4,590674e-01	1,000000e+00	-1,0338756	34	NA	NA
GO:1902808	bp	Positive regulation of cell cycle g1 s phase transition	naive	timew2pre:setsmultiple	70,42918	0,5210773	6,587104e-01	1,000000e+00	7,120743e-01	1,000000e+00	-0,8607569	38	NA	NA
GO:0043393	bp	Regulation of protein binding	naive	timew2pre:setsmultiple	366,19434	0,4754564	6,589532e-01	1,000000e+00	8,931069e-01	1,000000e+00	-0,8037790	189	NA	NA
GO:0031076	bp	Embryonic camera type eye development	naive	timew2pre:setsmultiple	45,38110	0,4968812	6,589782e-01	1,000000e+00	2,557895e-01	1,000000e+00	-1,1809765	25	NA	NA
GO:0032801	bp	Receptor catabolic process	naive	timew2pre:setsmultiple	60,74515	0,4797211	6,597020e-01	1,000000e+00	9,237200e-01	1,000000e+00	-0,6302985	33	NA	NA
GO:0051489	bp	Regulation of filopodium assembly	naive	timew2pre:setsmultiple	70,38791	0,4691335	6,600012e-01	1,000000e+00	8,947368e-01	1,000000e+00	-0,6904732	38	NA	NA
GO:0001655	bp	Urogenital system development	naive	timew2pre:setsmultiple	490,35487	0,4779239	6,600774e-01	1,000000e+00	2,007992e-01	1,000000e+00	-1,1117417	252	NA	NA
GO:0030216	bp	Keratinocyte differentiation	naive	timew2pre:setsmultiple	144,19681	0,4724390	6,616703e-01	1,000000e+00	2,411348e-01	1,000000e+00	-1,1501343	76	NA	NA
GO:1904035	bp	Regulation of epithelial cell apoptotic process	naive	timew2pre:setsmultiple	105,21774	0,4477154	6,619724e-01	1,000000e+00	6,278119e-01	1,000000e+00	-0,9341416	56	1/2	4,568624e-02
GO:0035304	bp	Regulation of protein dephosphorylation	naive	timew2pre:setsmultiple	218,50781	0,5167146	6,625745e-01	1,000000e+00	7,233400e-01	1,000000e+00	-0,8961956	114	NA	NA
GO:0045601	bp	Regulation of endothelial cell differentiation	naive	timew2pre:setsmultiple	49,12297	0,4868027	6,625797e-01	1,000000e+00	4,740741e-01	1,000000e+00	-1,0100722	27	NA	NA
GO:0120034	bp	Positive regulation of plasma membrane bounded cell projection assembly	naive	timew2pre:setsmultiple	148,03784	0,4700729	6,630338e-01	1,000000e+00	5,369807e-01	1,000000e+00	-0,9869534	78	NA	NA
GO:0010737	bp	Protein kinase a signaling	naive	timew2pre:setsmultiple	45,27689	0,4015682	6,630466e-01	1,000000e+00	5,315789e-01	1,000000e+00	-0,9655753	25	NA	NA
GO:0051649	bp	Establishment of localization in cell	naive	timew2pre:setsmultiple	782,62680	0,5170324	6,630555e-01	1,000000e+00	9,590410e-01	1,000000e+00	-0,8124036	400	NA	NA
GO:0002534	bp	Cytokine production involved in inflammatory response	naive	timew2pre:setsmultiple	52,94198	0,4341149	6,633441e-01	1,000000e+00	7,133825e-01	1,000000e+00	-0,8517954	29	NA	NA
GO:0009799	bp	Specification of symmetry	naive	timew2pre:setsmultiple	153,87243	0,5286790	6,635264e-01	1,000000e+00	1,072874e-01	1,000000e+00	-1,2478787	81	NA	NA
GO:0008344	bp	Adult locomotory behavior	naive	timew2pre:setsmultiple	91,54537	0,5093503	6,640953e-01	1,000000e+00	3,698770e-01	1,000000e+00	-1,0726148	49	NA	NA
GO:1904888	bp	Cranial skeletal system development	naive	timew2pre:setsmultiple	83,79218	0,4995296	6,641383e-01	1,000000e+00	5,852156e-01	1,000000e+00	-0,9453041	45	NA	NA
GO:2000117	bp	Negative regulation of cysteine type endopeptidase activity	naive	timew2pre:setsmultiple	126,52551	0,4654176	6,643717e-01	1,000000e+00	9,837563e-01	1,000000e+00	-0,5253485	67	NA	NA
GO:0021954	bp	Central nervous system neuron development	naive	timew2pre:setsmultiple	101,21708	0,4940167	6,649200e-01	1,000000e+00	6,683673e-01	1,000000e+00	-0,9060518	54	NA	NA
GO:0010675	bp	Regulation of cellular carbohydrate metabolic process	naive	timew2pre:setsmultiple	218,36940	0,4358092	6,650072e-01	1,000000e+00	4,014085e-01	1,000000e+00	-1,0436084	114	1/2	4,631706e-02
GO:0070059	bp	Intrinsic apoptotic signaling pathway in response to endoplasmic reticulum stress	naive	timew2pre:setsmultiple	105,07946	0,5050269	6,654868e-01	1,000000e+00	6,503067e-01	1,000000e+00	-0,9220346	56	NA	NA
GO:0036297	bp	Interstrand cross link repair	naive	timew2pre:setsmultiple	91,43619	0,4946781	6,670663e-01	1,000000e+00	5,184426e-01	1,000000e+00	-0,9863506	49	NA	NA
GO:0032411	bp	Positive regulation of transporter activity	naive	timew2pre:setsmultiple	153,64091	0,4828570	6,683716e-01	1,000000e+00	1,437247e-01	1,000000e+00	-1,2129388	81	NA	NA
GO:1903008	bp	Organelle disassembly	naive	timew2pre:setsmultiple	182,83119	0,5158092	6,705346e-01	1,000000e+00	9,567839e-01	1,000000e+00	-0,6482004	96	NA	NA
GO:0032350	bp	Regulation of hormone metabolic process	naive	timew2pre:setsmultiple	45,06394	0,4766238	6,713200e-01	1,000000e+00	1,821053e-01	1,000000e+00	-1,2428736	25	NA	NA
GO:1905207	bp	Regulation of cardiocyte differentiation	naive	timew2pre:setsmultiple	71,95186	0,4817426	6,713314e-01	1,000000e+00	3,804124e-01	1,000000e+00	-1,0660009	39	NA	NA
GO:0043276	bp	Anoikis	naive	timew2pre:setsmultiple	54,61645	0,4519158	6,720551e-01	1,000000e+00	6,968421e-01	1,000000e+00	-0,8682853	30	NA	NA
GO:0014047	bp	Glutamate secretion	naive	timew2pre:setsmultiple	46,94301	0,4683271	6,725466e-01	1,000000e+00	4,968354e-01	1,000000e+00	-1,0009411	26	NA	NA
GO:0002262	bp	Myeloid cell homeostasis	naive	timew2pre:setsmultiple	231,63254	0,5323992	6,728269e-01	1,000000e+00	7,201605e-01	1,000000e+00	-0,8978316	121	NA	NA
GO:0021532	bp	Neural tube patterning	naive	timew2pre:setsmultiple	54,58592	0,4886515	6,731260e-01	1,000000e+00	2,021053e-01	1,000000e+00	-1,2054954	30	NA	NA
GO:0006672	bp	Ceramide metabolic process	naive	timew2pre:setsmultiple	131,93444	0,4719318	6,742000e-01	1,000000e+00	4,432049e-01	1,000000e+00	-1,0334948	70	NA	NA
GO:0010165	bp	Response to x ray	naive	timew2pre:setsmultiple	46,86449	0,5012435	6,755164e-01	1,000000e+00	3,333333e-01	1,000000e+00	1,0770310	26	NA	NA
GO:0009994	bp	Oocyte differentiation	naive	timew2pre:setsmultiple	62,17666	0,4866966	6,760693e-01	1,000000e+00	1,720207e-01	1,000000e+00	-1,2337325	34	NA	NA
GO:1902807	bp	Negative regulation of cell cycle g1 s phase transition	naive	timew2pre:setsmultiple	176,67382	0,5170649	6,762170e-01	1,000000e+00	2,080402e-01	1,000000e+00	-1,1574534	93	NA	NA
GO:0002066	bp	Columnar cuboidal epithelial cell development	naive	timew2pre:setsmultiple	77,53474	0,4883890	6,773888e-01	1,000000e+00	6,523077e-01	1,000000e+00	-0,9029472	42	NA	NA
GO:0043506	bp	Regulation of jun kinase activity	naive	timew2pre:setsmultiple	124,00023	0,4949391	6,777473e-01	1,000000e+00	8,351984e-01	1,000000e+00	-0,7844457	66	NA	NA
GO:2000272	bp	Negative regulation of signaling receptor activity	naive	timew2pre:setsmultiple	54,41236	0,4374162	6,791928e-01	1,000000e+00	4,768421e-01	1,000000e+00	-1,0081949	30	NA	NA
GO:0048754	bp	Branching morphogenesis of an epithelial tube	naive	timew2pre:setsmultiple	213,61503	0,4719011	6,796824e-01	1,000000e+00	1,146881e-01	1,000000e+00	-1,2229405	112	NA	NA
GO:0045185	bp	Maintenance of protein location	naive	timew2pre:setsmultiple	156,96082	0,4984398	6,803308e-01	1,000000e+00	8,968655e-01	1,000000e+00	-0,7428828	83	NA	NA
GO:0098876	bp	Vesicle mediated transport to the plasma membrane	naive	timew2pre:setsmultiple	153,00691	0,5393564	6,815190e-01	1,000000e+00	5,506073e-01	1,000000e+00	-0,9754165	81	NA	NA
GO:1905314	bp	Semi lunar valve development	naive	timew2pre:setsmultiple	52,42810	0,4627370	6,816943e-01	1,000000e+00	7,343719e-02	9,402990e-01	1,3546648	29	NA	NA
GO:0061180	bp	Mammary gland epithelium development	naive	timew2pre:setsmultiple	98,60724	0,4789720	6,822380e-01	1,000000e+00	1,310061e-02	5,107253e-01	-1,5436219	53	NA	NA
GO:0031016	bp	Pancreas development	naive	timew2pre:setsmultiple	85,06510	0,5054288	6,826783e-01	1,000000e+00	2,740286e-01	1,000000e+00	-1,1363156	46	NA	NA
GO:0016447	bp	Somatic recombination of immunoglobulin gene segments	naive	timew2pre:setsmultiple	73,49397	0,5049810	6,829236e-01	1,000000e+00	9,289392e-01	1,000000e+00	-0,6414966	40	NA	NA
GO:0014743	bp	Regulation of muscle hypertrophy	naive	timew2pre:setsmultiple	92,77294	0,4733788	6,831178e-01	1,000000e+00	8,139059e-01	1,000000e+00	-0,7823837	50	NA	NA
GO:0051055	bp	Negative regulation of lipid biosynthetic process	naive	timew2pre:setsmultiple	65,79553	0,5003579	6,832065e-01	1,000000e+00	3,942208e-01	1,000000e+00	-1,0667930	36	NA	NA
GO:0051085	bp	Chaperone cofactor dependent protein refolding	naive	timew2pre:setsmultiple	50,45899	0,5192485	6,837941e-01	1,000000e+00	8,678647e-01	1,000000e+00	-0,7148259	28	NA	NA
GO:0035821	bp	Modification of morphology or physiology of other organism	naive	timew2pre:setsmultiple	191,85151	0,4945609	6,844937e-01	1,000000e+00	9,587940e-01	1,000000e+00	-0,6551489	101	NA	NA
GO:0043244	bp	Regulation of protein containing complex disassembly	naive	timew2pre:setsmultiple	185,96739	0,5036107	6,850300e-01	1,000000e+00	7,700803e-01	1,000000e+00	-0,8546317	98	NA	NA
GO:0051445	bp	Regulation of meiotic cell cycle	naive	timew2pre:setsmultiple	48,51440	0,4548267	6,851332e-01	1,000000e+00	7,185185e-01	1,000000e+00	-0,8421960	27	NA	NA
GO:0072006	bp	Nephron development	naive	timew2pre:setsmultiple	199,52051	0,4437715	6,870247e-01	1,000000e+00	3,514056e-01	1,000000e+00	-1,0712146	105	NA	NA
GO:0090288	bp	Negative regulation of cellular response to growth factor stimulus	naive	timew2pre:setsmultiple	213,16624	0,4720056	6,874755e-01	1,000000e+00	7,344064e-01	1,000000e+00	-0,8917310	112	NA	NA
GO:0090200	bp	Positive regulation of release of cytochrome c from mitochondria	naive	timew2pre:setsmultiple	46,52053	0,5002757	6,884314e-01	1,000000e+00	6,402954e-01	1,000000e+00	-0,8936510	26	NA	NA
GO:0048732	bp	Gland development	naive	timew2pre:setsmultiple	584,30113	0,4805401	6,900165e-01	1,000000e+00	5,434565e-01	1,000000e+00	-0,9832827	301	NA	NA
GO:0097242	bp	Amyloid beta clearance	naive	timew2pre:setsmultiple	54,08984	0,4444355	6,903735e-01	1,000000e+00	9,968421e-01	1,000000e+00	-0,4047814	30	NA	NA
GO:0008625	bp	Extrinsic apoptotic signaling pathway via death domain receptors	naive	timew2pre:setsmultiple	138,96952	0,4925811	6,904042e-01	1,000000e+00	9,047619e-01	1,000000e+00	-0,7248900	74	NA	NA
GO:1900024	bp	Regulation of substrate adhesion dependent cell spreading	naive	timew2pre:setsmultiple	75,14762	0,4867725	6,908629e-01	1,000000e+00	8,928571e-01	1,000000e+00	0,7664929	41	NA	NA
GO:0030879	bp	Mammary gland development	naive	timew2pre:setsmultiple	193,42820	0,4728072	6,913037e-01	1,000000e+00	1,145729e-01	1,000000e+00	-1,2266845	102	NA	NA
GO:1903706	bp	Regulation of hemopoiesis	naive	timew2pre:setsmultiple	663,02666	0,5023937	6,916315e-01	1,000000e+00	2,307692e-01	1,000000e+00	-1,0862688	341	NA	NA
GO:0010718	bp	Positive regulation of epithelial to mesenchymal transition	naive	timew2pre:setsmultiple	69,35706	0,4418679	6,917629e-01	1,000000e+00	2,424443e-01	1,000000e+00	1,1582194	38	NA	NA
GO:0021543	bp	Pallium development	naive	timew2pre:setsmultiple	222,66137	0,5083966	6,921284e-01	1,000000e+00	6,066398e-01	1,000000e+00	-0,9516601	117	NA	NA
GO:0034763	bp	Negative regulation of transmembrane transport	naive	timew2pre:setsmultiple	150,48933	0,4804243	6,932597e-01	1,000000e+00	8,897877e-01	1,000000e+00	-0,7332111	80	NA	NA
GO:0045646	bp	Regulation of erythrocyte differentiation	naive	timew2pre:setsmultiple	73,13861	0,5154005	6,934493e-01	1,000000e+00	6,611740e-01	1,000000e+00	-0,8990322	40	NA	NA
GO:0033135	bp	Regulation of peptidyl serine phosphorylation	naive	timew2pre:setsmultiple	195,25707	0,4936251	6,934874e-01	1,000000e+00	8,493976e-01	1,000000e+00	-0,7932630	103	NA	NA
GO:0014896	bp	Muscle hypertrophy	naive	timew2pre:setsmultiple	134,91650	0,4777839	6,940738e-01	1,000000e+00	8,875380e-01	1,000000e+00	-0,7340765	72	NA	NA
GO:0072583	bp	Clathrin dependent endocytosis	naive	timew2pre:setsmultiple	67,35727	0,4739662	6,942821e-01	1,000000e+00	8,376422e-01	1,000000e+00	-0,7414678	37	NA	NA
GO:0010524	bp	Positive regulation of calcium ion transport into cytosol	naive	timew2pre:setsmultiple	63,51740	0,4803459	6,946031e-01	1,000000e+00	8,072539e-01	1,000000e+00	-0,7635365	35	NA	NA
GO:0010761	bp	Fibroblast migration	naive	timew2pre:setsmultiple	69,26137	0,4441105	6,946599e-01	1,000000e+00	8,297214e-01	1,000000e+00	-0,7584804	38	NA	NA
GO:0032409	bp	Regulation of transporter activity	naive	timew2pre:setsmultiple	349,76251	0,4878731	6,949479e-01	1,000000e+00	3,853854e-01	1,000000e+00	-1,0402565	182	NA	NA
GO:0033002	bp	Muscle cell proliferation	naive	timew2pre:setsmultiple	296,80492	0,4698010	6,952418e-01	1,000000e+00	5,280000e-01	1,000000e+00	-0,9902004	155	NA	NA
GO:0030501	bp	Positive regulation of bone mineralization	naive	timew2pre:setsmultiple	59,59891	0,4552995	6,976658e-01	1,000000e+00	8,150470e-02	9,498341e-01	-1,3590011	33	NA	NA
GO:2000649	bp	Regulation of sodium ion transmembrane transporter activity	naive	timew2pre:setsmultiple	76,82917	0,4673711	6,977636e-01	1,000000e+00	3,897436e-01	1,000000e+00	-1,0660597	42	NA	NA
GO:0019079	bp	Viral genome replication	naive	timew2pre:setsmultiple	198,90164	0,5084602	6,980174e-01	1,000000e+00	8,072289e-01	1,000000e+00	-0,8281082	105	NA	NA
GO:0061097	bp	Regulation of protein tyrosine kinase activity	naive	timew2pre:setsmultiple	125,03930	0,4872899	6,981520e-01	1,000000e+00	5,360406e-01	1,000000e+00	-0,9915593	67	NA	NA
GO:0030865	bp	Cortical cytoskeleton organization	naive	timew2pre:setsmultiple	74,89187	0,4976496	6,982869e-01	1,000000e+00	5,051335e-01	1,000000e+00	-0,9998093	41	NA	NA
GO:0001649	bp	Osteoblast differentiation	naive	timew2pre:setsmultiple	314,10729	0,4779027	6,999117e-01	1,000000e+00	6,820000e-01	1,000000e+00	-0,9313727	164	NA	NA
GO:0003254	bp	Regulation of membrane depolarization	naive	timew2pre:setsmultiple	63,32766	0,4386683	7,005762e-01	1,000000e+00	4,860104e-01	1,000000e+00	-1,0097506	35	NA	NA
GO:0001938	bp	Positive regulation of endothelial cell proliferation	naive	timew2pre:setsmultiple	144,28605	0,4564430	7,010377e-01	1,000000e+00	3,741153e-01	1,000000e+00	-1,0711610	77	NA	NA
GO:0043124	bp	Negative regulation of i kappab kinase nf kappab signaling	naive	timew2pre:setsmultiple	67,13168	0,4860057	7,011742e-01	1,000000e+00	9,782834e-01	1,000000e+00	-0,5370155	37	NA	NA
GO:0045132	bp	Meiotic chromosome segregation	naive	timew2pre:setsmultiple	82,42169	0,4767881	7,024506e-01	1,000000e+00	2,053388e-01	1,000000e+00	-1,1949475	45	NA	NA
GO:0009261	bp	Ribonucleotide catabolic process	naive	timew2pre:setsmultiple	48,03514	0,4492075	7,025550e-01	1,000000e+00	7,798942e-01	1,000000e+00	-0,7943536	27	NA	NA
GO:0001895	bp	Retina homeostasis	naive	timew2pre:setsmultiple	59,42479	0,4823513	7,033042e-01	1,000000e+00	6,321839e-01	1,000000e+00	-0,9181275	33	NA	NA
GO:0032091	bp	Negative regulation of protein binding	naive	timew2pre:setsmultiple	155,80278	0,4600305	7,035866e-01	1,000000e+00	6,956522e-01	1,000000e+00	-0,8883434	83	NA	NA
GO:0001935	bp	Endothelial cell proliferation	naive	timew2pre:setsmultiple	221,97096	0,4598838	7,036440e-01	1,000000e+00	4,094567e-01	1,000000e+00	-1,0419535	117	NA	NA
GO:0030857	bp	Negative regulation of epithelial cell differentiation	naive	timew2pre:setsmultiple	49,89463	0,4964074	7,039082e-01	1,000000e+00	3,985201e-01	1,000000e+00	-1,0618125	28	NA	NA
GO:0006644	bp	Phospholipid metabolic process	naive	timew2pre:setsmultiple	669,53481	0,5028643	7,048685e-01	1,000000e+00	8,531469e-01	1,000000e+00	-0,8779439	345	NA	NA
GO:0044728	bp	DNA methylation or demethylation	naive	timew2pre:setsmultiple	116,96783	0,4968054	7,057115e-01	1,000000e+00	7,731434e-01	1,000000e+00	-0,8294355	63	NA	NA
GO:0003007	bp	Heart morphogenesis	naive	timew2pre:setsmultiple	368,53365	0,4897172	7,059621e-01	1,000000e+00	5,354645e-01	1,000000e+00	-0,9841693	192	NA	NA
GO:0010565	bp	Regulation of cellular ketone metabolic process	naive	timew2pre:setsmultiple	270,56426	0,5168843	7,070565e-01	1,000000e+00	7,034068e-01	1,000000e+00	-0,9102807	142	NA	NA
GO:0034754	bp	Cellular hormone metabolic process	naive	timew2pre:setsmultiple	136,23074	0,4819366	7,073736e-01	1,000000e+00	5,805471e-01	1,000000e+00	-0,9574128	73	NA	NA
GO:0050999	bp	Regulation of nitric oxide synthase activity	naive	timew2pre:setsmultiple	63,10589	0,4635067	7,075048e-01	1,000000e+00	9,347150e-01	1,000000e+00	-0,5996064	35	NA	NA
GO:0086065	bp	Cell communication involved in cardiac conduction	naive	timew2pre:setsmultiple	78,38171	0,4661484	7,080650e-01	1,000000e+00	6,119097e-01	1,000000e+00	-0,9334590	43	NA	NA
GO:0045454	bp	Cell redox homeostasis	naive	timew2pre:setsmultiple	120,71744	0,4810164	7,082816e-01	1,000000e+00	8,123732e-01	1,000000e+00	-0,7953426	65	NA	NA
GO:0044786	bp	Cell cycle DNA replication	naive	timew2pre:setsmultiple	101,40848	0,5049286	7,087656e-01	1,000000e+00	6,142857e-01	1,000000e+00	-0,9385529	55	NA	NA
GO:0002067	bp	Glandular epithelial cell differentiation	naive	timew2pre:setsmultiple	55,42896	0,5024950	7,094835e-01	1,000000e+00	1,238195e-01	1,000000e+00	-1,2817342	31	NA	NA
GO:0097366	bp	Response to bronchodilator	naive	timew2pre:setsmultiple	51,62751	0,4805057	7,096322e-01	1,000000e+00	5,110643e-01	1,000000e+00	-0,9896851	29	NA	NA
GO:0030510	bp	Regulation of bmp signaling pathway	naive	timew2pre:setsmultiple	116,67333	0,4521830	7,123984e-01	1,000000e+00	7,700916e-01	1,000000e+00	-0,8376750	63	NA	NA
GO:0043502	bp	Regulation of muscle adaptation	naive	timew2pre:setsmultiple	145,62041	0,4667292	7,133589e-01	1,000000e+00	5,775076e-01	1,000000e+00	-0,9570408	78	NA	NA
GO:0072348	bp	Sulfur compound transport	naive	timew2pre:setsmultiple	51,51472	0,4426069	7,134970e-01	1,000000e+00	6,280295e-01	1,000000e+00	-0,9176477	29	NA	NA
GO:1901021	bp	Positive regulation of calcium ion transmembrane transporter activity	naive	timew2pre:setsmultiple	64,81688	0,5066552	7,135131e-01	1,000000e+00	2,352941e-01	1,000000e+00	-1,1822174	36	NA	NA
GO:0097581	bp	Lamellipodium organization	naive	timew2pre:setsmultiple	128,17774	0,4781726	7,141279e-01	1,000000e+00	7,662602e-01	1,000000e+00	-0,8407631	69	NA	NA
GO:0030278	bp	Regulation of ossification	naive	timew2pre:setsmultiple	275,88326	0,4623117	7,150355e-01	1,000000e+00	2,018072e-01	1,000000e+00	-1,1382748	145	NA	NA
GO:0002028	bp	Regulation of sodium ion transport	naive	timew2pre:setsmultiple	126,17798	0,4512739	7,156051e-01	1,000000e+00	2,954315e-01	1,000000e+00	-1,1159827	68	NA	NA
GO:0048589	bp	Developmental growth	naive	timew2pre:setsmultiple	944,40401	0,4882590	7,160505e-01	1,000000e+00	9,130869e-01	1,000000e+00	-0,8601023	485	NA	NA
GO:1903317	bp	Regulation of protein maturation	naive	timew2pre:setsmultiple	79,90206	0,4548950	7,188835e-01	1,000000e+00	3,808855e-02	7,716681e-01	1,2217651	44	NA	NA
GO:0009247	bp	Glycolipid biosynthetic process	naive	timew2pre:setsmultiple	99,05776	0,4993281	7,191757e-01	1,000000e+00	8,122449e-01	1,000000e+00	-0,7863612	54	NA	NA
GO:0045851	bp	Ph reduction	naive	timew2pre:setsmultiple	77,95215	0,4871321	7,199302e-01	1,000000e+00	8,264887e-01	1,000000e+00	-0,7572969	43	NA	NA
GO:0001910	bp	Regulation of leukocyte mediated cytotoxicity	naive	timew2pre:setsmultiple	68,40108	0,4530616	7,202597e-01	1,000000e+00	3,178535e-01	1,000000e+00	-1,1127582	38	NA	NA
GO:0046686	bp	Response to cadmium ion	naive	timew2pre:setsmultiple	77,92709	0,4672709	7,206164e-01	1,000000e+00	4,219713e-01	1,000000e+00	-1,0407095	43	NA	NA
GO:0045191	bp	Regulation of isotype switching	naive	timew2pre:setsmultiple	45,63760	0,4779207	7,207916e-01	1,000000e+00	7,668776e-01	1,000000e+00	-0,7970496	26	NA	NA
GO:1900087	bp	Positive regulation of g1 s transition of mitotic cell cycle	naive	timew2pre:setsmultiple	55,08513	0,5070908	7,207934e-01	1,000000e+00	7,082896e-01	1,000000e+00	-0,8595162	31	NA	NA
GO:0052192	bp	Movement in environment of other organism involved in symbiotic interaction	naive	timew2pre:setsmultiple	55,08087	0,5321684	7,209325e-01	1,000000e+00	6,883526e-01	1,000000e+00	-0,8791405	31	NA	NA
GO:0072001	bp	Renal system development	naive	timew2pre:setsmultiple	435,91894	0,4747986	7,210610e-01	1,000000e+00	2,037962e-01	1,000000e+00	-1,1188099	227	NA	NA
GO:0006692	bp	Prostanoid metabolic process	naive	timew2pre:setsmultiple	56,96080	0,4529432	7,214158e-01	1,000000e+00	5,735141e-02	9,202773e-01	-1,4063466	32	NA	NA
GO:0032835	bp	Glomerulus development	naive	timew2pre:setsmultiple	89,36350	0,4221206	7,217359e-01	1,000000e+00	7,069672e-01	1,000000e+00	-0,8729193	49	NA	NA
GO:0061982	bp	Meiosis i cell cycle process	naive	timew2pre:setsmultiple	116,23349	0,4725395	7,222701e-01	1,000000e+00	2,543235e-01	1,000000e+00	-1,1475853	63	NA	NA
GO:0051153	bp	Regulation of striated muscle cell differentiation	naive	timew2pre:setsmultiple	152,86768	0,4589325	7,231188e-01	1,000000e+00	3,265925e-01	1,000000e+00	-1,0926092	82	NA	NA
GO:0035303	bp	Regulation of dephosphorylation	naive	timew2pre:setsmultiple	318,22591	0,5128351	7,238438e-01	1,000000e+00	8,021978e-01	1,000000e+00	-0,8664248	167	NA	NA
GO:0031102	bp	Neuron projection regeneration	naive	timew2pre:setsmultiple	73,90579	0,4576671	7,262818e-01	1,000000e+00	6,071429e-01	1,000000e+00	0,8769646	41	NA	NA
GO:1901989	bp	Positive regulation of cell cycle phase transition	naive	timew2pre:setsmultiple	131,43458	0,5173281	7,268720e-01	1,000000e+00	7,423935e-01	1,000000e+00	-0,8605485	71	NA	NA
GO:0003341	bp	Cilium movement	naive	timew2pre:setsmultiple	54,89333	0,4251474	7,270280e-01	1,000000e+00	4,522560e-01	1,000000e+00	-1,0360172	31	NA	NA
GO:1902235	bp	Regulation of endoplasmic reticulum stress induced intrinsic apoptotic signaling pathway	naive	timew2pre:setsmultiple	52,99067	0,4970903	7,274466e-01	1,000000e+00	9,821053e-01	1,000000e+00	-0,5098437	30	NA	NA
GO:0031960	bp	Response to corticosteroid	naive	timew2pre:setsmultiple	197,17322	0,4473948	7,278735e-01	1,000000e+00	4,548193e-01	1,000000e+00	-1,0198687	105	NA	NA
GO:0071375	bp	Cellular response to peptide hormone stimulus	naive	timew2pre:setsmultiple	464,71496	0,4833958	7,279991e-01	1,000000e+00	9,320679e-01	1,000000e+00	-0,8036991	242	NA	NA
GO:0010171	bp	Body morphogenesis	naive	timew2pre:setsmultiple	68,12805	0,4842749	7,282047e-01	1,000000e+00	8,484848e-01	1,000000e+00	0,7573638	38	NA	NA
GO:0001539	bp	Cilium or flagellum dependent cell motility	naive	timew2pre:setsmultiple	89,08715	0,4497213	7,287419e-01	1,000000e+00	3,022541e-01	1,000000e+00	-1,1178770	49	NA	NA
GO:0007050	bp	Cell cycle arrest	naive	timew2pre:setsmultiple	376,38123	0,5063350	7,301969e-01	1,000000e+00	7,132867e-01	1,000000e+00	-0,9200036	197	NA	NA
GO:0070301	bp	Cellular response to hydrogen peroxide	naive	timew2pre:setsmultiple	140,85270	0,4608866	7,314449e-01	1,000000e+00	5,025329e-01	1,000000e+00	-1,0029947	76	NA	NA
GO:0061098	bp	Positive regulation of protein tyrosine kinase activity	naive	timew2pre:setsmultiple	64,20823	0,4619517	7,317872e-01	1,000000e+00	8,565531e-02	9,498341e-01	-1,3401069	36	NA	NA
GO:0060021	bp	Roof of mouth development	naive	timew2pre:setsmultiple	113,85530	0,4895726	7,323712e-01	1,000000e+00	3,404472e-01	1,000000e+00	-1,0973507	62	NA	NA
GO:0016079	bp	Synaptic vesicle exocytosis	naive	timew2pre:setsmultiple	117,65296	0,5076148	7,333631e-01	1,000000e+00	6,168699e-01	1,000000e+00	-0,9401391	64	NA	NA
GO:0051181	bp	Cofactor transport	naive	timew2pre:setsmultiple	54,67428	0,4618195	7,340808e-01	1,000000e+00	8,604407e-02	9,498341e-01	-1,3398120	31	NA	NA
GO:1905475	bp	Regulation of protein localization to membrane	naive	timew2pre:setsmultiple	286,21976	0,5096209	7,344657e-01	1,000000e+00	5,705706e-01	1,000000e+00	-0,9697914	151	NA	NA
GO:1990126	bp	Retrograde transport endosome to plasma membrane	naive	timew2pre:setsmultiple	45,24883	0,5072247	7,346302e-01	1,000000e+00	7,447257e-01	1,000000e+00	-0,8167237	26	NA	NA
GO:0044003	bp	Modification by symbiont of host morphology or physiology	naive	timew2pre:setsmultiple	65,98436	0,4697717	7,353100e-01	1,000000e+00	1,000000e+00	1,000000e+00	0,5551760	37	NA	NA
GO:0000959	bp	Mitochondrial RNA metabolic process	naive	timew2pre:setsmultiple	84,96598	0,5008402	7,363729e-01	1,000000e+00	9,036885e-01	1,000000e+00	-0,7032893	47	NA	NA
GO:0045931	bp	Positive regulation of mitotic cell cycle	naive	timew2pre:setsmultiple	219,90697	0,5031463	7,369687e-01	1,000000e+00	6,639839e-01	1,000000e+00	-0,9261243	117	NA	NA
GO:0048546	bp	Digestive tract morphogenesis	naive	timew2pre:setsmultiple	50,80386	0,4729698	7,374018e-01	1,000000e+00	8,166491e-01	1,000000e+00	-0,7658448	29	NA	NA
GO:0001763	bp	Morphogenesis of a branching structure	naive	timew2pre:setsmultiple	270,42363	0,4721822	7,374445e-01	1,000000e+00	6,118355e-02	9,225301e-01	-1,2668730	143	NA	NA
GO:0014812	bp	Muscle cell migration	naive	timew2pre:setsmultiple	142,45912	0,4234319	7,377898e-01	1,000000e+00	7,553084e-01	1,000000e+00	-0,8478062	77	NA	NA
GO:0045017	bp	Glycerolipid biosynthetic process	naive	timew2pre:setsmultiple	393,34618	0,5139039	7,378058e-01	1,000000e+00	9,230769e-01	1,000000e+00	-0,7924516	206	NA	NA
GO:0015918	bp	Sterol transport	naive	timew2pre:setsmultiple	113,58065	0,4506808	7,384168e-01	1,000000e+00	8,252033e-01	1,000000e+00	-0,7857369	62	NA	NA
GO:0045833	bp	Negative regulation of lipid metabolic process	naive	timew2pre:setsmultiple	103,99577	0,4867444	7,384203e-01	1,000000e+00	3,112245e-01	1,000000e+00	-1,1094900	57	NA	NA
GO:0070997	bp	Neuron death	naive	timew2pre:setsmultiple	516,65384	0,4908528	7,386429e-01	1,000000e+00	4,555445e-01	1,000000e+00	-1,0149984	269	NA	NA
GO:0035306	bp	Positive regulation of dephosphorylation	naive	timew2pre:setsmultiple	92,48689	0,4773043	7,392037e-01	1,000000e+00	7,799386e-01	1,000000e+00	-0,8153432	51	NA	NA
GO:0050849	bp	Negative regulation of calcium mediated signaling	naive	timew2pre:setsmultiple	46,98489	0,4786312	7,394888e-01	1,000000e+00	9,820106e-01	1,000000e+00	-0,5195288	27	NA	NA
GO:0046467	bp	Membrane lipid biosynthetic process	naive	timew2pre:setsmultiple	217,80387	0,4785273	7,395199e-01	1,000000e+00	2,183099e-01	1,000000e+00	-1,1438989	116	NA	NA
GO:0019362	bp	Pyridine nucleotide metabolic process	naive	timew2pre:setsmultiple	46,98085	0,3943510	7,396270e-01	1,000000e+00	4,210526e-01	1,000000e+00	1,0268914	27	1/2	4,682887e-02
GO:0009566	bp	Fertilization	naive	timew2pre:setsmultiple	161,64164	0,4889390	7,398498e-01	1,000000e+00	9,066937e-01	1,000000e+00	-0,7349591	87	NA	NA
GO:0044743	bp	Protein transmembrane import into intracellular organelle	naive	timew2pre:setsmultiple	56,36383	0,5033411	7,402950e-01	1,000000e+00	8,946820e-01	1,000000e+00	-0,6693294	32	NA	NA
GO:0010803	bp	Regulation of tumor necrosis factor mediated signaling pathway	naive	timew2pre:setsmultiple	84,80942	0,4710529	7,403485e-01	1,000000e+00	8,790984e-01	1,000000e+00	-0,7246228	47	NA	NA
GO:0000422	bp	Autophagy of mitochondrion	naive	timew2pre:setsmultiple	132,67838	0,5157859	7,408296e-01	1,000000e+00	9,250253e-01	1,000000e+00	-0,6895998	72	NA	NA
GO:0098586	bp	Cellular response to virus	naive	timew2pre:setsmultiple	69,54583	0,5078324	7,418623e-01	1,000000e+00	8,437500e-01	1,000000e+00	0,7354326	39	NA	NA
GO:0019218	bp	Regulation of steroid metabolic process	naive	timew2pre:setsmultiple	167,31426	0,4599071	7,420332e-01	1,000000e+00	8,557013e-01	1,000000e+00	-0,7771599	90	NA	NA
GO:0046513	bp	Ceramide biosynthetic process	naive	timew2pre:setsmultiple	86,62854	0,4672351	7,425220e-01	1,000000e+00	2,243852e-01	1,000000e+00	-1,1736934	48	NA	NA
GO:1905330	bp	Regulation of morphogenesis of an epithelium	naive	timew2pre:setsmultiple	281,54836	0,5063265	7,451362e-01	1,000000e+00	7,104208e-01	1,000000e+00	-0,9145787	149	NA	NA
GO:1900181	bp	Negative regulation of protein localization to nucleus	naive	timew2pre:setsmultiple	43,06247	0,4500965	7,457529e-01	1,000000e+00	8,947368e-01	1,000000e+00	-0,6725196	25	NA	NA
GO:0035637	bp	Multicellular organismal signaling	naive	timew2pre:setsmultiple	244,50174	0,4797580	7,467346e-01	1,000000e+00	4,212638e-02	8,088894e-01	-1,3057575	130	NA	NA
GO:0006509	bp	Membrane protein ectodomain proteolysis	naive	timew2pre:setsmultiple	61,79478	0,5006190	7,471763e-01	1,000000e+00	9,274611e-01	1,000000e+00	-0,6140312	35	NA	NA
GO:0071396	bp	Cellular response to lipid	naive	timew2pre:setsmultiple	853,54775	0,4677808	7,482338e-01	1,000000e+00	7,912088e-01	1,000000e+00	-0,9125338	441	NA	NA
GO:0090101	bp	Negative regulation of transmembrane receptor protein serine threonine kinase signaling pathway	naive	timew2pre:setsmultiple	159,20298	0,4761086	7,491069e-01	1,000000e+00	9,392713e-01	1,000000e+00	-0,6842124	86	NA	NA
GO:0006040	bp	Amino sugar metabolic process	naive	timew2pre:setsmultiple	54,16497	0,4707751	7,501857e-01	1,000000e+00	6,610703e-01	1,000000e+00	-0,8978887	31	NA	NA
GO:0030148	bp	Sphingolipid biosynthetic process	naive	timew2pre:setsmultiple	147,56575	0,4585123	7,506191e-01	1,000000e+00	1,071790e-01	1,000000e+00	-1,2485950	80	NA	NA
GO:0051289	bp	Protein homotetramerization	naive	timew2pre:setsmultiple	120,67748	0,4929839	7,506358e-01	1,000000e+00	7,833164e-01	1,000000e+00	-0,8247782	66	NA	NA
GO:0120163	bp	Negative regulation of cold induced thermogenesis	naive	timew2pre:setsmultiple	78,63441	0,4826878	7,523626e-01	1,000000e+00	8,217213e-01	1,000000e+00	-0,7681109	44	NA	NA
GO:0061326	bp	Renal tubule development	naive	timew2pre:setsmultiple	120,55648	0,4426308	7,531382e-01	1,000000e+00	2,746694e-01	1,000000e+00	-1,1285460	66	NA	NA
GO:0055024	bp	Regulation of cardiac muscle tissue development	naive	timew2pre:setsmultiple	109,06448	0,4902215	7,533780e-01	1,000000e+00	5,158325e-01	1,000000e+00	-0,9899365	60	NA	NA
GO:1901890	bp	Positive regulation of cell junction assembly	naive	timew2pre:setsmultiple	54,03445	0,4599737	7,542439e-01	1,000000e+00	9,569780e-01	1,000000e+00	-0,5760491	31	NA	NA
GO:0071559	bp	Response to transforming growth factor beta	naive	timew2pre:setsmultiple	356,79745	0,4902673	7,543098e-01	1,000000e+00	9,610390e-01	1,000000e+00	-0,7325890	188	NA	NA
GO:0007219	bp	Notch signaling pathway	naive	timew2pre:setsmultiple	273,08197	0,4955431	7,545269e-01	1,000000e+00	8,634538e-01	1,000000e+00	-0,8145788	145	NA	NA
GO:0034219	bp	Carbohydrate transmembrane transport	naive	timew2pre:setsmultiple	137,70734	0,4556482	7,553165e-01	1,000000e+00	8,966565e-01	1,000000e+00	-0,7291527	75	NA	NA
GO:0150076	bp	Neuroinflammatory response	naive	timew2pre:setsmultiple	70,93818	0,3927876	7,555755e-01	1,000000e+00	6,580844e-01	1,000000e+00	-0,9063572	40	1/2	3,891824e-02
GO:0018345	bp	Protein palmitoylation	naive	timew2pre:setsmultiple	52,05620	0,4618156	7,575021e-01	1,000000e+00	7,031579e-01	1,000000e+00	-0,8601339	30	NA	NA
GO:0061245	bp	Establishment or maintenance of bipolar cell polarity	naive	timew2pre:setsmultiple	68,97584	0,4569389	7,575615e-01	1,000000e+00	5,762887e-01	1,000000e+00	-0,9552366	39	NA	NA
GO:0072577	bp	Endothelial cell apoptotic process	naive	timew2pre:setsmultiple	65,20086	0,4468680	7,576378e-01	1,000000e+00	6,711479e-01	1,000000e+00	-0,8887349	37	NA	NA
GO:0150115	bp	Cell substrate junction organization	naive	timew2pre:setsmultiple	172,19091	0,4599912	7,579436e-01	1,000000e+00	9,447236e-01	1,000000e+00	-0,6734162	93	NA	NA
GO:0060411	bp	Cardiac septum morphogenesis	naive	timew2pre:setsmultiple	105,02681	0,4783026	7,581432e-01	1,000000e+00	2,148676e-01	1,000000e+00	-1,1829790	58	NA	NA
GO:0009303	bp	rRNA transcription	naive	timew2pre:setsmultiple	57,58615	0,5222305	7,603055e-01	1,000000e+00	7,586207e-01	1,000000e+00	-0,8215592	33	NA	NA
GO:0072009	bp	Nephron epithelium development	naive	timew2pre:setsmultiple	137,41378	0,4425801	7,609211e-01	1,000000e+00	5,673759e-01	1,000000e+00	-0,9664865	75	NA	NA
GO:0097193	bp	Intrinsic apoptotic signaling pathway	naive	timew2pre:setsmultiple	477,12267	0,4884575	7,622680e-01	1,000000e+00	9,480519e-01	1,000000e+00	-0,7873574	250	NA	NA
GO:0031400	bp	Negative regulation of protein modification process	naive	timew2pre:setsmultiple	942,09603	0,5023943	7,629281e-01	1,000000e+00	9,850150e-01	1,000000e+00	-0,7852403	487	NA	NA
GO:1903825	bp	Organic acid transmembrane transport	naive	timew2pre:setsmultiple	166,08220	0,4418910	7,636097e-01	1,000000e+00	4,651867e-01	1,000000e+00	-1,0275769	90	NA	NA
GO:1903902	bp	Positive regulation of viral life cycle	naive	timew2pre:setsmultiple	97,15745	0,5280893	7,636872e-01	1,000000e+00	6,173469e-01	1,000000e+00	-0,9361799	54	NA	NA
GO:0045747	bp	Positive regulation of notch signaling pathway	naive	timew2pre:setsmultiple	68,74318	0,4743271	7,638419e-01	1,000000e+00	6,670103e-01	1,000000e+00	-0,8976470	39	NA	NA
GO:0009615	bp	Response to virus	naive	timew2pre:setsmultiple	441,67877	0,5026646	7,651126e-01	1,000000e+00	7,082917e-01	1,000000e+00	-0,9258043	232	NA	NA
GO:0002831	bp	Regulation of response to biotic stimulus	naive	timew2pre:setsmultiple	719,73297	0,5152567	7,651443e-01	1,000000e+00	7,302697e-01	1,000000e+00	-0,9289641	374	NA	NA
GO:0071236	bp	Cellular response to antibiotic	naive	timew2pre:setsmultiple	216,12910	0,4540757	7,652084e-01	1,000000e+00	5,472837e-01	1,000000e+00	-0,9799220	116	NA	NA
GO:1900076	bp	Regulation of cellular response to insulin stimulus	naive	timew2pre:setsmultiple	102,78496	0,4686693	7,654822e-01	1,000000e+00	9,214286e-01	1,000000e+00	-0,6734876	57	NA	NA
GO:0009409	bp	Response to cold	naive	timew2pre:setsmultiple	64,90125	0,4981778	7,659440e-01	1,000000e+00	6,514995e-01	1,000000e+00	-0,9052818	37	NA	NA
GO:0046620	bp	Regulation of organ growth	naive	timew2pre:setsmultiple	129,48335	0,4970334	7,660420e-01	1,000000e+00	7,474645e-01	1,000000e+00	-0,8572944	71	NA	NA
GO:0071869	bp	Response to catecholamine	naive	timew2pre:setsmultiple	98,90025	0,4638976	7,672299e-01	1,000000e+00	9,744898e-01	1,000000e+00	-0,5806681	55	NA	NA
GO:1901998	bp	Toxin transport	naive	timew2pre:setsmultiple	57,33585	0,5242154	7,676631e-01	1,000000e+00	8,453501e-01	1,000000e+00	-0,7367185	33	NA	NA
GO:0097722	bp	Sperm motility	naive	timew2pre:setsmultiple	64,83120	0,4325274	7,678669e-01	1,000000e+00	2,699069e-01	1,000000e+00	-1,1525844	37	NA	NA
GO:0007606	bp	Sensory perception of chemical stimulus	naive	timew2pre:setsmultiple	59,19372	0,4384706	7,680961e-01	1,000000e+00	6,321244e-02	9,242983e-01	-1,3906361	34	NA	NA
GO:0061028	bp	Establishment of endothelial barrier	naive	timew2pre:setsmultiple	57,30024	0,4853253	7,687013e-01	1,000000e+00	7,210031e-01	1,000000e+00	-0,8586136	33	NA	NA
GO:0018208	bp	Peptidyl proline modification	naive	timew2pre:setsmultiple	81,75010	0,4786940	7,691432e-01	1,000000e+00	9,744376e-01	1,000000e+00	-0,5425735	46	NA	NA
GO:0046486	bp	Glycerolipid metabolic process	naive	timew2pre:setsmultiple	617,22520	0,5039889	7,697445e-01	1,000000e+00	8,901099e-01	1,000000e+00	-0,8549709	322	NA	NA
GO:0051261	bp	Protein depolymerization	naive	timew2pre:setsmultiple	157,95406	0,4726111	7,711857e-01	1,000000e+00	6,659919e-01	1,000000e+00	-0,9038829	86	NA	NA
GO:0030104	bp	Water homeostasis	naive	timew2pre:setsmultiple	68,46251	0,4228986	7,713166e-01	1,000000e+00	2,948454e-01	1,000000e+00	-1,1144891	39	NA	NA
GO:0090102	bp	Cochlea development	naive	timew2pre:setsmultiple	53,46195	0,4523517	7,716934e-01	1,000000e+00	2,339979e-01	1,000000e+00	-1,1788996	31	NA	NA
GO:0110151	bp	Positive regulation of biomineralization	naive	timew2pre:setsmultiple	64,68606	0,4516343	7,718268e-01	1,000000e+00	1,003102e-01	1,000000e+00	-1,3212709	37	NA	NA
GO:0035710	bp	Cd4 positive alpha beta t cell activation	naive	timew2pre:setsmultiple	102,49109	0,3985144	7,718395e-01	1,000000e+00	1,806122e-01	1,000000e+00	-1,2055348	57	NA	NA
GO:0034332	bp	Adherens junction organization	naive	timew2pre:setsmultiple	89,17919	0,5021441	7,724767e-01	1,000000e+00	6,237219e-01	1,000000e+00	-0,9310750	50	NA	NA
GO:0043123	bp	Positive regulation of i kappab kinase nf kappab signaling	naive	timew2pre:setsmultiple	285,24431	0,4885047	7,732800e-01	1,000000e+00	8,478478e-01	1,000000e+00	-0,8287343	152	NA	NA
GO:0099565	bp	Chemical synaptic transmission postsynaptic	naive	timew2pre:setsmultiple	96,67555	0,4485097	7,744103e-01	1,000000e+00	4,332435e-03	2,592408e-01	-1,5626382	54	NA	NA
GO:0055008	bp	Cardiac muscle tissue morphogenesis	naive	timew2pre:setsmultiple	85,30883	0,4502741	7,744647e-01	1,000000e+00	4,405738e-02	8,163734e-01	-1,3966472	48	NA	NA
GO:0050805	bp	Negative regulation of synaptic transmission	naive	timew2pre:setsmultiple	73,98277	0,4736657	7,745471e-01	1,000000e+00	7,579487e-01	1,000000e+00	-0,8253866	42	NA	NA
GO:0006221	bp	Pyrimidine nucleotide biosynthetic process	naive	timew2pre:setsmultiple	68,29812	0,4823246	7,756413e-01	1,000000e+00	6,690722e-01	1,000000e+00	-0,8947819	39	NA	NA
GO:0016358	bp	Dendrite development	naive	timew2pre:setsmultiple	351,06841	0,4978890	7,756886e-01	1,000000e+00	4,555445e-01	1,000000e+00	-1,0163785	186	NA	NA
GO:0002064	bp	Epithelial cell development	naive	timew2pre:setsmultiple	269,52719	0,4776966	7,760342e-01	1,000000e+00	4,959839e-01	1,000000e+00	-1,0030622	144	NA	NA
GO:0051899	bp	Membrane depolarization	naive	timew2pre:setsmultiple	106,09205	0,4724436	7,760969e-01	1,000000e+00	2,915392e-01	1,000000e+00	-1,1206943	59	NA	NA
GO:0001912	bp	Positive regulation of leukocyte mediated cytotoxicity	naive	timew2pre:setsmultiple	42,15959	0,4613429	7,768487e-01	1,000000e+00	4,157895e-01	1,000000e+00	-1,0577536	25	NA	NA
GO:0007622	bp	Rhythmic behavior	naive	timew2pre:setsmultiple	44,00271	0,4393804	7,770104e-01	1,000000e+00	4,451477e-01	1,000000e+00	-1,0341149	26	NA	NA
GO:0032768	bp	Regulation of monooxygenase activity	naive	timew2pre:setsmultiple	70,10799	0,4623618	7,774206e-01	1,000000e+00	9,124614e-01	1,000000e+00	-0,6690493	40	NA	NA
GO:1903046	bp	Meiotic cell cycle process	naive	timew2pre:setsmultiple	186,39183	0,4819800	7,775945e-01	1,000000e+00	5,869347e-01	1,000000e+00	-0,9592720	101	NA	NA
GO:0001974	bp	Blood vessel remodeling	naive	timew2pre:setsmultiple	55,08479	0,4384376	7,788169e-01	1,000000e+00	2,049340e-01	1,000000e+00	1,1931303	32	NA	NA
GO:1901215	bp	Negative regulation of neuron death	naive	timew2pre:setsmultiple	286,70966	0,4862737	7,792565e-01	1,000000e+00	4,544545e-01	1,000000e+00	-1,0193088	153	NA	NA
GO:0019058	bp	Viral life cycle	naive	timew2pre:setsmultiple	514,44327	0,5069628	7,793251e-01	1,000000e+00	9,980020e-01	1,000000e+00	-0,6669521	270	NA	NA
GO:0002228	bp	Natural killer cell mediated immunity	naive	timew2pre:setsmultiple	56,92832	0,4596507	7,794137e-01	1,000000e+00	6,394984e-01	1,000000e+00	-0,9125744	33	NA	NA
GO:1902230	bp	Negative regulation of intrinsic apoptotic signaling pathway in response to DNA damage	naive	timew2pre:setsmultiple	49,46942	0,4456748	7,798980e-01	1,000000e+00	8,679245e-01	1,000000e+00	0,6838375	29	NA	NA
GO:0048706	bp	Embryonic skeletal system development	naive	timew2pre:setsmultiple	159,28722	0,4638214	7,811484e-01	1,000000e+00	7,383367e-01	1,000000e+00	-0,8603451	87	NA	NA
GO:0071806	bp	Protein transmembrane transport	naive	timew2pre:setsmultiple	96,33702	0,5020849	7,817966e-01	1,000000e+00	8,846939e-01	1,000000e+00	-0,7116797	54	NA	NA
GO:0097035	bp	Regulation of membrane lipid distribution	naive	timew2pre:setsmultiple	56,83752	0,4238410	7,819923e-01	1,000000e+00	3,897597e-01	1,000000e+00	-1,0768670	33	NA	NA
GO:1902305	bp	Regulation of sodium ion transmembrane transport	naive	timew2pre:setsmultiple	90,60491	0,4550454	7,830334e-01	1,000000e+00	4,390993e-01	1,000000e+00	-1,0413446	51	NA	NA
GO:0007338	bp	Single fertilization	naive	timew2pre:setsmultiple	124,76825	0,4751194	7,831766e-01	1,000000e+00	9,207317e-01	1,000000e+00	-0,6951322	69	NA	NA
GO:0010906	bp	Regulation of glucose metabolic process	naive	timew2pre:setsmultiple	176,41145	0,4467824	7,834344e-01	1,000000e+00	6,020101e-01	1,000000e+00	-0,9481299	96	NA	NA
GO:1903169	bp	Regulation of calcium ion transmembrane transport	naive	timew2pre:setsmultiple	201,38849	0,4834048	7,836444e-01	1,000000e+00	6,653266e-01	1,000000e+00	-0,9212374	109	NA	NA
GO:0051149	bp	Positive regulation of muscle cell differentiation	naive	timew2pre:setsmultiple	128,54745	0,4766798	7,837931e-01	1,000000e+00	5,811359e-01	1,000000e+00	-0,9562430	71	NA	NA
GO:0031529	bp	Ruffle organization	naive	timew2pre:setsmultiple	73,60900	0,4597758	7,838722e-01	1,000000e+00	8,287179e-01	1,000000e+00	-0,7557093	42	NA	NA
GO:0046631	bp	Alpha beta t cell activation	naive	timew2pre:setsmultiple	149,50196	0,4092545	7,847413e-01	1,000000e+00	2,052578e-01	1,000000e+00	-1,1726996	82	NA	NA
GO:0010771	bp	Negative regulation of cell morphogenesis involved in differentiation	naive	timew2pre:setsmultiple	118,97329	0,4740698	7,847541e-01	1,000000e+00	9,372258e-01	1,000000e+00	0,8242618	66	NA	NA
GO:0042440	bp	Pigment metabolic process	naive	timew2pre:setsmultiple	88,60275	0,4985814	7,855601e-01	1,000000e+00	8,496933e-01	1,000000e+00	-0,7529477	50	NA	NA
GO:0050854	bp	Regulation of antigen receptor mediated signaling pathway	naive	timew2pre:setsmultiple	77,24936	0,4856791	7,867287e-01	1,000000e+00	4,631148e-01	1,000000e+00	-1,0169023	44	NA	NA
GO:0060562	bp	Epithelial tube morphogenesis	naive	timew2pre:setsmultiple	457,04206	0,4829902	7,871531e-01	1,000000e+00	4,395604e-02	8,163734e-01	-1,2374367	241	NA	NA
GO:0043268	bp	Positive regulation of potassium ion transport	naive	timew2pre:setsmultiple	47,36504	0,4513289	7,876228e-01	1,000000e+00	6,448203e-01	1,000000e+00	-0,8999496	28	NA	NA
GO:1900026	bp	Positive regulation of substrate adhesion dependent cell spreading	naive	timew2pre:setsmultiple	47,32435	0,4707863	7,888679e-01	1,000000e+00	9,122622e-01	1,000000e+00	-0,6656971	28	NA	NA
GO:0002381	bp	Immunoglobulin production involved in immunoglobulin mediated immune response	naive	timew2pre:setsmultiple	69,64715	0,4839167	7,891211e-01	1,000000e+00	6,817714e-01	1,000000e+00	-0,8840656	40	NA	NA
GO:0001913	bp	T cell mediated cytotoxicity	naive	timew2pre:setsmultiple	43,61835	0,4632546	7,894105e-01	1,000000e+00	2,141350e-01	1,000000e+00	-1,2127945	26	NA	NA
GO:0071466	bp	Cellular response to xenobiotic stimulus	naive	timew2pre:setsmultiple	212,53492	0,4574482	7,894742e-01	1,000000e+00	5,975855e-01	1,000000e+00	-0,9573343	115	NA	NA
GO:0061371	bp	Determination of heart left right asymmetry	naive	timew2pre:setsmultiple	71,48804	0,5131042	7,899184e-01	1,000000e+00	3,069815e-01	1,000000e+00	-1,1152653	41	NA	NA
GO:0048592	bp	Eye morphogenesis	naive	timew2pre:setsmultiple	172,13403	0,4553736	7,903999e-01	1,000000e+00	9,154079e-01	1,000000e+00	-0,7187382	94	NA	NA
GO:0071320	bp	Cellular response to camp	naive	timew2pre:setsmultiple	62,11542	0,5168545	7,905975e-01	1,000000e+00	7,878788e-01	1,000000e+00	0,8234489	36	NA	NA
GO:0001954	bp	Positive regulation of cell matrix adhesion	naive	timew2pre:setsmultiple	71,45452	0,4719591	7,907443e-01	1,000000e+00	6,428571e-01	1,000000e+00	0,8743540	41	NA	NA
GO:0045637	bp	Regulation of myeloid cell differentiation	naive	timew2pre:setsmultiple	339,97934	0,4845736	7,912290e-01	1,000000e+00	7,397397e-01	1,000000e+00	-0,9046227	181	NA	NA
GO:0046622	bp	Positive regulation of organ growth	naive	timew2pre:setsmultiple	63,95347	0,4778659	7,913121e-01	1,000000e+00	8,800414e-01	1,000000e+00	-0,7062536	37	NA	NA
GO:0003208	bp	Cardiac ventricle morphogenesis	naive	timew2pre:setsmultiple	86,43611	0,4691949	7,918312e-01	1,000000e+00	1,997951e-01	1,000000e+00	-1,1938873	49	NA	NA
GO:0008299	bp	Isoprenoid biosynthetic process	naive	timew2pre:setsmultiple	41,67992	0,4446167	7,926155e-01	1,000000e+00	8,578947e-01	1,000000e+00	-0,7113356	25	NA	NA
GO:1900077	bp	Negative regulation of cellular response to insulin stimulus	naive	timew2pre:setsmultiple	45,31188	0,4806253	7,940307e-01	1,000000e+00	8,169312e-01	1,000000e+00	-0,7595895	27	NA	NA
GO:1990928	bp	Response to amino acid starvation	naive	timew2pre:setsmultiple	80,68158	0,5048874	7,943519e-01	1,000000e+00	7,842536e-01	1,000000e+00	-0,8126850	46	NA	NA
GO:0070873	bp	Regulation of glycogen metabolic process	naive	timew2pre:setsmultiple	45,29484	0,4276897	7,945553e-01	1,000000e+00	9,142857e-01	1,000000e+00	-0,6552091	27	NA	NA
GO:2001257	bp	Regulation of cation channel activity	naive	timew2pre:setsmultiple	196,78279	0,4831432	7,948030e-01	1,000000e+00	3,433735e-01	1,000000e+00	-1,0813765	107	NA	NA
GO:0042326	bp	Negative regulation of phosphorylation	naive	timew2pre:setsmultiple	696,38877	0,4855281	7,948048e-01	1,000000e+00	9,810190e-01	1,000000e+00	-0,7594961	364	NA	NA
GO:0006970	bp	Response to osmotic stress	naive	timew2pre:setsmultiple	105,13886	0,4765436	7,955631e-01	1,000000e+00	7,308869e-01	1,000000e+00	-0,8650169	59	NA	NA
GO:0031345	bp	Negative regulation of cell projection organization	naive	timew2pre:setsmultiple	227,49356	0,4946706	7,955899e-01	1,000000e+00	9,468938e-01	1,000000e+00	-0,6860143	123	NA	NA
GO:0010212	bp	Response to ionizing radiation	naive	timew2pre:setsmultiple	239,04920	0,4928594	7,956188e-01	1,000000e+00	9,648947e-01	1,000000e+00	-0,6772002	129	NA	NA
GO:0061337	bp	Cardiac conduction	naive	timew2pre:setsmultiple	185,09423	0,4721635	7,973975e-01	1,000000e+00	2,361809e-01	1,000000e+00	-1,1458908	101	NA	NA
GO:0032613	bp	Interleukin 10 production	naive	timew2pre:setsmultiple	54,40323	0,3754002	7,981542e-01	1,000000e+00	3,545360e-02	7,410714e-01	-1,4637341	32	NA	NA
GO:0045669	bp	Positive regulation of osteoblast differentiation	naive	timew2pre:setsmultiple	87,99603	0,4558452	7,989053e-01	1,000000e+00	2,852761e-01	1,000000e+00	-1,1377901	50	NA	NA
GO:0031334	bp	Positive regulation of protein containing complex assembly	naive	timew2pre:setsmultiple	376,11980	0,4911162	7,989880e-01	1,000000e+00	7,362637e-01	1,000000e+00	-0,9119714	200	NA	NA
GO:0002704	bp	Negative regulation of leukocyte mediated immunity	naive	timew2pre:setsmultiple	45,14439	0,4255439	7,991594e-01	1,000000e+00	4,931217e-01	1,000000e+00	-0,9946030	27	NA	NA
GO:0051966	bp	Regulation of synaptic transmission glutamatergic	naive	timew2pre:setsmultiple	45,12781	0,4680755	7,996636e-01	1,000000e+00	6,095238e-01	1,000000e+00	-0,9265825	27	NA	NA
GO:1903672	bp	Positive regulation of sprouting angiogenesis	naive	timew2pre:setsmultiple	54,34622	0,4693492	7,997316e-01	1,000000e+00	2,022941e-01	1,000000e+00	-1,2021713	32	NA	NA
GO:0007610	bp	Behavior	naive	timew2pre:setsmultiple	666,24804	0,4801833	8,009859e-01	1,000000e+00	1,938062e-01	1,000000e+00	-1,1033807	349	NA	NA
GO:0042769	bp	DNA damage response detection of DNA damage	naive	timew2pre:setsmultiple	63,54170	0,5142693	8,018823e-01	1,000000e+00	7,838676e-01	1,000000e+00	-0,7956808	37	NA	NA
GO:0008593	bp	Regulation of notch signaling pathway	naive	timew2pre:setsmultiple	148,47143	0,4769247	8,020495e-01	1,000000e+00	9,150657e-01	1,000000e+00	-0,7137087	82	NA	NA
GO:0030307	bp	Positive regulation of cell growth	naive	timew2pre:setsmultiple	234,69975	0,4892520	8,021257e-01	1,000000e+00	9,588766e-01	1,000000e+00	-0,6733757	127	NA	NA
GO:0044089	bp	Positive regulation of cellular component biogenesis	naive	timew2pre:setsmultiple	785,37242	0,4874565	8,025839e-01	1,000000e+00	8,581419e-01	1,000000e+00	-0,8874383	410	NA	NA
GO:0090100	bp	Positive regulation of transmembrane receptor protein serine threonine kinase signaling pathway	naive	timew2pre:setsmultiple	140,81606	0,4631708	8,026544e-01	1,000000e+00	3,687943e-01	1,000000e+00	-1,0721586	78	NA	NA
GO:0007249	bp	I kappab kinase nf kappab signaling	naive	timew2pre:setsmultiple	420,36247	0,4922119	8,031697e-01	1,000000e+00	9,130869e-01	1,000000e+00	-0,8059850	223	NA	NA
GO:0046847	bp	Filopodium assembly	naive	timew2pre:setsmultiple	85,91866	0,4529676	8,031858e-01	1,000000e+00	7,807377e-01	1,000000e+00	-0,8132020	49	NA	NA
GO:0003231	bp	Cardiac ventricle development	naive	timew2pre:setsmultiple	173,21882	0,4787338	8,032053e-01	1,000000e+00	4,225352e-01	1,000000e+00	-1,0489281	95	NA	NA
GO:0045880	bp	Positive regulation of smoothened signaling pathway	naive	timew2pre:setsmultiple	48,67162	0,4274772	8,036260e-01	1,000000e+00	3,393045e-01	1,000000e+00	-1,1019250	29	NA	NA
GO:0035307	bp	Positive regulation of protein dephosphorylation	naive	timew2pre:setsmultiple	67,18890	0,4822983	8,037526e-01	1,000000e+00	8,907216e-01	1,000000e+00	-0,6943172	39	NA	NA
GO:0021766	bp	Hippocampus development	naive	timew2pre:setsmultiple	91,50947	0,5033881	8,041837e-01	1,000000e+00	3,694985e-01	1,000000e+00	-1,0765110	52	NA	NA
GO:0045598	bp	Regulation of fat cell differentiation	naive	timew2pre:setsmultiple	167,41113	0,4586485	8,043249e-01	1,000000e+00	7,235116e-01	1,000000e+00	-0,8766984	92	NA	NA
GO:2001222	bp	Regulation of neuron migration	naive	timew2pre:setsmultiple	50,48662	0,4777762	8,043815e-01	1,000000e+00	3,326316e-01	1,000000e+00	-1,1134488	30	NA	NA
GO:0002224	bp	Toll like receptor signaling pathway	naive	timew2pre:setsmultiple	196,10565	0,4899555	8,045128e-01	1,000000e+00	9,518072e-01	1,000000e+00	-0,6590617	107	NA	NA
GO:0021675	bp	Nerve development	naive	timew2pre:setsmultiple	82,08346	0,4159489	8,050034e-01	1,000000e+00	1,516393e-01	1,000000e+00	-1,2407550	47	NA	NA
GO:0030031	bp	Cell projection assembly	naive	timew2pre:setsmultiple	851,52469	0,5027352	8,055981e-01	1,000000e+00	6,573427e-01	1,000000e+00	-0,9552831	444	NA	NA
GO:0050729	bp	Positive regulation of inflammatory response	naive	timew2pre:setsmultiple	152,01461	0,4270568	8,063987e-01	1,000000e+00	6,268959e-01	1,000000e+00	-0,9332289	84	1/2	4,575660e-02
GO:0014074	bp	Response to purine containing compound	naive	timew2pre:setsmultiple	197,88431	0,4747168	8,064565e-01	1,000000e+00	9,145729e-01	1,000000e+00	-0,7358029	108	NA	NA
GO:0006576	bp	Cellular biogenic amine metabolic process	naive	timew2pre:setsmultiple	67,07320	0,4535897	8,065737e-01	1,000000e+00	7,185567e-01	1,000000e+00	-0,8588079	39	NA	NA
GO:0043473	bp	Pigmentation	naive	timew2pre:setsmultiple	131,02017	0,4889599	8,076235e-01	1,000000e+00	9,138804e-01	1,000000e+00	-0,7120479	73	NA	NA
GO:2000106	bp	Regulation of leukocyte apoptotic process	naive	timew2pre:setsmultiple	102,62714	0,4555559	8,078377e-01	1,000000e+00	1,914460e-01	1,000000e+00	-1,2033656	58	NA	NA
GO:0050885	bp	Neuromuscular process controlling balance	naive	timew2pre:setsmultiple	50,35458	0,4334089	8,080986e-01	1,000000e+00	6,736842e-01	1,000000e+00	-0,8894848	30	NA	NA
GO:0051090	bp	Regulation of DNA binding transcription factor activity	naive	timew2pre:setsmultiple	618,44841	0,4806003	8,081476e-01	1,000000e+00	8,461538e-01	1,000000e+00	-0,8798474	325	NA	NA
GO:0038179	bp	Neurotrophin signaling pathway	naive	timew2pre:setsmultiple	55,88160	0,4677853	8,082229e-01	1,000000e+00	8,140021e-01	1,000000e+00	-0,7646195	33	NA	NA
GO:2001239	bp	Regulation of extrinsic apoptotic signaling pathway in absence of ligand	naive	timew2pre:setsmultiple	57,72999	0,4154242	8,082296e-01	1,000000e+00	6,414508e-01	1,000000e+00	-0,9127379	34	NA	NA
GO:0048639	bp	Positive regulation of developmental growth	naive	timew2pre:setsmultiple	232,27461	0,4745612	8,086062e-01	1,000000e+00	6,138415e-01	1,000000e+00	-0,9494767	126	NA	NA
GO:0003279	bp	Cardiac septum development	naive	timew2pre:setsmultiple	159,41053	0,4816599	8,099761e-01	1,000000e+00	5,556680e-01	1,000000e+00	-0,9743711	88	NA	NA
GO:1903845	bp	Negative regulation of cellular response to transforming growth factor beta stimulus	naive	timew2pre:setsmultiple	102,46757	0,4829078	8,109300e-01	1,000000e+00	9,572301e-01	1,000000e+00	-0,6142384	58	NA	NA
GO:0036498	bp	Ire1 mediated unfolded protein response	naive	timew2pre:setsmultiple	111,85997	0,4930799	8,116539e-01	1,000000e+00	9,603255e-01	1,000000e+00	-0,6011396	63	NA	NA
GO:1901888	bp	Regulation of cell junction assembly	naive	timew2pre:setsmultiple	147,87150	0,4641007	8,117618e-01	1,000000e+00	9,838220e-01	1,000000e+00	-0,5679392	82	NA	NA
GO:0030042	bp	Actin filament depolymerization	naive	timew2pre:setsmultiple	78,00945	0,4628235	8,123325e-01	1,000000e+00	5,903491e-01	1,000000e+00	-0,9401045	45	NA	NA
GO:0010634	bp	Positive regulation of epithelial cell migration	naive	timew2pre:setsmultiple	224,26998	0,4694665	8,127349e-01	1,000000e+00	4,062187e-01	1,000000e+00	-1,0493015	122	NA	NA
GO:0032623	bp	Interleukin 2 production	naive	timew2pre:setsmultiple	76,08329	0,4470280	8,136617e-01	1,000000e+00	4,723361e-01	1,000000e+00	-1,0132392	44	NA	NA
GO:1990089	bp	Response to nerve growth factor	naive	timew2pre:setsmultiple	74,21101	0,4993306	8,138421e-01	1,000000e+00	6,519507e-01	1,000000e+00	-0,9034720	43	NA	NA
GO:0045665	bp	Negative regulation of neuron differentiation	naive	timew2pre:setsmultiple	264,47038	0,4968966	8,148137e-01	1,000000e+00	8,174524e-01	1,000000e+00	-0,8546398	143	NA	NA
GO:1902751	bp	Positive regulation of cell cycle g2 m phase transition	naive	timew2pre:setsmultiple	40,95191	0,4670743	8,154603e-01	1,000000e+00	9,789474e-01	1,000000e+00	-0,4959505	25	NA	NA
GO:0045581	bp	Negative regulation of t cell differentiation	naive	timew2pre:setsmultiple	42,74839	0,4251082	8,161860e-01	1,000000e+00	7,974684e-01	1,000000e+00	-0,7738623	26	NA	NA
GO:0042446	bp	Hormone biosynthetic process	naive	timew2pre:setsmultiple	90,91127	0,4632678	8,164524e-01	1,000000e+00	1,494371e-01	1,000000e+00	-1,2327319	52	NA	NA
GO:0046330	bp	Positive regulation of jnk cascade	naive	timew2pre:setsmultiple	170,35204	0,4699878	8,174276e-01	1,000000e+00	6,787513e-01	1,000000e+00	-0,9021841	94	NA	NA
GO:0048488	bp	Synaptic vesicle endocytosis	naive	timew2pre:setsmultiple	74,00579	0,4553653	8,184366e-01	1,000000e+00	7,648871e-01	1,000000e+00	-0,8246794	43	NA	NA
GO:0097300	bp	Programmed necrotic cell death	naive	timew2pre:setsmultiple	62,81695	0,4452356	8,197878e-01	1,000000e+00	2,362366e-01	1,000000e+00	1,0686111	37	NA	NA
GO:2001023	bp	Regulation of response to drug	naive	timew2pre:setsmultiple	90,68249	0,4456296	8,210289e-01	1,000000e+00	7,082907e-01	1,000000e+00	-0,8844220	52	NA	NA
GO:0071156	bp	Regulation of cell cycle arrest	naive	timew2pre:setsmultiple	158,67553	0,4817183	8,211405e-01	1,000000e+00	6,214575e-01	1,000000e+00	-0,9346208	88	NA	NA
GO:1904427	bp	Positive regulation of calcium ion transmembrane transport	naive	timew2pre:setsmultiple	90,62223	0,4964935	8,222237e-01	1,000000e+00	5,209826e-01	1,000000e+00	-0,9969652	52	NA	NA
GO:0060323	bp	Head morphogenesis	naive	timew2pre:setsmultiple	42,50300	0,4722968	8,233998e-01	1,000000e+00	5,185185e-01	1,000000e+00	0,9442222	26	NA	NA
GO:0001837	bp	Epithelial to mesenchymal transition	naive	timew2pre:setsmultiple	190,91153	0,4650656	8,234131e-01	1,000000e+00	9,216867e-01	1,000000e+00	-0,7196605	105	NA	NA
GO:2001236	bp	Regulation of extrinsic apoptotic signaling pathway	naive	timew2pre:setsmultiple	234,77055	0,4626694	8,253138e-01	1,000000e+00	8,395186e-01	1,000000e+00	-0,8241923	128	NA	NA
GO:0002931	bp	Response to ischemia	naive	timew2pre:setsmultiple	73,69205	0,4629549	8,253384e-01	1,000000e+00	7,833676e-01	1,000000e+00	-0,8069141	43	NA	NA
GO:0030900	bp	Forebrain development	naive	timew2pre:setsmultiple	452,86905	0,4961951	8,254298e-01	1,000000e+00	4,975025e-01	1,000000e+00	-0,9958309	241	NA	NA
GO:0017001	bp	Antibiotic catabolic process	naive	timew2pre:setsmultiple	60,72528	0,4042286	8,256939e-01	1,000000e+00	4,994840e-01	1,000000e+00	-0,9942771	36	NA	NA
GO:0065002	bp	Intracellular protein transmembrane transport	naive	timew2pre:setsmultiple	79,23861	0,4968293	8,259845e-01	1,000000e+00	8,834356e-01	1,000000e+00	-0,7108133	46	NA	NA
GO:0048880	bp	Sensory system development	naive	timew2pre:setsmultiple	454,73227	0,4738194	8,260886e-01	1,000000e+00	5,404595e-01	1,000000e+00	-0,9805742	242	NA	NA
GO:0071398	bp	Cellular response to fatty acid	naive	timew2pre:setsmultiple	73,62258	0,3989188	8,268466e-01	1,000000e+00	6,960986e-01	1,000000e+00	-0,8656820	43	NA	NA
GO:2000300	bp	Regulation of synaptic vesicle exocytosis	naive	timew2pre:setsmultiple	71,74420	0,4966696	8,273602e-01	1,000000e+00	8,676923e-01	1,000000e+00	-0,7064135	42	NA	NA
GO:0061614	bp	Pri miRNA transcription by RNA polymerase ii	naive	timew2pre:setsmultiple	69,86045	0,4432287	8,280446e-01	1,000000e+00	6,252567e-01	1,000000e+00	-0,9301367	41	NA	NA
GO:0043583	bp	Ear development	naive	timew2pre:setsmultiple	253,69024	0,4553161	8,283982e-01	1,000000e+00	1,204819e-01	1,000000e+00	-1,1978153	138	NA	NA
GO:0030217	bp	T cell differentiation	naive	timew2pre:setsmultiple	274,76636	0,4535720	8,289732e-01	1,000000e+00	2,955912e-01	1,000000e+00	-1,0862670	149	NA	NA
GO:0030004	bp	Cellular monovalent inorganic cation homeostasis	naive	timew2pre:setsmultiple	148,65587	0,4705539	8,290167e-01	1,000000e+00	8,351871e-01	1,000000e+00	-0,7906954	83	NA	NA
GO:0042130	bp	Negative regulation of t cell proliferation	naive	timew2pre:setsmultiple	66,06652	0,4113415	8,301908e-01	1,000000e+00	6,793814e-01	1,000000e+00	-0,8871215	39	NA	NA
GO:0002260	bp	Lymphocyte homeostasis	naive	timew2pre:setsmultiple	79,02915	0,4478331	8,303345e-01	1,000000e+00	6,993865e-01	1,000000e+00	-0,8717453	46	NA	NA
GO:0007405	bp	Neuroblast proliferation	naive	timew2pre:setsmultiple	67,89238	0,4669986	8,306705e-01	1,000000e+00	3,934089e-01	1,000000e+00	-1,0613537	40	NA	NA
GO:0090181	bp	Regulation of cholesterol metabolic process	naive	timew2pre:setsmultiple	88,30356	0,4453880	8,310529e-01	1,000000e+00	9,907881e-01	1,000000e+00	-0,5048056	51	NA	NA
GO:0038127	bp	Erbb signaling pathway	naive	timew2pre:setsmultiple	213,24289	0,4950612	8,310636e-01	1,000000e+00	5,311871e-01	1,000000e+00	-0,9920224	117	NA	NA
GO:0006656	bp	Phosphatidylcholine biosynthetic process	naive	timew2pre:setsmultiple	47,68022	0,5114438	8,311754e-01	1,000000e+00	9,473130e-01	1,000000e+00	-0,5953676	29	NA	NA
GO:0003009	bp	Skeletal muscle contraction	naive	timew2pre:setsmultiple	69,64941	0,4647738	8,326833e-01	1,000000e+00	4,866530e-01	1,000000e+00	-1,0110933	41	NA	NA
GO:1901661	bp	Quinone metabolic process	naive	timew2pre:setsmultiple	45,78857	0,4697308	8,331370e-01	1,000000e+00	9,482030e-01	1,000000e+00	-0,6064424	28	NA	NA
GO:1903844	bp	Regulation of cellular response to transforming growth factor beta stimulus	naive	timew2pre:setsmultiple	161,64645	0,4744984	8,331895e-01	1,000000e+00	8,516650e-01	1,000000e+00	-0,7791765	90	NA	NA
GO:0001656	bp	Metanephros development	naive	timew2pre:setsmultiple	108,76442	0,4271278	8,333258e-01	1,000000e+00	5,599593e-01	1,000000e+00	-0,9778544	62	NA	NA
GO:0021545	bp	Cranial nerve development	naive	timew2pre:setsmultiple	47,59855	0,4452282	8,333448e-01	1,000000e+00	4,236038e-01	1,000000e+00	-1,0494061	29	NA	NA
GO:0042136	bp	Neurotransmitter biosynthetic process	naive	timew2pre:setsmultiple	120,01519	0,4267037	8,337733e-01	1,000000e+00	8,243655e-01	1,000000e+00	-0,7973390	68	NA	NA
GO:0038034	bp	Signal transduction in absence of ligand	naive	timew2pre:setsmultiple	91,87066	0,4515040	8,341974e-01	1,000000e+00	6,683726e-01	1,000000e+00	-0,9006818	53	NA	NA
GO:0045069	bp	Regulation of viral genome replication	naive	timew2pre:setsmultiple	142,59595	0,4926608	8,347202e-01	1,000000e+00	6,723964e-01	1,000000e+00	-0,9021798	80	NA	NA
GO:0072073	bp	Kidney epithelium development	naive	timew2pre:setsmultiple	176,67507	0,4445075	8,355053e-01	1,000000e+00	4,969880e-01	1,000000e+00	-1,0093264	98	NA	NA
GO:0043949	bp	Regulation of camp mediated signaling	naive	timew2pre:setsmultiple	43,88691	0,4148717	8,355324e-01	1,000000e+00	5,121693e-01	1,000000e+00	-0,9833193	27	NA	NA
GO:0031032	bp	Actomyosin structure organization	naive	timew2pre:setsmultiple	308,74523	0,4679510	8,357024e-01	1,000000e+00	9,490509e-01	1,000000e+00	-0,7289148	167	NA	NA
GO:0070265	bp	Necrotic cell death	naive	timew2pre:setsmultiple	71,34738	0,4502572	8,359281e-01	1,000000e+00	1,393285e-01	1,000000e+00	1,0140723	42	NA	NA
GO:2000243	bp	Positive regulation of reproductive process	naive	timew2pre:setsmultiple	73,12798	0,4657277	8,373693e-01	1,000000e+00	2,669405e-01	1,000000e+00	-1,1467055	43	NA	NA
GO:2001234	bp	Negative regulation of apoptotic signaling pathway	naive	timew2pre:setsmultiple	345,12113	0,4806144	8,378401e-01	1,000000e+00	9,960040e-01	1,000000e+00	-0,5901794	186	NA	NA
GO:0032615	bp	Interleukin 12 production	naive	timew2pre:setsmultiple	58,36520	0,4466612	8,380752e-01	1,000000e+00	2,715026e-01	1,000000e+00	-1,1517411	35	NA	NA
GO:0031098	bp	Stress activated protein kinase signaling cascade	naive	timew2pre:setsmultiple	406,77730	0,4900858	8,388920e-01	1,000000e+00	7,192807e-01	1,000000e+00	-0,9163296	218	NA	NA
GO:0021537	bp	Telencephalon development	naive	timew2pre:setsmultiple	302,64186	0,4971691	8,390584e-01	1,000000e+00	6,770000e-01	1,000000e+00	-0,9327250	164	NA	NA
GO:0032273	bp	Positive regulation of protein polymerization	naive	timew2pre:setsmultiple	197,31862	0,4626897	8,392650e-01	1,000000e+00	9,306533e-01	1,000000e+00	-0,7123661	109	NA	NA
GO:0008652	bp	Cellular amino acid biosynthetic process	naive	timew2pre:setsmultiple	110,27778	0,4435736	8,395039e-01	1,000000e+00	9,216684e-01	1,000000e+00	-0,6860787	63	NA	NA
GO:0000266	bp	Mitochondrial fission	naive	timew2pre:setsmultiple	58,29753	0,4864776	8,396542e-01	1,000000e+00	9,316062e-01	1,000000e+00	-0,6088584	35	NA	NA
GO:0072091	bp	Regulation of stem cell proliferation	naive	timew2pre:setsmultiple	69,25332	0,4714286	8,411943e-01	1,000000e+00	3,542094e-01	1,000000e+00	-1,0920908	41	NA	NA
GO:0033619	bp	Membrane protein proteolysis	naive	timew2pre:setsmultiple	84,03905	0,4913854	8,415152e-01	1,000000e+00	9,969262e-01	1,000000e+00	-0,4371719	49	NA	NA
GO:2001233	bp	Regulation of apoptotic signaling pathway	naive	timew2pre:setsmultiple	643,09900	0,4860410	8,416234e-01	1,000000e+00	9,900100e-01	1,000000e+00	-0,7332034	340	NA	NA
GO:0060324	bp	Face development	naive	timew2pre:setsmultiple	65,55079	0,4696599	8,416276e-01	1,000000e+00	8,125000e-01	1,000000e+00	0,7759766	39	NA	NA
GO:0010977	bp	Negative regulation of neuron projection development	naive	timew2pre:setsmultiple	185,69048	0,4896428	8,419156e-01	1,000000e+00	9,437751e-01	1,000000e+00	-0,6833975	103	NA	NA
GO:0048844	bp	Artery morphogenesis	naive	timew2pre:setsmultiple	84,00897	0,4454028	8,420900e-01	1,000000e+00	5,061475e-01	1,000000e+00	-0,9953435	49	NA	NA
GO:0055067	bp	Monovalent inorganic cation homeostasis	naive	timew2pre:setsmultiple	187,55288	0,4635849	8,424084e-01	1,000000e+00	6,569709e-01	1,000000e+00	-0,9258103	104	NA	NA
GO:0019048	bp	Modulation by virus of host morphology or physiology	naive	timew2pre:setsmultiple	49,06297	0,4588400	8,424532e-01	1,000000e+00	8,653846e-01	1,000000e+00	0,7280096	30	NA	NA
GO:0060419	bp	Heart growth	naive	timew2pre:setsmultiple	115,71464	0,4798721	8,426183e-01	1,000000e+00	7,670397e-01	1,000000e+00	-0,8375060	66	NA	NA
GO:0002063	bp	Chondrocyte development	naive	timew2pre:setsmultiple	61,83252	0,3929445	8,426235e-01	1,000000e+00	2,757388e-05	5,912298e-03	2,3006341	37	NA	NA
GO:0006805	bp	Xenobiotic metabolic process	naive	timew2pre:setsmultiple	121,29614	0,4464168	8,434141e-01	1,000000e+00	4,776423e-01	1,000000e+00	-1,0145064	69	NA	NA
GO:0048704	bp	Embryonic skeletal system morphogenesis	naive	timew2pre:setsmultiple	111,91131	0,4523296	8,434946e-01	1,000000e+00	6,859756e-01	1,000000e+00	-0,8938554	64	NA	NA
GO:0044091	bp	Membrane biogenesis	naive	timew2pre:setsmultiple	49,01936	0,4374210	8,435478e-01	1,000000e+00	8,421053e-01	1,000000e+00	-0,7354819	30	NA	NA
GO:1903146	bp	Regulation of autophagy of mitochondrion	naive	timew2pre:setsmultiple	67,29949	0,4969247	8,435769e-01	1,000000e+00	9,011329e-01	1,000000e+00	-0,6836872	40	NA	NA
GO:0033144	bp	Negative regulation of intracellular steroid hormone receptor signaling pathway	naive	timew2pre:setsmultiple	49,01753	0,4804590	8,435937e-01	1,000000e+00	9,126316e-01	1,000000e+00	-0,6545864	30	NA	NA
GO:0060350	bp	Endochondral bone morphogenesis	naive	timew2pre:setsmultiple	93,19084	0,4373156	8,441943e-01	1,000000e+00	1,192144e-05	3,086962e-03	2,1524263	54	NA	NA
GO:0032722	bp	Positive regulation of chemokine production	naive	timew2pre:setsmultiple	61,74140	0,4141308	8,446482e-01	1,000000e+00	1,198201e-01	1,000000e+00	1,2348868	37	NA	NA
GO:0048008	bp	Platelet derived growth factor receptor signaling pathway	naive	timew2pre:setsmultiple	91,30022	0,4396583	8,447268e-01	1,000000e+00	7,512794e-01	1,000000e+00	-0,8473051	53	NA	NA
GO:0017004	bp	Cytochrome complex assembly	naive	timew2pre:setsmultiple	54,42667	0,4815707	8,447366e-01	1,000000e+00	7,777778e-01	1,000000e+00	0,8095660	33	NA	NA
GO:0032368	bp	Regulation of lipid transport	naive	timew2pre:setsmultiple	117,43860	0,4205199	8,450525e-01	1,000000e+00	8,243655e-01	1,000000e+00	-0,7932334	67	NA	NA
GO:0033138	bp	Positive regulation of peptidyl serine phosphorylation	naive	timew2pre:setsmultiple	130,53696	0,4776421	8,458460e-01	1,000000e+00	9,300912e-01	1,000000e+00	-0,6792565	74	NA	NA
GO:0045010	bp	Actin nucleation	naive	timew2pre:setsmultiple	67,14363	0,4506169	8,468715e-01	1,000000e+00	7,538620e-01	1,000000e+00	-0,8245829	40	NA	NA
GO:0048638	bp	Regulation of developmental growth	naive	timew2pre:setsmultiple	442,54460	0,4747682	8,469320e-01	1,000000e+00	8,761239e-01	1,000000e+00	-0,8383620	237	NA	NA
GO:0015914	bp	Phospholipid transport	naive	timew2pre:setsmultiple	98,55264	0,4284728	8,481618e-01	1,000000e+00	9,061224e-01	1,000000e+00	-0,6991589	57	NA	NA
GO:0051646	bp	Mitochondrion localization	naive	timew2pre:setsmultiple	67,06838	0,4669821	8,484476e-01	1,000000e+00	6,601442e-01	1,000000e+00	-0,9013373	40	NA	NA
GO:0045600	bp	Positive regulation of fat cell differentiation	naive	timew2pre:setsmultiple	81,76727	0,4373413	8,494463e-01	1,000000e+00	7,438525e-01	1,000000e+00	-0,8435947	48	NA	NA
GO:0002687	bp	Positive regulation of leukocyte migration	naive	timew2pre:setsmultiple	158,53284	0,4233613	8,499673e-01	1,000000e+00	7,497467e-01	1,000000e+00	-0,8622609	89	NA	NA
GO:2001259	bp	Positive regulation of cation channel activity	naive	timew2pre:setsmultiple	87,27014	0,4738011	8,504368e-01	1,000000e+00	1,320368e-01	1,000000e+00	-1,2574365	51	NA	NA
GO:0030183	bp	B cell differentiation	naive	timew2pre:setsmultiple	152,82724	0,4573225	8,504918e-01	1,000000e+00	2,449393e-01	1,000000e+00	-1,1361126	86	NA	NA
GO:0045995	bp	Regulation of embryonic development	naive	timew2pre:setsmultiple	181,19507	0,4727672	8,507025e-01	1,000000e+00	7,658291e-01	1,000000e+00	-0,8595506	101	NA	NA
GO:0048872	bp	Homeostasis of number of cells	naive	timew2pre:setsmultiple	351,32513	0,5051505	8,515686e-01	1,000000e+00	5,234765e-01	1,000000e+00	-0,9885710	190	NA	NA
GO:0007632	bp	Visual behavior	naive	timew2pre:setsmultiple	50,49236	0,4661746	8,518549e-01	1,000000e+00	8,908709e-01	1,000000e+00	-0,6818852	31	NA	NA
GO:0003091	bp	Renal water homeostasis	naive	timew2pre:setsmultiple	41,47629	0,3938629	8,518800e-01	1,000000e+00	9,040084e-01	1,000000e+00	-0,6573585	26	NA	NA
GO:0031341	bp	Regulation of cell killing	naive	timew2pre:setsmultiple	79,77274	0,4480508	8,521876e-01	1,000000e+00	5,635246e-01	1,000000e+00	-0,9621536	47	NA	NA
GO:0060560	bp	Developmental growth involved in morphogenesis	naive	timew2pre:setsmultiple	316,57979	0,4708864	8,528962e-01	1,000000e+00	9,500000e-01	1,000000e+00	-0,7375888	172	NA	NA
GO:0097190	bp	Apoptotic signaling pathway	naive	timew2pre:setsmultiple	941,24998	0,4934282	8,539887e-01	1,000000e+00	9,750250e-01	1,000000e+00	-0,8066405	494	NA	NA
GO:0051347	bp	Positive regulation of transferase activity	naive	timew2pre:setsmultiple	949,04127	0,4821234	8,540914e-01	1,000000e+00	7,062937e-01	1,000000e+00	-0,9472122	498	NA	NA
GO:0002090	bp	Regulation of receptor inteRNAlization	naive	timew2pre:setsmultiple	61,28517	0,4872482	8,545560e-01	1,000000e+00	9,793175e-01	1,000000e+00	-0,5201967	37	NA	NA
GO:0050879	bp	Multicellular organismal movement	naive	timew2pre:setsmultiple	88,86592	0,4683457	8,550271e-01	1,000000e+00	5,639713e-01	1,000000e+00	-0,9663387	52	NA	NA
GO:0035249	bp	Synaptic transmission glutamatergic	naive	timew2pre:setsmultiple	68,58189	0,4769939	8,550314e-01	1,000000e+00	7,032854e-01	1,000000e+00	-0,8779386	41	NA	NA
GO:0097191	bp	Extrinsic apoptotic signaling pathway	naive	timew2pre:setsmultiple	335,54294	0,4814850	8,551143e-01	1,000000e+00	8,798799e-01	1,000000e+00	-0,8132732	182	NA	NA
GO:0045444	bp	Fat cell differentiation	naive	timew2pre:setsmultiple	300,99132	0,4733884	8,551352e-01	1,000000e+00	6,090000e-01	1,000000e+00	-0,9593857	164	NA	NA
GO:0007422	bp	Peripheral nervous system development	naive	timew2pre:setsmultiple	81,36363	0,4719134	8,569102e-01	1,000000e+00	2,520492e-01	1,000000e+00	-1,1483865	48	NA	NA
GO:0050795	bp	Regulation of behavior	naive	timew2pre:setsmultiple	46,66849	0,4477990	8,569367e-01	1,000000e+00	6,311907e-01	1,000000e+00	-0,9151346	29	NA	NA
GO:0007173	bp	Epidermal growth factor receptor signaling pathway	naive	timew2pre:setsmultiple	173,11266	0,4865434	8,569844e-01	1,000000e+00	5,829146e-01	1,000000e+00	-0,9544959	97	NA	NA
GO:0032370	bp	Positive regulation of lipid transport	naive	timew2pre:setsmultiple	59,33798	0,4016726	8,571976e-01	1,000000e+00	7,265222e-01	1,000000e+00	-0,8510857	36	NA	NA
GO:0002711	bp	Positive regulation of t cell mediated immunity	naive	timew2pre:setsmultiple	53,88000	0,4291480	8,573347e-01	1,000000e+00	4,231975e-01	1,000000e+00	-1,0562097	33	NA	NA
GO:0036465	bp	Synaptic vesicle recycling	naive	timew2pre:setsmultiple	88,72618	0,4634341	8,574671e-01	1,000000e+00	8,239509e-01	1,000000e+00	-0,7721960	52	NA	NA
GO:0045540	bp	Regulation of cholesterol biosynthetic process	naive	timew2pre:setsmultiple	68,45704	0,4540415	8,575217e-01	1,000000e+00	9,979466e-01	1,000000e+00	-0,4069905	41	NA	NA
GO:0018196	bp	Peptidyl asparagine modification	naive	timew2pre:setsmultiple	50,24044	0,4945119	8,577839e-01	1,000000e+00	2,049887e-01	1,000000e+00	1,0945944	31	NA	NA
GO:0017156	bp	Calcium ion regulated exocytosis	naive	timew2pre:setsmultiple	61,11955	0,4658719	8,580571e-01	1,000000e+00	6,639090e-01	1,000000e+00	-0,8962124	37	NA	NA
GO:0048747	bp	Muscle fiber development	naive	timew2pre:setsmultiple	99,80494	0,4451080	8,583394e-01	1,000000e+00	7,372709e-01	1,000000e+00	-0,8647910	58	NA	NA
GO:0030041	bp	Actin filament polymerization	naive	timew2pre:setsmultiple	260,46383	0,4640449	8,584029e-01	1,000000e+00	9,669007e-01	1,000000e+00	-0,6795546	143	NA	NA
GO:1902041	bp	Regulation of extrinsic apoptotic signaling pathway via death domain receptors	naive	timew2pre:setsmultiple	83,12449	0,4546095	8,584435e-01	1,000000e+00	9,467213e-01	1,000000e+00	-0,6278367	49	NA	NA
GO:0048010	bp	Vascular endothelial growth factor receptor signaling pathway	naive	timew2pre:setsmultiple	144,69776	0,4225415	8,584843e-01	1,000000e+00	7,977755e-01	1,000000e+00	-0,8156973	82	NA	NA
GO:0030534	bp	Adult behavior	naive	timew2pre:setsmultiple	137,16814	0,4795045	8,586327e-01	1,000000e+00	5,015198e-01	1,000000e+00	-1,0080698	78	NA	NA
GO:0043903	bp	Regulation of symbiosis encompassing mutualism through parasitism	naive	timew2pre:setsmultiple	335,10432	0,5050314	8,589903e-01	1,000000e+00	8,718719e-01	1,000000e+00	-0,8287354	182	NA	NA
GO:0019674	bp	Nad metabolic process	naive	timew2pre:setsmultiple	72,04129	0,3955311	8,591476e-01	1,000000e+00	7,501273e-02	9,402990e-01	1,1545438	43	NA	NA
GO:0006778	bp	Porphyrin containing compound metabolic process	naive	timew2pre:setsmultiple	48,36957	0,5104900	8,593367e-01	1,000000e+00	9,178947e-01	1,000000e+00	-0,6473786	30	NA	NA
GO:1902042	bp	Negative regulation of extrinsic apoptotic signaling pathway via death domain receptors	naive	timew2pre:setsmultiple	51,95790	0,4265253	8,598482e-01	1,000000e+00	8,884254e-01	1,000000e+00	-0,6806294	32	NA	NA
GO:1903523	bp	Negative regulation of blood circulation	naive	timew2pre:setsmultiple	41,15292	0,4277021	8,602650e-01	1,000000e+00	4,335443e-01	1,000000e+00	-1,0421066	26	NA	NA
GO:1901607	bp	Alpha amino acid biosynthetic process	naive	timew2pre:setsmultiple	83,00549	0,4447433	8,605615e-01	1,000000e+00	9,877049e-01	1,000000e+00	-0,5118651	49	NA	NA
GO:0051881	bp	Regulation of mitochondrial membrane potential	naive	timew2pre:setsmultiple	108,95157	0,4620778	8,608409e-01	1,000000e+00	8,229908e-01	1,000000e+00	-0,7839409	63	NA	NA
GO:0002709	bp	Regulation of t cell mediated immunity	naive	timew2pre:setsmultiple	73,74351	0,4342236	8,616698e-01	1,000000e+00	3,627049e-01	1,000000e+00	-1,0764013	44	NA	NA
GO:0034764	bp	Positive regulation of transmembrane transport	naive	timew2pre:setsmultiple	256,27947	0,4716971	8,620403e-01	1,000000e+00	7,061184e-01	1,000000e+00	-0,9113074	141	NA	NA
GO:0008277	bp	Regulation of g protein coupled receptor signaling pathway	naive	timew2pre:setsmultiple	155,70309	0,4757806	8,622672e-01	1,000000e+00	7,064777e-01	1,000000e+00	-0,8889908	88	NA	NA
GO:0032103	bp	Positive regulation of response to exteRNAl stimulus	naive	timew2pre:setsmultiple	818,76433	0,4886702	8,625142e-01	1,000000e+00	8,381618e-01	1,000000e+00	-0,8959374	432	NA	NA
GO:0050850	bp	Positive regulation of calcium mediated signaling	naive	timew2pre:setsmultiple	50,03402	0,4416518	8,625351e-01	1,000000e+00	8,447009e-01	1,000000e+00	-0,7338553	31	NA	NA
GO:0035909	bp	Aorta morphogenesis	naive	timew2pre:setsmultiple	42,84960	0,4267794	8,625457e-01	1,000000e+00	3,883598e-01	1,000000e+00	-1,0730840	27	NA	NA
GO:0003073	bp	Regulation of systemic arterial blood pressure	naive	timew2pre:setsmultiple	90,27191	0,4324121	8,626710e-01	1,000000e+00	2,517688e-01	1,000000e+00	1,2380129	53	NA	NA
GO:0051898	bp	Negative regulation of protein kinase b signaling	naive	timew2pre:setsmultiple	59,06637	0,4475941	8,629368e-01	1,000000e+00	9,618163e-01	1,000000e+00	-0,5718883	36	NA	NA
GO:0002714	bp	Positive regulation of b cell mediated immunity	naive	timew2pre:setsmultiple	39,20797	0,4436191	8,644146e-01	1,000000e+00	6,452632e-01	1,000000e+00	-0,8931385	25	NA	NA
GO:0048469	bp	Cell maturation	naive	timew2pre:setsmultiple	181,91946	0,4691748	8,647613e-01	1,000000e+00	2,090452e-01	1,000000e+00	-1,1633438	102	NA	NA
GO:0010595	bp	Positive regulation of endothelial cell migration	naive	timew2pre:setsmultiple	151,72671	0,4582571	8,649661e-01	1,000000e+00	6,670040e-01	1,000000e+00	-0,9020567	86	NA	NA
GO:0050848	bp	Regulation of calcium mediated signaling	naive	timew2pre:setsmultiple	134,75696	0,4561111	8,659358e-01	1,000000e+00	7,512639e-01	1,000000e+00	-0,8509878	77	NA	NA
GO:0032456	bp	Endocytic recycling	naive	timew2pre:setsmultiple	71,67443	0,4781000	8,660771e-01	1,000000e+00	8,870637e-01	1,000000e+00	-0,7057037	43	NA	NA
GO:0043491	bp	Protein kinase b signaling	naive	timew2pre:setsmultiple	324,52535	0,4619676	8,675357e-01	1,000000e+00	9,460000e-01	1,000000e+00	-0,7450930	177	NA	NA
GO:0042698	bp	Ovulation cycle	naive	timew2pre:setsmultiple	78,91064	0,4446918	8,678481e-01	1,000000e+00	9,488879e-01	1,000000e+00	1,0070523	47	NA	NA
GO:0010563	bp	Negative regulation of phosphorus metabolic process	naive	timew2pre:setsmultiple	846,89677	0,4875301	8,682814e-01	1,000000e+00	9,850150e-01	1,000000e+00	-0,7727804	447	NA	NA
GO:0001704	bp	Formation of primary germ layer	naive	timew2pre:setsmultiple	136,45271	0,4414205	8,683040e-01	1,000000e+00	9,696049e-01	1,000000e+00	-0,6130210	78	NA	NA
GO:0046148	bp	Pigment biosynthetic process	naive	timew2pre:setsmultiple	71,52276	0,4861988	8,688792e-01	1,000000e+00	9,784394e-01	1,000000e+00	-0,5642729	43	NA	NA
GO:0051588	bp	Regulation of neurotransmitter transport	naive	timew2pre:setsmultiple	136,40902	0,4810813	8,688805e-01	1,000000e+00	8,014184e-01	1,000000e+00	-0,8187097	78	NA	NA
GO:2000401	bp	Regulation of lymphocyte migration	naive	timew2pre:setsmultiple	71,51937	0,4263117	8,689414e-01	1,000000e+00	9,209446e-01	1,000000e+00	-0,6613762	43	NA	NA
GO:0006739	bp	Nadp metabolic process	naive	timew2pre:setsmultiple	46,12520	0,4340443	8,697523e-01	1,000000e+00	8,545838e-01	1,000000e+00	-0,7195535	29	NA	NA
GO:0009126	bp	Purine nucleoside monophosphate metabolic process	naive	timew2pre:setsmultiple	58,71840	0,4524600	8,700815e-01	1,000000e+00	6,439628e-01	1,000000e+00	-0,9159517	36	NA	NA
GO:0002221	bp	Pattern recognition receptor signaling pathway	naive	timew2pre:setsmultiple	264,97612	0,4929364	8,701149e-01	1,000000e+00	9,759036e-01	1,000000e+00	-0,6664188	146	NA	NA
GO:0032088	bp	Negative regulation of nf kappab transcription factor activity	naive	timew2pre:setsmultiple	106,44936	0,4769864	8,705501e-01	1,000000e+00	6,646341e-01	1,000000e+00	-0,9162638	62	NA	NA
GO:0033572	bp	Transferrin transport	naive	timew2pre:setsmultiple	47,78687	0,4534889	8,726548e-01	1,000000e+00	9,242105e-01	1,000000e+00	-0,6399387	30	NA	NA
GO:0042471	bp	Ear morphogenesis	naive	timew2pre:setsmultiple	115,57480	0,4352909	8,729482e-01	1,000000e+00	5,360406e-01	1,000000e+00	-0,9899978	67	NA	NA
GO:0034121	bp	Regulation of toll like receptor signaling pathway	naive	timew2pre:setsmultiple	82,27575	0,4668502	8,731186e-01	1,000000e+00	9,641393e-01	1,000000e+00	-0,5882386	49	NA	NA
GO:0090630	bp	Activation of gtpase activity	naive	timew2pre:setsmultiple	130,42388	0,4652082	8,738079e-01	1,000000e+00	9,007092e-01	1,000000e+00	-0,7272311	75	NA	NA
GO:0006304	bp	DNA modification	naive	timew2pre:setsmultiple	147,26340	0,4816466	8,738373e-01	1,000000e+00	7,512639e-01	1,000000e+00	-0,8559728	84	NA	NA
GO:0080171	bp	Lytic vacuole organization	naive	timew2pre:setsmultiple	96,96110	0,4515949	8,739740e-01	1,000000e+00	8,571429e-01	1,000000e+00	-0,7430928	57	NA	NA
GO:0048593	bp	Camera type eye morphogenesis	naive	timew2pre:setsmultiple	132,26479	0,4596067	8,741608e-01	1,000000e+00	7,619048e-01	1,000000e+00	-0,8446270	76	NA	NA
GO:0043547	bp	Positive regulation of gtpase activity	naive	timew2pre:setsmultiple	581,75828	0,4956282	8,744167e-01	1,000000e+00	8,511489e-01	1,000000e+00	-0,8693970	311	NA	NA
GO:0042181	bp	Ketone biosynthetic process	naive	timew2pre:setsmultiple	53,06870	0,4557985	8,748676e-01	1,000000e+00	4,702194e-01	1,000000e+00	-1,0213327	33	NA	NA
GO:0070482	bp	Response to oxygen levels	naive	timew2pre:setsmultiple	599,08931	0,4907033	8,749421e-01	1,000000e+00	8,731269e-01	1,000000e+00	-0,8602330	320	NA	NA
GO:0099173	bp	Postsynapse organization	naive	timew2pre:setsmultiple	213,12391	0,4647941	8,752767e-01	1,000000e+00	4,006024e-01	1,000000e+00	-1,0459869	119	NA	NA
GO:0001782	bp	B cell homeostasis	naive	timew2pre:setsmultiple	38,77191	0,4304389	8,753138e-01	1,000000e+00	7,621053e-01	1,000000e+00	-0,7999237	25	NA	NA
GO:0008637	bp	Apoptotic mitochondrial changes	naive	timew2pre:setsmultiple	190,40976	0,4887562	8,754542e-01	1,000000e+00	8,584337e-01	1,000000e+00	-0,8003043	107	NA	NA
GO:0055088	bp	Lipid homeostasis	naive	timew2pre:setsmultiple	173,40636	0,4246291	8,757892e-01	1,000000e+00	8,815261e-01	1,000000e+00	-0,7746505	98	NA	NA
GO:0099587	bp	Inorganic ion import across plasma membrane	naive	timew2pre:setsmultiple	83,94376	0,4553220	8,758937e-01	1,000000e+00	8,640082e-01	1,000000e+00	-0,7362105	50	NA	NA
GO:0009066	bp	Aspartate family amino acid metabolic process	naive	timew2pre:setsmultiple	71,12693	0,4425997	8,760187e-01	1,000000e+00	9,127310e-01	1,000000e+00	-0,6687434	43	NA	NA
GO:0009187	bp	Cyclic nucleotide metabolic process	naive	timew2pre:setsmultiple	47,62996	0,3871540	8,761039e-01	1,000000e+00	9,038462e-01	1,000000e+00	0,6706359	30	NA	NA
GO:0048525	bp	Negative regulation of viral process	naive	timew2pre:setsmultiple	132,09275	0,4733790	8,763872e-01	1,000000e+00	9,918946e-01	1,000000e+00	-0,5082403	76	NA	NA
GO:0043038	bp	Amino acid activation	naive	timew2pre:setsmultiple	82,07432	0,4996351	8,764543e-01	1,000000e+00	9,774590e-01	1,000000e+00	-0,5592968	49	NA	NA
GO:0042168	bp	Heme metabolic process	naive	timew2pre:setsmultiple	40,47527	0,4955521	8,769049e-01	1,000000e+00	9,630802e-01	1,000000e+00	-0,5464531	26	NA	NA
GO:0035272	bp	Exocrine system development	naive	timew2pre:setsmultiple	56,56022	0,4214673	8,771059e-01	1,000000e+00	7,564767e-01	1,000000e+00	-0,8233535	35	NA	NA
GO:0021761	bp	Limbic system development	naive	timew2pre:setsmultiple	109,66314	0,4923623	8,777197e-01	1,000000e+00	5,579268e-01	1,000000e+00	-0,9767042	64	NA	NA
GO:0010717	bp	Regulation of epithelial to mesenchymal transition	naive	timew2pre:setsmultiple	115,22145	0,4378347	8,778467e-01	1,000000e+00	9,370558e-01	1,000000e+00	-0,6690358	67	NA	NA
GO:0002009	bp	Morphogenesis of an epithelium	naive	timew2pre:setsmultiple	767,24017	0,4910180	8,780433e-01	1,000000e+00	3,276723e-01	1,000000e+00	-1,0508228	407	NA	NA
GO:0043954	bp	Cellular component maintenance	naive	timew2pre:setsmultiple	61,89435	0,4782002	8,787427e-01	1,000000e+00	7,296182e-01	1,000000e+00	-0,8480541	38	NA	NA
GO:0021915	bp	Neural tube development	naive	timew2pre:setsmultiple	224,13090	0,4788948	8,788619e-01	1,000000e+00	3,981946e-01	1,000000e+00	-1,0488794	125	NA	NA
GO:0002712	bp	Regulation of b cell mediated immunity	naive	timew2pre:setsmultiple	54,63533	0,4488981	8,795781e-01	1,000000e+00	6,103627e-01	1,000000e+00	-0,9293019	34	NA	NA
GO:0060421	bp	Positive regulation of heart growth	naive	timew2pre:setsmultiple	45,65051	0,4721903	8,803573e-01	1,000000e+00	9,357218e-01	1,000000e+00	-0,6193300	29	NA	NA
GO:0034340	bp	Response to type i interferon	naive	timew2pre:setsmultiple	120,55786	0,4664710	8,810331e-01	1,000000e+00	3,864097e-01	1,000000e+00	-1,0697532	70	NA	NA
GO:0006984	bp	Er nucleus signaling pathway	naive	timew2pre:setsmultiple	70,83044	0,4930917	8,812018e-01	1,000000e+00	7,659138e-01	1,000000e+00	-0,8232021	43	NA	NA
GO:0032990	bp	Cell part morphogenesis	naive	timew2pre:setsmultiple	926,04533	0,4748182	8,812115e-01	1,000000e+00	7,802198e-01	1,000000e+00	-0,9236389	489	NA	NA
GO:0009161	bp	Ribonucleoside monophosphate metabolic process	naive	timew2pre:setsmultiple	76,24916	0,4748880	8,820001e-01	1,000000e+00	6,830266e-01	1,000000e+00	-0,8865103	46	NA	NA
GO:0062014	bp	Negative regulation of small molecule metabolic process	naive	timew2pre:setsmultiple	122,30304	0,4431172	8,825115e-01	1,000000e+00	6,947262e-01	1,000000e+00	-0,8866461	71	1/2	4,575660e-02
GO:0071230	bp	Cellular response to amino acid stimulus	naive	timew2pre:setsmultiple	105,61203	0,4704697	8,825891e-01	1,000000e+00	9,329268e-01	1,000000e+00	-0,6704993	62	NA	NA
GO:0030855	bp	Epithelial cell differentiation	naive	timew2pre:setsmultiple	708,10465	0,4771794	8,828740e-01	1,000000e+00	2,487512e-01	1,000000e+00	-1,0761943	377	NA	NA
GO:0007631	bp	Feeding behavior	naive	timew2pre:setsmultiple	58,06003	0,4367949	8,829561e-01	1,000000e+00	7,399381e-01	1,000000e+00	-0,8382395	36	NA	NA
GO:1900117	bp	Regulation of execution phase of apoptosis	naive	timew2pre:setsmultiple	38,41946	0,4413692	8,837204e-01	1,000000e+00	5,192308e-01	1,000000e+00	0,9460656	25	NA	NA
GO:0006029	bp	Proteoglycan metabolic process	naive	timew2pre:setsmultiple	116,63352	0,4356282	8,838021e-01	1,000000e+00	7,197970e-01	1,000000e+00	-0,8685825	68	NA	NA
GO:0032602	bp	Chemokine production	naive	timew2pre:setsmultiple	94,45237	0,4068525	8,839168e-01	1,000000e+00	8,323108e-01	1,000000e+00	-0,7718493	56	NA	NA
GO:0045927	bp	Positive regulation of growth	naive	timew2pre:setsmultiple	353,08990	0,4832830	8,840992e-01	1,000000e+00	8,861139e-01	1,000000e+00	-0,8102761	193	NA	NA
GO:0055025	bp	Positive regulation of cardiac muscle tissue development	naive	timew2pre:setsmultiple	56,19201	0,4764812	8,842705e-01	1,000000e+00	7,575130e-01	1,000000e+00	-0,8223264	35	NA	NA
GO:0031670	bp	Cellular response to nutrient	naive	timew2pre:setsmultiple	94,42304	0,4081210	8,843455e-01	1,000000e+00	1,106493e-02	4,745012e-01	1,4143966	56	NA	NA
GO:0062125	bp	Regulation of mitochondrial gene expression	naive	timew2pre:setsmultiple	43,68991	0,4746794	8,843626e-01	1,000000e+00	4,107143e-01	1,000000e+00	1,0234919	28	NA	NA
GO:0120193	bp	Tight junction organization	naive	timew2pre:setsmultiple	76,10467	0,4561682	8,843720e-01	1,000000e+00	6,267894e-01	1,000000e+00	-0,9224424	46	NA	NA
GO:0072524	bp	Pyridine containing compound metabolic process	naive	timew2pre:setsmultiple	50,80549	0,3794502	8,844670e-01	1,000000e+00	5,348837e-01	1,000000e+00	0,9157936	32	1/2	4,689512e-02
GO:0032881	bp	Regulation of polysaccharide metabolic process	naive	timew2pre:setsmultiple	56,12659	0,4156179	8,855150e-01	1,000000e+00	8,549223e-01	1,000000e+00	-0,7240314	35	NA	NA
GO:2000378	bp	Negative regulation of reactive oxygen species metabolic process	naive	timew2pre:setsmultiple	74,20799	0,4559234	8,856024e-01	1,000000e+00	9,312115e-01	1,000000e+00	-0,6406713	45	NA	NA
GO:0045670	bp	Regulation of osteoclast differentiation	naive	timew2pre:setsmultiple	70,49795	0,4382496	8,868466e-01	1,000000e+00	6,642710e-01	1,000000e+00	-0,8965448	43	NA	NA
GO:0010769	bp	Regulation of cell morphogenesis involved in differentiation	naive	timew2pre:setsmultiple	414,00794	0,4729658	8,870380e-01	1,000000e+00	9,830170e-01	1,000000e+00	-0,7081701	225	NA	NA
GO:0009156	bp	Ribonucleoside monophosphate biosynthetic process	naive	timew2pre:setsmultiple	48,83596	0,4570939	8,881934e-01	1,000000e+00	8,467996e-01	1,000000e+00	-0,7332791	31	1/2	4,783934e-02
GO:0098661	bp	Inorganic anion transmembrane transport	naive	timew2pre:setsmultiple	101,50830	0,4583816	8,882924e-01	1,000000e+00	7,007150e-01	1,000000e+00	-0,8880109	60	NA	NA
GO:0046466	bp	Membrane lipid catabolic process	naive	timew2pre:setsmultiple	38,21979	0,4172382	8,883227e-01	1,000000e+00	9,715789e-01	1,000000e+00	-0,5151549	25	NA	NA
GO:0006665	bp	Sphingolipid metabolic process	naive	timew2pre:setsmultiple	221,15395	0,4567132	8,890840e-01	1,000000e+00	3,507014e-01	1,000000e+00	-1,0692795	124	NA	NA
GO:0032984	bp	Protein containing complex disassembly	naive	timew2pre:setsmultiple	536,79892	0,5076110	8,891691e-01	1,000000e+00	9,270729e-01	1,000000e+00	-0,8197094	289	NA	NA
GO:0001776	bp	Leukocyte homeostasis	naive	timew2pre:setsmultiple	105,11920	0,4471237	8,893206e-01	1,000000e+00	7,936992e-01	1,000000e+00	-0,8065976	62	NA	NA
GO:0035265	bp	Organ growth	naive	timew2pre:setsmultiple	240,03495	0,4696860	8,894521e-01	1,000000e+00	9,969910e-01	1,000000e+00	-0,5545327	134	NA	NA
GO:0048588	bp	Developmental cell growth	naive	timew2pre:setsmultiple	300,76315	0,4702655	8,899744e-01	1,000000e+00	9,560440e-01	1,000000e+00	-0,7164795	166	NA	NA
GO:1903428	bp	Positive regulation of reactive oxygen species biosynthetic process	naive	timew2pre:setsmultiple	57,66607	0,4025775	8,902572e-01	1,000000e+00	1,074462e-01	1,000000e+00	1,2874204	36	NA	NA
GO:0098739	bp	Import across plasma membrane	naive	timew2pre:setsmultiple	127,21924	0,4450056	8,907058e-01	1,000000e+00	7,750760e-01	1,000000e+00	-0,8375606	74	NA	NA
GO:0051346	bp	Negative regulation of hydrolase activity	naive	timew2pre:setsmultiple	524,78140	0,4704918	8,918128e-01	1,000000e+00	9,990010e-01	1,000000e+00	-0,6158291	283	NA	NA
GO:0009112	bp	Nucleobase metabolic process	naive	timew2pre:setsmultiple	46,87596	0,4902880	8,918629e-01	1,000000e+00	7,726316e-01	1,000000e+00	-0,8026247	30	NA	NA
GO:0042278	bp	Purine nucleoside metabolic process	naive	timew2pre:setsmultiple	86,56876	0,4767004	8,919050e-01	1,000000e+00	5,097236e-01	1,000000e+00	-1,0022070	52	NA	NA
GO:0046928	bp	Regulation of neurotransmitter secretion	naive	timew2pre:setsmultiple	97,55703	0,4721627	8,920149e-01	1,000000e+00	8,940937e-01	1,000000e+00	-0,7143617	58	NA	NA
GO:0006220	bp	Pyrimidine nucleotide metabolic process	naive	timew2pre:setsmultiple	90,20450	0,4774230	8,922399e-01	1,000000e+00	8,785714e-01	1,000000e+00	-0,7224593	54	NA	NA
GO:0006487	bp	Protein n linked glycosylation	naive	timew2pre:setsmultiple	119,65425	0,4853820	8,925109e-01	1,000000e+00	9,837728e-01	1,000000e+00	-0,5497093	70	NA	NA
GO:0043537	bp	Negative regulation of blood vessel endothelial cell migration	naive	timew2pre:setsmultiple	43,28709	0,4449563	8,929131e-01	1,000000e+00	9,651163e-01	1,000000e+00	-0,5568797	28	NA	NA
GO:0048598	bp	Embryonic morphogenesis	naive	timew2pre:setsmultiple	752,62028	0,4762044	8,929690e-01	1,000000e+00	6,183816e-01	1,000000e+00	-0,9668759	401	NA	NA
GO:0042692	bp	Muscle cell differentiation	naive	timew2pre:setsmultiple	539,97375	0,4705607	8,930871e-01	1,000000e+00	8,511489e-01	1,000000e+00	-0,8713944	291	NA	NA
GO:0030239	bp	Myofibril assembly	naive	timew2pre:setsmultiple	102,98731	0,4578779	8,931708e-01	1,000000e+00	9,765306e-01	1,000000e+00	-0,5537967	61	NA	NA
GO:0031343	bp	Positive regulation of cell killing	naive	timew2pre:setsmultiple	46,80651	0,4418209	8,932463e-01	1,000000e+00	5,536842e-01	1,000000e+00	-0,9677556	30	NA	NA
GO:0002377	bp	Immunoglobulin production	naive	timew2pre:setsmultiple	123,26079	0,4665943	8,936970e-01	1,000000e+00	9,067882e-01	1,000000e+00	-0,7162882	72	NA	NA
GO:0086010	bp	Membrane depolarization during action potential	naive	timew2pre:setsmultiple	37,96631	0,4543008	8,939979e-01	1,000000e+00	7,757895e-01	1,000000e+00	-0,7930678	25	NA	NA
GO:0061387	bp	Regulation of extent of cell growth	naive	timew2pre:setsmultiple	149,19772	0,4475886	8,947167e-01	1,000000e+00	9,585020e-01	1,000000e+00	-0,6476932	86	NA	NA
GO:0090279	bp	Regulation of calcium ion import	naive	timew2pre:setsmultiple	44,91599	0,4322051	8,956724e-01	1,000000e+00	9,736565e-01	1,000000e+00	-0,5172543	29	NA	NA
GO:0045744	bp	Negative regulation of g protein coupled receptor signaling pathway	naive	timew2pre:setsmultiple	46,67905	0,4345284	8,957560e-01	1,000000e+00	7,315789e-01	1,000000e+00	-0,8373629	30	NA	NA
GO:1903831	bp	Signal transduction involved in cellular response to ammonium ion	naive	timew2pre:setsmultiple	60,92269	0,4159875	8,960976e-01	1,000000e+00	6,749226e-01	1,000000e+00	-0,8884969	38	NA	NA
GO:0061512	bp	Protein localization to cilium	naive	timew2pre:setsmultiple	69,92499	0,4961405	8,961593e-01	1,000000e+00	2,977413e-01	1,000000e+00	-1,1243143	43	NA	NA
GO:0086009	bp	Membrane repolarization	naive	timew2pre:setsmultiple	55,54206	0,4368007	8,962543e-01	1,000000e+00	9,886010e-01	1,000000e+00	-0,4894606	35	NA	NA
GO:2000648	bp	Positive regulation of stem cell proliferation	naive	timew2pre:setsmultiple	37,85779	0,4390901	8,963704e-01	1,000000e+00	5,873684e-01	1,000000e+00	-0,9294658	25	NA	NA
GO:0070304	bp	Positive regulation of stress activated protein kinase signaling cascade	naive	timew2pre:setsmultiple	201,46445	0,4664997	8,966825e-01	1,000000e+00	8,259557e-01	1,000000e+00	-0,8277467	114	NA	NA
GO:0072604	bp	Interleukin 6 secretion	naive	timew2pre:setsmultiple	41,31320	0,3386437	8,973414e-01	1,000000e+00	9,513228e-01	1,000000e+00	-0,5880151	27	NA	NA
GO:0048662	bp	Negative regulation of smooth muscle cell proliferation	naive	timew2pre:setsmultiple	66,23029	0,4086045	8,975325e-01	1,000000e+00	6,386037e-01	1,000000e+00	-0,9178729	41	NA	NA
GO:0050994	bp	Regulation of lipid catabolic process	naive	timew2pre:setsmultiple	53,66801	0,4442548	8,978668e-01	1,000000e+00	8,383420e-01	1,000000e+00	-0,7394982	34	NA	NA
GO:0070302	bp	Regulation of stress activated protein kinase signaling cascade	naive	timew2pre:setsmultiple	307,32601	0,4828848	8,979149e-01	1,000000e+00	8,460000e-01	1,000000e+00	-0,8412887	170	NA	NA
GO:0071887	bp	Leukocyte apoptotic process	naive	timew2pre:setsmultiple	132,13830	0,4517078	8,982396e-01	1,000000e+00	6,936299e-01	1,000000e+00	-0,8880848	77	NA	NA
GO:0007492	bp	Endoderm development	naive	timew2pre:setsmultiple	84,29145	0,4499760	8,983960e-01	1,000000e+00	1,544960e-01	1,000000e+00	1,1875587	51	NA	NA
GO:0005978	bp	Glycogen biosynthetic process	naive	timew2pre:setsmultiple	62,57892	0,4439701	8,984203e-01	1,000000e+00	9,494845e-01	1,000000e+00	-0,6164000	39	NA	NA
GO:0033013	bp	Tetrapyrrole metabolic process	naive	timew2pre:setsmultiple	71,58431	0,5039052	8,984648e-01	1,000000e+00	9,323770e-01	1,000000e+00	-0,6384306	44	NA	NA
GO:0001755	bp	Neural crest cell migration	naive	timew2pre:setsmultiple	58,96889	0,4548118	8,988369e-01	1,000000e+00	6,732161e-01	1,000000e+00	-0,8863148	37	NA	NA
GO:0042304	bp	Regulation of fatty acid biosynthetic process	naive	timew2pre:setsmultiple	53,59424	0,4357991	8,991822e-01	1,000000e+00	9,730570e-01	1,000000e+00	-0,5412384	34	NA	NA
GO:0050810	bp	Regulation of steroid biosynthetic process	naive	timew2pre:setsmultiple	119,04453	0,4546132	8,998213e-01	1,000000e+00	9,452333e-01	1,000000e+00	-0,6580806	70	NA	NA
GO:0007586	bp	Digestion	naive	timew2pre:setsmultiple	80,55067	0,4139980	8,998593e-01	1,000000e+00	3,381148e-01	1,000000e+00	-1,0924462	49	NA	NA
GO:0045778	bp	Positive regulation of ossification	naive	timew2pre:setsmultiple	120,86396	0,4426552	9,001431e-01	1,000000e+00	1,663286e-01	1,000000e+00	-1,2024304	71	NA	NA
GO:0003206	bp	Cardiac chamber morphogenesis	naive	timew2pre:setsmultiple	165,44097	0,4735913	9,004366e-01	1,000000e+00	5,754527e-01	1,000000e+00	-0,9653776	95	NA	NA
GO:0006470	bp	Protein dephosphorylation	naive	timew2pre:setsmultiple	490,51253	0,4970313	9,007709e-01	1,000000e+00	9,660340e-01	1,000000e+00	-0,7614570	266	NA	NA
GO:0008360	bp	Regulation of cell shape	naive	timew2pre:setsmultiple	240,57901	0,4211954	9,008248e-01	1,000000e+00	6,673347e-01	1,000000e+00	-0,9230445	135	NA	NA
GO:0009395	bp	Phospholipid catabolic process	naive	timew2pre:setsmultiple	46,40223	0,4077535	9,010737e-01	1,000000e+00	5,094737e-01	1,000000e+00	-0,9941757	30	NA	NA
GO:0001909	bp	Leukocyte mediated cytotoxicity	naive	timew2pre:setsmultiple	93,18901	0,4368226	9,014444e-01	1,000000e+00	6,329243e-01	1,000000e+00	-0,9308460	56	NA	NA
GO:0007266	bp	Rho protein signal transduction	naive	timew2pre:setsmultiple	283,96044	0,4535276	9,020855e-01	1,000000e+00	6,430000e-01	1,000000e+00	-0,9446384	158	NA	NA
GO:0007585	bp	Respiratory gaseous exchange by respiratory system	naive	timew2pre:setsmultiple	74,91709	0,4259045	9,026933e-01	1,000000e+00	6,993865e-01	1,000000e+00	-0,8698217	46	NA	NA
GO:0055117	bp	Regulation of cardiac muscle contraction	naive	timew2pre:setsmultiple	100,40713	0,4325120	9,027335e-01	1,000000e+00	9,581205e-01	1,000000e+00	-0,6202708	60	NA	NA
GO:0009582	bp	Detection of abiotic stimulus	naive	timew2pre:setsmultiple	104,04029	0,4170931	9,031483e-01	1,000000e+00	3,587398e-01	1,000000e+00	-1,0817191	62	NA	NA
GO:1900182	bp	Positive regulation of protein localization to nucleus	naive	timew2pre:setsmultiple	109,54943	0,4675605	9,031529e-01	1,000000e+00	9,959432e-01	1,000000e+00	-0,4810127	65	NA	NA
GO:0042558	bp	Pteridine containing compound metabolic process	naive	timew2pre:setsmultiple	44,51960	0,4133238	9,033854e-01	1,000000e+00	7,850369e-01	1,000000e+00	-0,7927859	29	NA	NA
GO:0097553	bp	Calcium ion transmembrane import into cytosol	naive	timew2pre:setsmultiple	170,73660	0,4631583	9,034209e-01	1,000000e+00	9,026104e-01	1,000000e+00	-0,7529073	98	NA	NA
GO:1901343	bp	Negative regulation of vasculature development	naive	timew2pre:setsmultiple	155,78330	0,4441480	9,037081e-01	1,000000e+00	7,406660e-01	1,000000e+00	-0,8655276	90	NA	NA
GO:0048384	bp	Retinoic acid receptor signaling pathway	naive	timew2pre:setsmultiple	39,22794	0,4429759	9,041978e-01	1,000000e+00	8,597046e-01	1,000000e+00	-0,7031283	26	NA	NA
GO:0045773	bp	Positive regulation of axon extension	naive	timew2pre:setsmultiple	65,79955	0,4515178	9,043100e-01	1,000000e+00	8,809035e-01	1,000000e+00	-0,7026636	41	NA	NA
GO:0007566	bp	Embryo implantation	naive	timew2pre:setsmultiple	56,82942	0,4372850	9,047652e-01	1,000000e+00	6,666667e-01	1,000000e+00	0,8980892	36	NA	NA
GO:0007006	bp	Mitochondrial membrane organization	naive	timew2pre:setsmultiple	209,90516	0,4789743	9,051259e-01	1,000000e+00	8,263052e-01	1,000000e+00	-0,8320680	119	NA	NA
GO:0032890	bp	Regulation of organic acid transport	naive	timew2pre:setsmultiple	53,21693	0,4125224	9,057360e-01	1,000000e+00	6,497409e-01	1,000000e+00	-0,9048658	34	NA	NA
GO:0010823	bp	Negative regulation of mitochondrion organization	naive	timew2pre:setsmultiple	83,74950	0,4643765	9,058572e-01	1,000000e+00	9,969294e-01	1,000000e+00	-0,4308968	51	NA	NA
GO:0071695	bp	Anatomical structure maturation	naive	timew2pre:setsmultiple	198,53226	0,4813953	9,060267e-01	1,000000e+00	8,450704e-01	1,000000e+00	-0,8140882	113	NA	NA
GO:0071470	bp	Cellular response to osmotic stress	naive	timew2pre:setsmultiple	51,41642	0,4482360	9,062309e-01	1,000000e+00	9,550679e-01	1,000000e+00	-0,5909025	33	NA	NA
GO:0042542	bp	Response to hydrogen peroxide	naive	timew2pre:setsmultiple	204,08729	0,4486523	9,066640e-01	1,000000e+00	8,008048e-01	1,000000e+00	-0,8503169	116	NA	NA
GO:0042472	bp	Inner ear morphogenesis	naive	timew2pre:setsmultiple	90,95992	0,4144580	9,066846e-01	1,000000e+00	5,816327e-01	1,000000e+00	-0,9576661	55	NA	NA
GO:0021872	bp	Forebrain generation of neurons	naive	timew2pre:setsmultiple	53,14068	0,4344537	9,070250e-01	1,000000e+00	4,062176e-01	1,000000e+00	-1,0649422	34	NA	NA
GO:0002768	bp	Immune response regulating cell surface receptor signaling pathway	naive	timew2pre:setsmultiple	544,95302	0,4984288	9,077089e-01	1,000000e+00	8,791209e-01	1,000000e+00	-0,8522194	295	NA	NA
GO:0050771	bp	Negative regulation of axonogenesis	naive	timew2pre:setsmultiple	74,56526	0,4529354	9,077225e-01	1,000000e+00	1,000000e+00	1,000000e+00	-0,4171651	46	NA	NA
GO:0006839	bp	Mitochondrial transport	naive	timew2pre:setsmultiple	427,87989	0,5028584	9,080563e-01	1,000000e+00	9,530470e-01	1,000000e+00	-0,7700329	234	NA	NA
GO:0048661	bp	Positive regulation of smooth muscle cell proliferation	naive	timew2pre:setsmultiple	116,47621	0,4424756	9,080974e-01	1,000000e+00	6,483740e-01	1,000000e+00	-0,9228754	69	NA	NA
GO:0042445	bp	Hormone metabolic process	naive	timew2pre:setsmultiple	233,94677	0,4537189	9,085381e-01	1,000000e+00	8,084253e-01	1,000000e+00	-0,8532073	132	NA	NA
GO:0007179	bp	Transforming growth factor beta receptor signaling pathway	naive	timew2pre:setsmultiple	260,30780	0,4696297	9,089438e-01	1,000000e+00	9,096386e-01	1,000000e+00	-0,7695848	146	NA	NA
GO:0060759	bp	Regulation of response to cytokine stimulus	naive	timew2pre:setsmultiple	247,06081	0,4694794	9,091711e-01	1,000000e+00	9,398798e-01	1,000000e+00	-0,7282999	139	NA	NA
GO:0048167	bp	Regulation of synaptic plasticity	naive	timew2pre:setsmultiple	201,90910	0,4741813	9,091931e-01	1,000000e+00	9,154930e-02	9,575461e-01	-1,2360848	115	NA	NA
GO:0045620	bp	Negative regulation of lymphocyte differentiation	naive	timew2pre:setsmultiple	47,70181	0,4112183	9,094595e-01	1,000000e+00	6,295908e-01	1,000000e+00	-0,9226247	31	NA	NA
GO:0046320	bp	Regulation of fatty acid oxidation	naive	timew2pre:setsmultiple	38,94653	0,4168087	9,097581e-01	1,000000e+00	8,597046e-01	1,000000e+00	-0,7048198	26	NA	NA
GO:1904707	bp	Positive regulation of vascular smooth muscle cell proliferation	naive	timew2pre:setsmultiple	42,41622	0,4581718	9,099806e-01	1,000000e+00	4,080338e-01	1,000000e+00	-1,0500461	28	NA	NA
GO:0002286	bp	T cell activation involved in immune response	naive	timew2pre:setsmultiple	94,31442	0,3864614	9,102855e-01	1,000000e+00	8,653061e-01	1,000000e+00	-0,7349858	57	NA	NA
GO:0010632	bp	Regulation of epithelial cell migration	naive	timew2pre:setsmultiple	332,12622	0,4731571	9,103855e-01	1,000000e+00	8,218218e-01	1,000000e+00	-0,8596593	184	NA	NA
GO:0009063	bp	Cellular amino acid catabolic process	naive	timew2pre:setsmultiple	156,90340	0,4553704	9,108319e-01	1,000000e+00	8,272727e-01	1,000000e+00	-0,8047910	91	NA	NA
GO:0050873	bp	Brown fat cell differentiation	naive	timew2pre:setsmultiple	45,84247	0,4422063	9,112754e-01	1,000000e+00	9,894737e-01	1,000000e+00	-0,4756707	30	NA	NA
GO:0060401	bp	Cytosolic calcium ion transport	naive	timew2pre:setsmultiple	220,40292	0,4668358	9,114381e-01	1,000000e+00	9,468405e-01	1,000000e+00	-0,6924208	125	NA	NA
GO:0060986	bp	Endocrine hormone secretion	naive	timew2pre:setsmultiple	40,56183	0,4084370	9,120694e-01	1,000000e+00	7,068783e-01	1,000000e+00	-0,8456887	27	NA	NA
GO:0110053	bp	Regulation of actin filament organization	naive	timew2pre:setsmultiple	377,52602	0,4576357	9,121380e-01	1,000000e+00	9,560440e-01	1,000000e+00	-0,7502430	208	NA	NA
GO:0034612	bp	Response to tumor necrosis factor	naive	timew2pre:setsmultiple	396,54701	0,4900627	9,124286e-01	1,000000e+00	9,790210e-01	1,000000e+00	-0,7237688	218	NA	NA
GO:0014033	bp	Neural crest cell differentiation	naive	timew2pre:setsmultiple	105,07527	0,4693355	9,125269e-01	1,000000e+00	5,788403e-01	1,000000e+00	-0,9668528	63	NA	NA
GO:1904407	bp	Positive regulation of nitric oxide metabolic process	naive	timew2pre:setsmultiple	49,27813	0,3877904	9,125810e-01	1,000000e+00	1,861517e-01	1,000000e+00	1,2264664	32	NA	NA
GO:0045666	bp	Positive regulation of neuron differentiation	naive	timew2pre:setsmultiple	509,17490	0,4672938	9,138119e-01	1,000000e+00	6,743257e-01	1,000000e+00	-0,9387508	277	NA	NA
GO:0006643	bp	Membrane lipid metabolic process	naive	timew2pre:setsmultiple	295,47876	0,4669027	9,142643e-01	1,000000e+00	5,680000e-01	1,000000e+00	-0,9755359	165	NA	NA
GO:0038066	bp	P38mapk cascade	naive	timew2pre:setsmultiple	54,43414	0,4421419	9,147459e-01	1,000000e+00	4,683938e-01	1,000000e+00	-1,0222718	35	NA	NA
GO:0043434	bp	Response to peptide hormone	naive	timew2pre:setsmultiple	601,18656	0,4782190	9,147639e-01	1,000000e+00	9,780220e-01	1,000000e+00	-0,7714132	325	NA	NA
GO:0001892	bp	Embryonic placenta development	naive	timew2pre:setsmultiple	99,39202	0,4669673	9,148694e-01	1,000000e+00	5,822268e-01	1,000000e+00	-0,9595452	60	NA	NA
GO:0090287	bp	Regulation of cellular response to growth factor stimulus	naive	timew2pre:setsmultiple	367,46031	0,4607821	9,153136e-01	1,000000e+00	5,584416e-01	1,000000e+00	-0,9752898	203	NA	NA
GO:0002062	bp	Chondrocyte differentiation	naive	timew2pre:setsmultiple	161,96211	0,4320112	9,155176e-01	1,000000e+00	1,097692e-04	1,765227e-02	1,9085315	94	NA	NA
GO:0071604	bp	Transforming growth factor beta production	naive	timew2pre:setsmultiple	40,37083	0,4139776	9,155761e-01	1,000000e+00	8,825397e-01	1,000000e+00	-0,6882874	27	NA	NA
GO:0007416	bp	Synapse assembly	naive	timew2pre:setsmultiple	167,50955	0,4152979	9,157746e-01	1,000000e+00	2,130653e-01	1,000000e+00	-1,1566066	97	NA	NA
GO:1901653	bp	Cellular response to peptide	naive	timew2pre:setsmultiple	543,29266	0,4729486	9,158671e-01	1,000000e+00	9,500500e-01	1,000000e+00	-0,8025201	295	NA	NA
GO:0016999	bp	Antibiotic metabolic process	naive	timew2pre:setsmultiple	132,30262	0,4433578	9,159008e-01	1,000000e+00	9,452888e-01	1,000000e+00	-0,6722538	78	NA	NA
GO:0008643	bp	Carbohydrate transport	naive	timew2pre:setsmultiple	171,21147	0,4414092	9,159408e-01	1,000000e+00	8,314945e-01	1,000000e+00	-0,8058969	99	NA	NA
GO:0090077	bp	Foam cell differentiation	naive	timew2pre:setsmultiple	40,34575	0,3951827	9,160295e-01	1,000000e+00	6,315789e-01	1,000000e+00	0,8682588	27	NA	NA
GO:0045639	bp	Positive regulation of myeloid cell differentiation	naive	timew2pre:setsmultiple	113,89951	0,4470690	9,161115e-01	1,000000e+00	7,390863e-01	1,000000e+00	-0,8555423	68	NA	NA
GO:0045687	bp	Positive regulation of glial cell differentiation	naive	timew2pre:setsmultiple	40,33189	0,4136579	9,162793e-01	1,000000e+00	9,322751e-01	1,000000e+00	-0,6199749	27	NA	NA
GO:0042246	bp	Tissue regeneration	naive	timew2pre:setsmultiple	86,55120	0,4137820	9,163506e-01	1,000000e+00	9,375640e-01	1,000000e+00	-0,6426172	53	NA	NA
GO:0050690	bp	Regulation of defense response to virus by virus	naive	timew2pre:setsmultiple	36,87058	0,4469222	9,163879e-01	1,000000e+00	7,500000e-01	1,000000e+00	0,7901090	25	NA	NA
GO:0099637	bp	Neurotransmitter receptor transport	naive	timew2pre:setsmultiple	47,27804	0,4761971	9,166588e-01	1,000000e+00	7,156348e-01	1,000000e+00	-0,8525719	31	NA	NA
GO:0002763	bp	Positive regulation of myeloid leukocyte differentiation	naive	timew2pre:setsmultiple	61,39176	0,4096650	9,167404e-01	1,000000e+00	8,402062e-01	1,000000e+00	-0,7505359	39	NA	NA
GO:0072528	bp	Pyrimidine containing compound biosynthetic process	naive	timew2pre:setsmultiple	77,49427	0,4602077	9,167536e-01	1,000000e+00	8,196721e-01	1,000000e+00	-0,7837550	48	NA	NA
GO:0006520	bp	Cellular amino acid metabolic process	naive	timew2pre:setsmultiple	502,74598	0,4970720	9,171598e-01	1,000000e+00	9,650350e-01	1,000000e+00	-0,7654363	274	NA	NA
GO:0002437	bp	Inflammatory response to antigenic stimulus	naive	timew2pre:setsmultiple	42,00452	0,3967816	9,173803e-01	1,000000e+00	8,562368e-01	1,000000e+00	-0,7234352	28	NA	NA
GO:0043574	bp	Peroxisomal transport	naive	timew2pre:setsmultiple	102,72987	0,4816613	9,182931e-01	1,000000e+00	9,085366e-01	1,000000e+00	-0,6960203	62	NA	NA
GO:0007215	bp	Glutamate receptor signaling pathway	naive	timew2pre:setsmultiple	75,55221	0,4282020	9,185917e-01	1,000000e+00	1,793033e-01	1,000000e+00	-1,2171304	47	NA	NA
GO:0014075	bp	Response to amine	naive	timew2pre:setsmultiple	41,91196	0,3929486	9,189857e-01	1,000000e+00	7,093023e-01	1,000000e+00	-0,8548698	28	NA	NA
GO:1903900	bp	Regulation of viral life cycle	naive	timew2pre:setsmultiple	206,22907	0,4824286	9,194771e-01	1,000000e+00	9,698492e-01	1,000000e+00	-0,6381393	118	NA	NA
GO:0031644	bp	Regulation of nervous system process	naive	timew2pre:setsmultiple	126,40273	0,4027700	9,195676e-01	1,000000e+00	3,039514e-02	6,869251e-01	-1,4071251	75	NA	NA
GO:0006940	bp	Regulation of smooth muscle contraction	naive	timew2pre:setsmultiple	54,10908	0,4222933	9,197154e-01	1,000000e+00	2,341969e-01	1,000000e+00	-1,1818594	35	NA	NA
GO:0071242	bp	Cellular response to ammonium ion	naive	timew2pre:setsmultiple	104,34305	0,4390005	9,205367e-01	1,000000e+00	9,013225e-01	1,000000e+00	-0,7095710	63	NA	NA
GO:0001836	bp	Release of cytochrome c from mitochondria	naive	timew2pre:setsmultiple	82,52737	0,4518511	9,212886e-01	1,000000e+00	9,355169e-01	1,000000e+00	-0,6493619	51	NA	NA
GO:0061515	bp	Myeloid cell development	naive	timew2pre:setsmultiple	89,72339	0,4633791	9,215724e-01	1,000000e+00	9,285714e-01	1,000000e+00	-0,6626832	55	NA	NA
GO:0014037	bp	Schwann cell differentiation	naive	timew2pre:setsmultiple	48,70145	0,4559893	9,218760e-01	1,000000e+00	7,132430e-01	1,000000e+00	-0,8561320	32	NA	NA
GO:0050806	bp	Positive regulation of synaptic transmission	naive	timew2pre:setsmultiple	157,39279	0,4632832	9,229112e-01	1,000000e+00	2,341070e-01	1,000000e+00	-1,1411808	92	NA	NA
GO:0048011	bp	Neurotrophin trk receptor signaling pathway	naive	timew2pre:setsmultiple	39,94875	0,4358422	9,229887e-01	1,000000e+00	9,079365e-01	1,000000e+00	-0,6600083	27	NA	NA
GO:0033014	bp	Tetrapyrrole biosynthetic process	naive	timew2pre:setsmultiple	39,93928	0,4799751	9,231497e-01	1,000000e+00	1,872346e-01	1,000000e+00	1,2178085	27	NA	NA
GO:0034614	bp	Cellular response to reactive oxygen species	naive	timew2pre:setsmultiple	231,92590	0,4627970	9,232721e-01	1,000000e+00	8,034102e-01	1,000000e+00	-0,8573114	132	NA	NA
GO:0030888	bp	Regulation of b cell proliferation	naive	timew2pre:setsmultiple	66,24856	0,3904622	9,232926e-01	1,000000e+00	3,928205e-01	1,000000e+00	-1,0631435	42	NA	NA
GO:0072678	bp	T cell migration	naive	timew2pre:setsmultiple	69,80236	0,4305797	9,234118e-01	1,000000e+00	9,211066e-01	1,000000e+00	-0,6622727	44	NA	NA
GO:0040008	bp	Regulation of growth	naive	timew2pre:setsmultiple	929,07122	0,4792753	9,234656e-01	1,000000e+00	8,961039e-01	1,000000e+00	-0,8702774	496	NA	NA
GO:1904951	bp	Positive regulation of establishment of protein localization	naive	timew2pre:setsmultiple	608,79608	0,4846726	9,235064e-01	1,000000e+00	9,580420e-01	1,000000e+00	-0,7943457	330	NA	NA
GO:0046173	bp	Polyol biosynthetic process	naive	timew2pre:setsmultiple	93,15188	0,4307262	9,236832e-01	1,000000e+00	7,489796e-01	1,000000e+00	-0,8565134	57	NA	NA
GO:0019229	bp	Regulation of vasoconstriction	naive	timew2pre:setsmultiple	53,81863	0,4492503	9,239837e-01	1,000000e+00	5,295337e-01	1,000000e+00	-0,9809419	35	NA	NA
GO:0070671	bp	Response to interleukin 12	naive	timew2pre:setsmultiple	66,19208	0,4679465	9,240260e-01	1,000000e+00	9,220513e-01	1,000000e+00	-0,6602784	42	NA	NA
GO:0021879	bp	Forebrain neuron differentiation	naive	timew2pre:setsmultiple	36,38770	0,4250059	9,251646e-01	1,000000e+00	5,378947e-01	1,000000e+00	-0,9625479	25	NA	NA
GO:0048640	bp	Negative regulation of developmental growth	naive	timew2pre:setsmultiple	123,91578	0,4435583	9,257184e-01	1,000000e+00	9,483283e-01	1,000000e+00	-0,6423280	74	NA	NA
GO:0090049	bp	Regulation of cell migration involved in sprouting angiogenesis	naive	timew2pre:setsmultiple	51,94140	0,4603523	9,257596e-01	1,000000e+00	7,398964e-01	1,000000e+00	-0,8312964	34	NA	NA
GO:0016311	bp	Dephosphorylation	naive	timew2pre:setsmultiple	723,58837	0,4959115	9,260844e-01	1,000000e+00	9,920080e-01	1,000000e+00	-0,7511758	390	NA	NA
GO:2001243	bp	Negative regulation of intrinsic apoptotic signaling pathway	naive	timew2pre:setsmultiple	140,39571	0,4592101	9,261446e-01	1,000000e+00	5,578705e-01	1,000000e+00	0,7054405	83	NA	NA
GO:0051495	bp	Positive regulation of cytoskeleton organization	naive	timew2pre:setsmultiple	325,69047	0,4628837	9,261946e-01	1,000000e+00	8,058058e-01	1,000000e+00	-0,8710947	182	NA	NA
GO:0002027	bp	Regulation of heart rate	naive	timew2pre:setsmultiple	107,37768	0,4395122	9,267183e-01	1,000000e+00	5,953347e-01	1,000000e+00	-0,9523537	65	NA	NA
GO:0043536	bp	Positive regulation of blood vessel endothelial cell migration	naive	timew2pre:setsmultiple	76,67184	0,4465223	9,267937e-01	1,000000e+00	7,182377e-01	1,000000e+00	-0,8676416	48	NA	NA
GO:0003205	bp	Cardiac chamber development	naive	timew2pre:setsmultiple	227,64420	0,4744057	9,268713e-01	1,000000e+00	8,204614e-01	1,000000e+00	-0,8423396	130	NA	NA
GO:0043370	bp	Regulation of cd4 positive alpha beta t cell differentiation	naive	timew2pre:setsmultiple	37,99859	0,3636811	9,268981e-01	1,000000e+00	6,424051e-01	1,000000e+00	-0,8924031	26	NA	NA
GO:0030098	bp	Lymphocyte differentiation	naive	timew2pre:setsmultiple	395,65176	0,4526761	9,274422e-01	1,000000e+00	2,437562e-01	1,000000e+00	-1,0961079	219	NA	NA
GO:0051496	bp	Positive regulation of stress fiber assembly	naive	timew2pre:setsmultiple	67,67328	0,4389037	9,277669e-01	1,000000e+00	8,172485e-01	1,000000e+00	-0,7683872	43	NA	NA
GO:0060674	bp	Placenta blood vessel development	naive	timew2pre:setsmultiple	41,36335	0,3929068	9,280661e-01	1,000000e+00	9,556025e-01	1,000000e+00	-0,5870536	28	NA	NA
GO:2000177	bp	Regulation of neural precursor cell proliferation	naive	timew2pre:setsmultiple	78,33042	0,4503239	9,283069e-01	1,000000e+00	5,768443e-01	1,000000e+00	-0,9530233	49	NA	NA
GO:0008361	bp	Regulation of cell size	naive	timew2pre:setsmultiple	244,15003	0,4650014	9,291884e-01	1,000000e+00	9,468938e-01	1,000000e+00	-0,7171780	139	NA	NA
GO:0043297	bp	Apical junction assembly	naive	timew2pre:setsmultiple	81,79246	0,4563774	9,296614e-01	1,000000e+00	6,141249e-01	1,000000e+00	-0,9355598	51	NA	NA
GO:0044764	bp	Multi organism cellular process	naive	timew2pre:setsmultiple	58,64502	0,4420432	9,301128e-01	1,000000e+00	9,700722e-01	1,000000e+00	-0,5646590	38	NA	NA
GO:0043255	bp	Regulation of carbohydrate biosynthetic process	naive	timew2pre:setsmultiple	130,72797	0,4160411	9,302903e-01	1,000000e+00	8,338399e-01	1,000000e+00	-0,7900069	78	NA	NA
GO:0045638	bp	Negative regulation of myeloid cell differentiation	naive	timew2pre:setsmultiple	108,82351	0,4441669	9,302925e-01	1,000000e+00	8,819939e-01	1,000000e+00	-0,7391518	66	NA	NA
GO:0035690	bp	Cellular response to drug	naive	timew2pre:setsmultiple	540,04156	0,4551676	9,302963e-01	1,000000e+00	8,951049e-01	1,000000e+00	-0,8449058	295	NA	NA
GO:0006081	bp	Cellular aldehyde metabolic process	naive	timew2pre:setsmultiple	79,93340	0,4253697	9,303992e-01	1,000000e+00	6,779141e-01	1,000000e+00	-0,8922163	50	NA	NA
GO:0043087	bp	Regulation of gtpase activity	naive	timew2pre:setsmultiple	689,65078	0,4870463	9,305492e-01	1,000000e+00	9,090909e-01	1,000000e+00	-0,8491233	373	NA	NA
GO:0090596	bp	Sensory organ morphogenesis	naive	timew2pre:setsmultiple	273,97044	0,4421461	9,305808e-01	1,000000e+00	8,040000e-01	1,000000e+00	-0,8654518	155	NA	NA
GO:0046889	bp	Positive regulation of lipid biosynthetic process	naive	timew2pre:setsmultiple	94,29989	0,4369202	9,305868e-01	1,000000e+00	7,596741e-01	1,000000e+00	-0,8519968	58	NA	NA
GO:0071902	bp	Positive regulation of protein serine threonine kinase activity	naive	timew2pre:setsmultiple	465,44589	0,4703240	9,306180e-01	1,000000e+00	7,922078e-01	1,000000e+00	-0,8913371	256	NA	NA
GO:0043277	bp	Apoptotic cell clearance	naive	timew2pre:setsmultiple	58,60327	0,3542931	9,306517e-01	1,000000e+00	2,449072e-01	1,000000e+00	1,1411062	38	NA	NA
GO:0007431	bp	Salivary gland development	naive	timew2pre:setsmultiple	42,88298	0,3967157	9,312087e-01	1,000000e+00	8,345627e-01	1,000000e+00	-0,7489823	29	NA	NA
GO:0007269	bp	Neurotransmitter secretion	naive	timew2pre:setsmultiple	160,03713	0,4646988	9,313159e-01	1,000000e+00	7,452165e-01	1,000000e+00	-0,8630727	94	NA	NA
GO:0070206	bp	Protein trimerization	naive	timew2pre:setsmultiple	48,06022	0,4234266	9,313863e-01	1,000000e+00	7,209302e-01	1,000000e+00	0,8327113	32	NA	NA
GO:0043627	bp	Response to estrogen	naive	timew2pre:setsmultiple	76,25093	0,4228057	9,315855e-01	1,000000e+00	9,641393e-01	1,000000e+00	-0,5845610	48	NA	NA
GO:0015748	bp	Organophosphate ester transport	naive	timew2pre:setsmultiple	132,39788	0,4247292	9,316607e-01	1,000000e+00	8,461538e-01	1,000000e+00	-0,7740386	79	NA	NA
GO:0048678	bp	Response to axon injury	naive	timew2pre:setsmultiple	83,39702	0,4209868	9,316915e-01	1,000000e+00	8,444217e-01	1,000000e+00	-0,7482629	52	NA	NA
GO:0014015	bp	Positive regulation of gliogenesis	naive	timew2pre:setsmultiple	70,88154	0,4133558	9,318827e-01	1,000000e+00	8,624230e-01	1,000000e+00	-0,7305086	45	NA	NA
GO:0002532	bp	Production of molecular mediator involved in inflammatory response	naive	timew2pre:setsmultiple	74,43489	0,3969153	9,319503e-01	1,000000e+00	7,356557e-01	1,000000e+00	-0,8492924	47	NA	NA
GO:0051092	bp	Positive regulation of nf kappab transcription factor activity	naive	timew2pre:setsmultiple	210,04353	0,4643580	9,320555e-01	1,000000e+00	8,064193e-01	1,000000e+00	-0,8496885	121	NA	NA
GO:0007031	bp	Peroxisome organization	naive	timew2pre:setsmultiple	119,53054	0,4915933	9,322629e-01	1,000000e+00	8,338399e-01	1,000000e+00	-0,7876180	72	NA	NA
GO:0010633	bp	Negative regulation of epithelial cell migration	naive	timew2pre:setsmultiple	85,11417	0,4636097	9,324938e-01	1,000000e+00	9,989765e-01	1,000000e+00	-0,3970850	53	NA	NA
GO:0006733	bp	Oxidoreduction coenzyme metabolic process	naive	timew2pre:setsmultiple	70,81202	0,4095696	9,326790e-01	1,000000e+00	9,642857e-01	1,000000e+00	0,6935402	45	1/2	4,815403e-02
GO:0007193	bp	Adenylate cyclase inhibiting g protein coupled receptor signaling pathway	naive	timew2pre:setsmultiple	60,13502	0,3855409	9,335093e-01	1,000000e+00	1,453608e-01	1,000000e+00	-1,2607174	39	NA	NA
GO:0048168	bp	Regulation of neuronal synaptic plasticity	naive	timew2pre:setsmultiple	46,14774	0,3939114	9,339283e-01	1,000000e+00	4,994753e-01	1,000000e+00	-1,0077266	31	NA	NA
GO:0045926	bp	Negative regulation of growth	naive	timew2pre:setsmultiple	311,02752	0,4500260	9,339797e-01	1,000000e+00	8,420000e-01	1,000000e+00	-0,8431567	175	NA	NA
GO:0002269	bp	Leukocyte activation involved in inflammatory response	naive	timew2pre:setsmultiple	40,96743	0,3891836	9,341647e-01	1,000000e+00	7,293869e-01	1,000000e+00	-0,8346127	28	NA	NA
GO:0006084	bp	Acetyl coa metabolic process	naive	timew2pre:setsmultiple	51,28759	0,4210147	9,347820e-01	1,000000e+00	7,129534e-01	1,000000e+00	-0,8564752	34	NA	NA
GO:0071496	bp	Cellular response to exteRNAl stimulus	naive	timew2pre:setsmultiple	510,17717	0,4647481	9,351469e-01	1,000000e+00	9,700300e-01	1,000000e+00	-0,7520663	280	NA	NA
GO:0009119	bp	Ribonucleoside metabolic process	naive	timew2pre:setsmultiple	90,19873	0,4642700	9,355282e-01	1,000000e+00	4,877301e-01	1,000000e+00	-1,0037160	56	NA	NA
GO:0051703	bp	Intraspecies interaction between organisms	naive	timew2pre:setsmultiple	37,45949	0,4158578	9,355764e-01	1,000000e+00	9,377637e-01	1,000000e+00	-0,6015785	26	NA	NA
GO:0030851	bp	Granulocyte differentiation	naive	timew2pre:setsmultiple	37,45786	0,3855888	9,356014e-01	1,000000e+00	9,588608e-01	1,000000e+00	-0,5645016	26	NA	NA
GO:1901184	bp	Regulation of erbb signaling pathway	naive	timew2pre:setsmultiple	122,77626	0,4666026	9,356761e-01	1,000000e+00	8,277609e-01	1,000000e+00	-0,7958954	74	NA	NA
GO:0030890	bp	Positive regulation of b cell proliferation	naive	timew2pre:setsmultiple	40,83247	0,3682472	9,361580e-01	1,000000e+00	7,029598e-01	1,000000e+00	-0,8611105	28	NA	NA
GO:0002706	bp	Regulation of lymphocyte mediated immunity	naive	timew2pre:setsmultiple	148,33098	0,4383563	9,362433e-01	1,000000e+00	5,506073e-01	1,000000e+00	-0,9752127	88	NA	NA
GO:0007568	bp	Aging	naive	timew2pre:setsmultiple	422,22874	0,4734775	9,364782e-01	1,000000e+00	9,290709e-01	1,000000e+00	-0,7973954	234	NA	NA
GO:1903409	bp	Reactive oxygen species biosynthetic process	naive	timew2pre:setsmultiple	131,79292	0,4100465	9,365750e-01	1,000000e+00	8,056680e-01	1,000000e+00	-0,8112077	79	NA	NA
GO:0002720	bp	Positive regulation of cytokine production involved in immune response	naive	timew2pre:setsmultiple	59,84994	0,4247328	9,369509e-01	1,000000e+00	9,278351e-01	1,000000e+00	-0,6493180	39	NA	NA
GO:0019693	bp	Ribose phosphate metabolic process	naive	timew2pre:setsmultiple	639,80684	0,4750265	9,370781e-01	1,000000e+00	9,970030e-01	1,000000e+00	-0,6942163	348	NA	NA
GO:1901659	bp	Glycosyl compound biosynthetic process	naive	timew2pre:setsmultiple	59,81853	0,4365038	9,373221e-01	1,000000e+00	7,422680e-01	1,000000e+00	-0,8409458	39	NA	NA
GO:0006066	bp	Alcohol metabolic process	naive	timew2pre:setsmultiple	498,17505	0,4664420	9,373520e-01	1,000000e+00	9,160839e-01	1,000000e+00	-0,8251473	274	NA	NA
GO:0099072	bp	Regulation of postsynaptic membrane neurotransmitter receptor levels	naive	timew2pre:setsmultiple	81,04353	0,4762654	9,375177e-01	1,000000e+00	7,410440e-01	1,000000e+00	-0,8434716	51	NA	NA
GO:1903509	bp	Liposaccharide metabolic process	naive	timew2pre:setsmultiple	155,45757	0,4684595	9,379012e-01	1,000000e+00	7,749748e-01	1,000000e+00	-0,8420128	92	NA	NA
GO:0006826	bp	Iron ion transport	naive	timew2pre:setsmultiple	95,31961	0,4570629	9,381066e-01	1,000000e+00	8,644241e-01	1,000000e+00	-0,7381555	59	NA	NA
GO:0033555	bp	Multicellular organismal response to stress	naive	timew2pre:setsmultiple	61,50371	0,4238888	9,381337e-01	1,000000e+00	7,785788e-01	1,000000e+00	-0,8073409	40	NA	NA
GO:0010594	bp	Regulation of endothelial cell migration	naive	timew2pre:setsmultiple	233,29708	0,4629919	9,382060e-01	1,000000e+00	8,966901e-01	1,000000e+00	-0,7766977	134	NA	NA
GO:0090092	bp	Regulation of transmembrane receptor protein serine threonine kinase signaling pathway	naive	timew2pre:setsmultiple	297,00123	0,4599071	9,383326e-01	1,000000e+00	8,360000e-01	1,000000e+00	-0,8472366	168	NA	NA
GO:1903901	bp	Negative regulation of viral life cycle	naive	timew2pre:setsmultiple	104,27347	0,4463767	9,386531e-01	1,000000e+00	9,069730e-01	1,000000e+00	0,6394605	64	NA	NA
GO:0031646	bp	Positive regulation of nervous system process	naive	timew2pre:setsmultiple	45,79060	0,4009928	9,388170e-01	1,000000e+00	1,909759e-01	1,000000e+00	-1,2125063	31	NA	NA
GO:0019935	bp	Cyclic nucleotide mediated signaling	naive	timew2pre:setsmultiple	175,56743	0,4193783	9,390635e-01	1,000000e+00	7,821285e-01	1,000000e+00	-0,8494171	103	NA	NA
GO:0009124	bp	Nucleoside monophosphate biosynthetic process	naive	timew2pre:setsmultiple	61,42231	0,4508164	9,390653e-01	1,000000e+00	9,886715e-01	1,000000e+00	-0,5226529	40	1/2	4,830752e-02
GO:0010830	bp	Regulation of myotube differentiation	naive	timew2pre:setsmultiple	73,75653	0,3917949	9,392505e-01	1,000000e+00	4,815574e-01	1,000000e+00	-1,0043724	47	NA	NA
GO:0045806	bp	Negative regulation of endocytosis	naive	timew2pre:setsmultiple	43,99658	0,4202702	9,398285e-01	1,000000e+00	7,442105e-01	1,000000e+00	-0,8258054	30	NA	NA
GO:0022604	bp	Regulation of cell morphogenesis	naive	timew2pre:setsmultiple	696,52210	0,4638304	9,399563e-01	1,000000e+00	8,831169e-01	1,000000e+00	-0,8643204	378	NA	NA
GO:0035023	bp	Regulation of rho protein signal transduction	naive	timew2pre:setsmultiple	180,95056	0,4528003	9,401130e-01	1,000000e+00	6,546185e-01	1,000000e+00	-0,9358309	106	NA	NA
GO:0046364	bp	Monosaccharide biosynthetic process	naive	timew2pre:setsmultiple	133,14636	0,4149032	9,402222e-01	1,000000e+00	9,373104e-01	1,000000e+00	-0,6849726	80	NA	NA
GO:0006814	bp	Sodium ion transport	naive	timew2pre:setsmultiple	232,87379	0,4439740	9,406154e-01	1,000000e+00	5,125376e-01	1,000000e+00	-0,9921299	134	NA	NA
GO:0000041	bp	Transition metal ion transport	naive	timew2pre:setsmultiple	147,71633	0,4691063	9,407110e-01	1,000000e+00	7,064777e-01	1,000000e+00	-0,8889647	88	NA	NA
GO:0032755	bp	Positive regulation of interleukin 6 production	naive	timew2pre:setsmultiple	84,27918	0,3970147	9,407717e-01	1,000000e+00	8,352098e-01	1,000000e+00	-0,7601822	53	NA	NA
GO:0060711	bp	Labyrinthine layer development	naive	timew2pre:setsmultiple	47,34822	0,4239183	9,409582e-01	1,000000e+00	8,112617e-01	1,000000e+00	-0,7645576	32	NA	NA
GO:0043403	bp	Skeletal muscle tissue regeneration	naive	timew2pre:setsmultiple	50,80133	0,4154522	9,409671e-01	1,000000e+00	6,331606e-01	1,000000e+00	-0,9173385	34	NA	NA
GO:0008154	bp	Actin polymerization or depolymerization	naive	timew2pre:setsmultiple	294,58565	0,4557736	9,410224e-01	1,000000e+00	9,670330e-01	1,000000e+00	-0,7033523	167	NA	NA
GO:0048667	bp	Cell morphogenesis involved in neuron differentiation	naive	timew2pre:setsmultiple	780,69750	0,4616517	9,411765e-01	1,000000e+00	7,852148e-01	1,000000e+00	-0,9157592	422	NA	NA
GO:1902532	bp	Negative regulation of intracellular signal transduction	naive	timew2pre:setsmultiple	763,31283	0,4798622	9,414015e-01	1,000000e+00	9,980020e-01	1,000000e+00	-0,6735767	413	NA	NA
GO:0015949	bp	Nucleobase containing small molecule interconversion	naive	timew2pre:setsmultiple	37,04478	0,4310191	9,417414e-01	1,000000e+00	8,987342e-01	1,000000e+00	-0,6644307	26	NA	NA
GO:2001057	bp	Reactive nitrogen species metabolic process	naive	timew2pre:setsmultiple	103,90493	0,4015108	9,417951e-01	1,000000e+00	8,567073e-01	1,000000e+00	-0,7627734	64	NA	NA
GO:0002639	bp	Positive regulation of immunoglobulin production	naive	timew2pre:setsmultiple	38,73379	0,4141700	9,418072e-01	1,000000e+00	9,883598e-01	1,000000e+00	-0,4991673	27	NA	NA
GO:0051056	bp	Regulation of small gtpase mediated signal transduction	naive	timew2pre:setsmultiple	485,54490	0,4634273	9,419883e-01	1,000000e+00	8,701299e-01	1,000000e+00	-0,8556670	268	NA	NA
GO:0001881	bp	Receptor recycling	naive	timew2pre:setsmultiple	43,78505	0,4458501	9,426211e-01	1,000000e+00	9,589474e-01	1,000000e+00	-0,5759571	30	NA	NA
GO:0045664	bp	Regulation of neuron differentiation	naive	timew2pre:setsmultiple	851,40496	0,4820139	9,426939e-01	1,000000e+00	8,921079e-01	1,000000e+00	-0,8771816	459	NA	NA
GO:0043550	bp	Regulation of lipid kinase activity	naive	timew2pre:setsmultiple	78,68916	0,4273481	9,431243e-01	1,000000e+00	7,083333e-01	1,000000e+00	0,7960313	50	NA	NA
GO:1903524	bp	Positive regulation of blood circulation	naive	timew2pre:setsmultiple	54,06836	0,4270246	9,433343e-01	1,000000e+00	4,726522e-01	1,000000e+00	-1,0175573	36	NA	NA
GO:0050853	bp	B cell receptor signaling pathway	naive	timew2pre:setsmultiple	59,28792	0,4158003	9,433577e-01	1,000000e+00	4,164948e-01	1,000000e+00	-1,0446430	39	NA	NA
GO:0031668	bp	Cellular response to extracellular stimulus	naive	timew2pre:setsmultiple	395,90974	0,4635182	9,435140e-01	1,000000e+00	9,980020e-01	1,000000e+00	-0,6410672	221	NA	NA
GO:0007612	bp	Learning	naive	timew2pre:setsmultiple	141,82365	0,4355396	9,435222e-01	1,000000e+00	8,028311e-01	1,000000e+00	-0,8157928	85	NA	NA
GO:0001941	bp	Postsynaptic membrane organization	naive	timew2pre:setsmultiple	43,70237	0,4063730	9,436870e-01	1,000000e+00	4,063158e-01	1,000000e+00	-1,0582272	30	NA	NA
GO:1904037	bp	Positive regulation of epithelial cell apoptotic process	naive	timew2pre:setsmultiple	36,90207	0,4038785	9,437625e-01	1,000000e+00	7,774262e-01	1,000000e+00	-0,7911558	26	NA	NA
GO:0006885	bp	Regulation of ph	naive	timew2pre:setsmultiple	123,55981	0,4615896	9,438168e-01	1,000000e+00	6,838906e-01	1,000000e+00	-0,8953231	75	NA	NA
GO:0048708	bp	Astrocyte differentiation	naive	timew2pre:setsmultiple	78,61352	0,4146992	9,438385e-01	1,000000e+00	8,026585e-01	1,000000e+00	-0,7916177	50	NA	NA
GO:0048259	bp	Regulation of receptor mediated endocytosis	naive	timew2pre:setsmultiple	119,91752	0,4723946	9,439075e-01	1,000000e+00	6,725976e-01	1,000000e+00	0,8192183	73	NA	NA
GO:0072210	bp	Metanephric nephron development	naive	timew2pre:setsmultiple	35,15922	0,4051872	9,445982e-01	1,000000e+00	4,926316e-01	1,000000e+00	-1,0001877	25	NA	NA
GO:0007369	bp	Gastrulation	naive	timew2pre:setsmultiple	219,11368	0,4425876	9,446483e-01	1,000000e+00	9,769308e-01	1,000000e+00	-0,6449383	127	NA	NA
GO:0001706	bp	Endoderm formation	naive	timew2pre:setsmultiple	50,48972	0,4021531	9,447016e-01	1,000000e+00	3,248323e-02	7,022859e-01	1,5635050	34	NA	NA
GO:0006835	bp	Dicarboxylic acid transport	naive	timew2pre:setsmultiple	87,37023	0,4406179	9,451144e-01	1,000000e+00	6,061224e-01	1,000000e+00	-0,9430169	55	NA	NA
GO:0051353	bp	Positive regulation of oxidoreductase activity	naive	timew2pre:setsmultiple	60,86789	0,4604507	9,451427e-01	1,000000e+00	9,557158e-01	1,000000e+00	-0,6132530	40	NA	NA
GO:0086001	bp	Cardiac muscle cell action potential	naive	timew2pre:setsmultiple	83,80034	0,4361320	9,451690e-01	1,000000e+00	6,581372e-01	1,000000e+00	-0,9102026	53	NA	NA
GO:0046473	bp	Phosphatidic acid metabolic process	naive	timew2pre:setsmultiple	47,00565	0,4065930	9,452051e-01	1,000000e+00	9,822732e-01	1,000000e+00	-0,4911423	32	NA	NA
GO:0022600	bp	Digestive system process	naive	timew2pre:setsmultiple	66,08028	0,4003205	9,455507e-01	1,000000e+00	5,287474e-01	1,000000e+00	-0,9843367	43	NA	NA
GO:0034767	bp	Positive regulation of ion transmembrane transport	naive	timew2pre:setsmultiple	178,20310	0,4662582	9,457101e-01	1,000000e+00	5,271084e-01	1,000000e+00	-0,9878363	105	NA	NA
GO:0030166	bp	Proteoglycan biosynthetic process	naive	timew2pre:setsmultiple	74,86888	0,4214030	9,457343e-01	1,000000e+00	9,774590e-01	1,000000e+00	-0,5609390	48	NA	NA
GO:0070373	bp	Negative regulation of erk1 and erk2 cascade	naive	timew2pre:setsmultiple	94,39411	0,4317088	9,461717e-01	1,000000e+00	9,857288e-01	1,000000e+00	-0,5406275	59	NA	NA
GO:0051962	bp	Positive regulation of nervous system development	naive	timew2pre:setsmultiple	677,23755	0,4596239	9,462711e-01	1,000000e+00	7,832168e-01	1,000000e+00	-0,9104312	369	NA	NA
GO:0010466	bp	Negative regulation of peptidase activity	naive	timew2pre:setsmultiple	233,61102	0,4377886	9,466668e-01	1,000000e+00	3,885246e-03	2,438228e-01	1,3545266	135	NA	NA
GO:0010927	bp	Cellular component assembly involved in morphogenesis	naive	timew2pre:setsmultiple	155,98733	0,4621822	9,466932e-01	1,000000e+00	9,979899e-01	1,000000e+00	-0,4367344	93	NA	NA
GO:0007178	bp	Transmembrane receptor protein serine threonine kinase signaling pathway	naive	timew2pre:setsmultiple	442,40413	0,4639474	9,469644e-01	1,000000e+00	7,702298e-01	1,000000e+00	-0,8992881	246	NA	NA
GO:0051341	bp	Regulation of oxidoreductase activity	naive	timew2pre:setsmultiple	121,28948	0,4577791	9,471472e-01	1,000000e+00	9,736575e-01	1,000000e+00	-0,5938330	74	NA	NA
GO:0045824	bp	Negative regulation of innate immune response	naive	timew2pre:setsmultiple	65,90287	0,4250599	9,473113e-01	1,000000e+00	8,080082e-01	1,000000e+00	-0,7766084	43	NA	NA
GO:0032970	bp	Regulation of actin filament based process	naive	timew2pre:setsmultiple	554,47304	0,4507825	9,475413e-01	1,000000e+00	9,660340e-01	1,000000e+00	-0,7776928	305	NA	NA
GO:0048644	bp	Muscle organ morphogenesis	naive	timew2pre:setsmultiple	103,17252	0,4332147	9,476833e-01	1,000000e+00	2,987805e-01	1,000000e+00	-1,1173273	64	NA	NA
GO:1903793	bp	Positive regulation of anion transport	naive	timew2pre:setsmultiple	41,66251	0,4170476	9,479230e-01	1,000000e+00	7,060063e-01	1,000000e+00	-0,8594514	29	NA	NA
GO:0002637	bp	Regulation of immunoglobulin production	naive	timew2pre:setsmultiple	64,08889	0,4366567	9,479354e-01	1,000000e+00	8,605128e-01	1,000000e+00	-0,7177410	42	NA	NA
GO:0014068	bp	Positive regulation of phosphatidylinositol 3 kinase signaling	naive	timew2pre:setsmultiple	112,05831	0,4220531	9,485453e-01	1,000000e+00	2,997967e-01	1,000000e+00	-1,1120659	69	NA	NA
GO:0048762	bp	Mesenchymal cell differentiation	naive	timew2pre:setsmultiple	274,24281	0,4620483	9,486572e-01	1,000000e+00	9,210000e-01	1,000000e+00	-0,7543142	157	NA	NA
GO:0045807	bp	Positive regulation of endocytosis	naive	timew2pre:setsmultiple	133,69966	0,4457682	9,491653e-01	1,000000e+00	3,482944e-01	1,000000e+00	0,9442046	81	NA	NA
GO:0050953	bp	Sensory perception of light stimulus	naive	timew2pre:setsmultiple	148,26973	0,4609243	9,492110e-01	1,000000e+00	6,494428e-01	1,000000e+00	-0,9185934	89	NA	NA
GO:0045428	bp	Regulation of nitric oxide biosynthetic process	naive	timew2pre:setsmultiple	72,72190	0,4159769	9,492614e-01	1,000000e+00	7,575206e-01	1,000000e+00	1,0737041	47	NA	NA
GO:0007423	bp	Sensory organ development	naive	timew2pre:setsmultiple	643,64963	0,4616444	9,493775e-01	1,000000e+00	3,466533e-01	1,000000e+00	-1,0434666	352	NA	NA
GO:0032355	bp	Response to estradiol	naive	timew2pre:setsmultiple	168,36586	0,4238898	9,494926e-01	1,000000e+00	8,355065e-01	1,000000e+00	-0,8017995	100	NA	NA
GO:0045912	bp	Negative regulation of carbohydrate metabolic process	naive	timew2pre:setsmultiple	63,92222	0,3649840	9,495590e-01	1,000000e+00	8,543590e-01	1,000000e+00	-0,7269621	42	1/2	3,891824e-02
GO:0034446	bp	Substrate adhesion dependent cell spreading	naive	timew2pre:setsmultiple	128,17636	0,4553245	9,496685e-01	1,000000e+00	1,370079e-01	1,000000e+00	1,1742833	78	NA	NA
GO:1990138	bp	Neuron projection extension	naive	timew2pre:setsmultiple	216,20687	0,4571811	9,501918e-01	1,000000e+00	9,699097e-01	1,000000e+00	-0,6520497	126	NA	NA
GO:0006694	bp	Steroid biosynthetic process	naive	timew2pre:setsmultiple	242,12873	0,4633916	9,505578e-01	1,000000e+00	8,507014e-01	1,000000e+00	-0,8205924	140	NA	NA
GO:1903038	bp	Negative regulation of leukocyte cell cell adhesion	naive	timew2pre:setsmultiple	126,22481	0,4253085	9,505949e-01	1,000000e+00	9,423660e-01	1,000000e+00	-0,6585283	77	NA	NA
GO:0016126	bp	Sterol biosynthetic process	naive	timew2pre:setsmultiple	108,15347	0,4402755	9,507453e-01	1,000000e+00	9,908629e-01	1,000000e+00	-0,4886708	67	NA	NA
GO:1901863	bp	Positive regulation of muscle tissue development	naive	timew2pre:setsmultiple	93,80128	0,4633613	9,509093e-01	1,000000e+00	6,156983e-01	1,000000e+00	-0,9398331	59	NA	NA
GO:0002708	bp	Positive regulation of lymphocyte mediated immunity	naive	timew2pre:setsmultiple	100,94594	0,4386268	9,509590e-01	1,000000e+00	4,587996e-01	1,000000e+00	-1,0253332	63	NA	NA
GO:0030838	bp	Positive regulation of actin filament polymerization	naive	timew2pre:setsmultiple	126,14268	0,4299226	9,511388e-01	1,000000e+00	9,373104e-01	1,000000e+00	-0,6708809	77	NA	NA
GO:0043030	bp	Regulation of macrophage activation	naive	timew2pre:setsmultiple	53,31722	0,3760970	9,515066e-01	1,000000e+00	7,272727e-01	1,000000e+00	0,8378608	36	NA	NA
GO:0007009	bp	Plasma membrane organization	naive	timew2pre:setsmultiple	129,70511	0,4214489	9,515406e-01	1,000000e+00	9,534413e-01	1,000000e+00	-0,6531885	79	NA	NA
GO:0010810	bp	Regulation of cell substrate adhesion	naive	timew2pre:setsmultiple	277,31150	0,4551056	9,516560e-01	1,000000e+00	1,916721e-01	1,000000e+00	0,8993296	159	NA	NA
GO:0099172	bp	Presynapse organization	naive	timew2pre:setsmultiple	34,61293	0,3522586	9,519652e-01	1,000000e+00	7,505263e-01	1,000000e+00	-0,8068146	25	NA	NA
GO:0032958	bp	Inositol phosphate biosynthetic process	naive	timew2pre:setsmultiple	43,00380	0,4007317	9,521294e-01	1,000000e+00	4,684211e-01	1,000000e+00	-1,0129458	30	NA	NA
GO:0099003	bp	Vesicle mediated transport in synapse	naive	timew2pre:setsmultiple	221,35138	0,4776566	9,522499e-01	1,000000e+00	8,355065e-01	1,000000e+00	-0,8311321	129	NA	NA
GO:1900449	bp	Regulation of glutamate receptor signaling pathway	naive	timew2pre:setsmultiple	41,29008	0,4141261	9,523796e-01	1,000000e+00	2,233930e-01	1,000000e+00	-1,1871796	29	NA	NA
GO:1902895	bp	Positive regulation of pri miRNA transcription by RNA polymerase ii	naive	timew2pre:setsmultiple	36,24348	0,3930302	9,524436e-01	1,000000e+00	6,656118e-01	1,000000e+00	-0,8777532	26	NA	NA
GO:0006073	bp	Cellular glucan metabolic process	naive	timew2pre:setsmultiple	95,37315	0,4324192	9,525193e-01	1,000000e+00	9,622063e-01	1,000000e+00	-0,6096130	60	NA	NA
GO:1903035	bp	Negative regulation of response to wounding	naive	timew2pre:setsmultiple	90,00832	0,4356048	9,526810e-01	1,000000e+00	3,523261e-01	1,000000e+00	0,9249639	57	NA	NA
GO:0050906	bp	Detection of stimulus involved in sensory perception	naive	timew2pre:setsmultiple	65,22687	0,3833190	9,536357e-01	1,000000e+00	1,546291e-02	5,683724e-01	-1,5521555	43	NA	NA
GO:0010883	bp	Regulation of lipid storage	naive	timew2pre:setsmultiple	54,75952	0,3841023	9,542935e-01	1,000000e+00	9,917270e-01	1,000000e+00	-0,4592045	37	NA	NA
GO:0022612	bp	Gland morphogenesis	naive	timew2pre:setsmultiple	156,47390	0,4251557	9,546672e-01	1,000000e+00	3,786506e-01	1,000000e+00	-1,0669976	94	NA	NA
GO:0010952	bp	Positive regulation of peptidase activity	naive	timew2pre:setsmultiple	254,23323	0,4600246	9,547265e-01	1,000000e+00	9,357430e-01	1,000000e+00	-0,7271485	147	NA	NA
GO:1903725	bp	Regulation of phospholipid metabolic process	naive	timew2pre:setsmultiple	105,77302	0,4458543	9,548393e-01	1,000000e+00	9,338759e-01	1,000000e+00	-0,6796322	66	NA	NA
GO:1901606	bp	Alpha amino acid catabolic process	naive	timew2pre:setsmultiple	116,52484	0,4422436	9,549848e-01	1,000000e+00	9,169200e-01	1,000000e+00	-0,6982734	72	NA	NA
GO:1904950	bp	Negative regulation of establishment of protein localization	naive	timew2pre:setsmultiple	222,62360	0,4680129	9,549929e-01	1,000000e+00	9,638917e-01	1,000000e+00	-0,6742504	130	NA	NA
GO:0048659	bp	Smooth muscle cell proliferation	naive	timew2pre:setsmultiple	193,07075	0,4390666	9,550535e-01	1,000000e+00	9,064386e-01	1,000000e+00	-0,7527727	114	NA	NA
GO:0060761	bp	Negative regulation of response to cytokine stimulus	naive	timew2pre:setsmultiple	73,80194	0,4168651	9,550817e-01	1,000000e+00	9,825820e-01	1,000000e+00	-0,5351499	48	NA	NA
GO:0009123	bp	Nucleoside monophosphate metabolic process	naive	timew2pre:setsmultiple	100,36456	0,4521400	9,551331e-01	1,000000e+00	9,013225e-01	1,000000e+00	-0,7056399	63	NA	NA
GO:0006919	bp	Activation of cysteine type endopeptidase activity involved in apoptotic process	naive	timew2pre:setsmultiple	111,09113	0,4345061	9,552506e-01	1,000000e+00	9,075203e-01	1,000000e+00	-0,7067000	69	NA	NA
GO:0002431	bp	Fc receptor mediated stimulatory signaling pathway	naive	timew2pre:setsmultiple	123,67292	0,4513396	9,553731e-01	1,000000e+00	8,358663e-01	1,000000e+00	-0,7907144	76	NA	NA
GO:1902930	bp	Regulation of alcohol biosynthetic process	naive	timew2pre:setsmultiple	93,20158	0,4205858	9,553754e-01	1,000000e+00	9,918451e-01	1,000000e+00	-0,5172179	59	NA	NA
GO:0006584	bp	Catecholamine metabolic process	naive	timew2pre:setsmultiple	39,32539	0,4178067	9,555923e-01	1,000000e+00	3,372093e-01	1,000000e+00	-1,1186791	28	NA	NA
GO:0045214	bp	Sarcomere organization	naive	timew2pre:setsmultiple	59,79480	0,4243318	9,556252e-01	1,000000e+00	8,228630e-01	1,000000e+00	-0,7607920	40	NA	NA
GO:0042531	bp	Positive regulation of tyrosine phosphorylation of stat protein	naive	timew2pre:setsmultiple	51,14440	0,3711253	9,560618e-01	1,000000e+00	9,357513e-01	1,000000e+00	-0,5985790	35	NA	NA
GO:0051091	bp	Positive regulation of DNA binding transcription factor activity	naive	timew2pre:setsmultiple	354,85273	0,4712611	9,562609e-01	1,000000e+00	9,620380e-01	1,000000e+00	-0,7366135	201	NA	NA
GO:0051259	bp	Protein complex oligomerization	naive	timew2pre:setsmultiple	631,62496	0,4758361	9,562898e-01	1,000000e+00	9,860140e-01	1,000000e+00	-0,7496845	347	NA	NA
GO:0008285	bp	Negative regulation of cell population proliferation	naive	timew2pre:setsmultiple	918,95595	0,4625415	9,565857e-01	1,000000e+00	6,623377e-01	1,000000e+00	-0,9583433	497	NA	NA
GO:0051193	bp	Regulation of cofactor metabolic process	naive	timew2pre:setsmultiple	34,21547	0,4188444	9,568590e-01	1,000000e+00	8,846154e-01	1,000000e+00	0,7251871	25	1/2	4,575660e-02
GO:0046777	bp	Protein autophosphorylation	naive	timew2pre:setsmultiple	341,51584	0,4616702	9,569394e-01	1,000000e+00	9,970030e-01	1,000000e+00	-0,6064792	194	NA	NA
GO:0070741	bp	Response to interleukin 6	naive	timew2pre:setsmultiple	39,19205	0,3924835	9,570730e-01	1,000000e+00	7,142857e-01	1,000000e+00	0,7862223	28	NA	NA
GO:0060420	bp	Regulation of heart growth	naive	timew2pre:setsmultiple	75,30350	0,4516069	9,570943e-01	1,000000e+00	9,682377e-01	1,000000e+00	-0,5792487	49	NA	NA
GO:0097120	bp	Receptor localization to synapse	naive	timew2pre:setsmultiple	57,89965	0,4442479	9,571312e-01	1,000000e+00	6,206186e-01	1,000000e+00	-0,9280109	39	NA	NA
GO:0034122	bp	Negative regulation of toll like receptor signaling pathway	naive	timew2pre:setsmultiple	35,83700	0,4145777	9,572890e-01	1,000000e+00	6,111111e-01	1,000000e+00	0,8398147	26	NA	NA
GO:0055081	bp	Anion homeostasis	naive	timew2pre:setsmultiple	52,71395	0,3651941	9,574116e-01	1,000000e+00	9,133127e-01	1,000000e+00	-0,6540525	36	NA	NA
GO:0044070	bp	Regulation of anion transport	naive	timew2pre:setsmultiple	91,11823	0,4172821	9,575526e-01	1,000000e+00	9,205703e-01	1,000000e+00	-0,6857406	58	NA	NA
GO:0050728	bp	Negative regulation of inflammatory response	naive	timew2pre:setsmultiple	141,37576	0,3934036	9,576696e-01	1,000000e+00	8,947368e-01	1,000000e+00	-0,7483269	86	NA	NA
GO:0048146	bp	Positive regulation of fibroblast proliferation	naive	timew2pre:setsmultiple	59,51929	0,4302006	9,580564e-01	1,000000e+00	9,577755e-01	1,000000e+00	-0,6121025	40	NA	NA
GO:0050715	bp	Positive regulation of cytokine secretion	naive	timew2pre:setsmultiple	114,20981	0,3917945	9,582391e-01	1,000000e+00	3,531333e-01	1,000000e+00	0,9398150	71	NA	NA
GO:0060193	bp	Positive regulation of lipase activity	naive	timew2pre:setsmultiple	66,40625	0,4290699	9,584076e-01	1,000000e+00	9,241803e-01	1,000000e+00	-0,6555839	44	NA	NA
GO:0060041	bp	Retina development in camera type eye	naive	timew2pre:setsmultiple	157,59429	0,4606497	9,584390e-01	1,000000e+00	8,470825e-01	1,000000e+00	-0,7945099	95	NA	NA
GO:0030500	bp	Regulation of bone mineralization	naive	timew2pre:setsmultiple	89,20336	0,4330144	9,585487e-01	1,000000e+00	7,663265e-01	1,000000e+00	-0,8453358	57	NA	NA
GO:0006836	bp	Neurotransmitter transport	naive	timew2pre:setsmultiple	255,05820	0,4632445	9,590246e-01	1,000000e+00	5,376128e-01	1,000000e+00	-0,9855292	148	NA	NA
GO:0035924	bp	Cellular response to vascular endothelial growth factor stimulus	naive	timew2pre:setsmultiple	71,53007	0,3840402	9,592099e-01	1,000000e+00	7,786885e-01	1,000000e+00	-0,8194256	47	NA	NA
GO:0022408	bp	Negative regulation of cell cell adhesion	naive	timew2pre:setsmultiple	193,93725	0,4360023	9,596666e-01	1,000000e+00	9,305835e-01	1,000000e+00	-0,7247392	115	NA	NA
GO:0015893	bp	Drug transport	naive	timew2pre:setsmultiple	175,54912	0,4422973	9,599317e-01	1,000000e+00	3,744980e-01	1,000000e+00	-1,0589180	105	NA	NA
GO:1903426	bp	Regulation of reactive oxygen species biosynthetic process	naive	timew2pre:setsmultiple	103,20411	0,4163755	9,599353e-01	1,000000e+00	8,640974e-01	1,000000e+00	-0,7513684	65	NA	NA
GO:0000271	bp	Polysaccharide biosynthetic process	naive	timew2pre:setsmultiple	92,49425	0,4347859	9,602380e-01	1,000000e+00	9,592253e-01	1,000000e+00	-0,6184530	59	NA	NA
GO:0030258	bp	Lipid modification	naive	timew2pre:setsmultiple	346,18758	0,4712987	9,602396e-01	1,000000e+00	9,340659e-01	1,000000e+00	-0,7626232	197	NA	NA
GO:0043200	bp	Response to amino acid	naive	timew2pre:setsmultiple	162,68183	0,4616171	9,603475e-01	1,000000e+00	9,307229e-01	1,000000e+00	-0,7072195	98	NA	NA
GO:0050673	bp	Epithelial cell proliferation	naive	timew2pre:setsmultiple	527,32282	0,4510039	9,603821e-01	1,000000e+00	4,705295e-01	1,000000e+00	-1,0047210	293	NA	NA
GO:0061005	bp	Cell differentiation involved in kidney development	naive	timew2pre:setsmultiple	57,48969	0,4108196	9,606713e-01	1,000000e+00	9,515464e-01	1,000000e+00	-0,6107814	39	NA	NA
GO:0002011	bp	Morphogenesis of an epithelial sheet	naive	timew2pre:setsmultiple	74,82589	0,4332443	9,606882e-01	1,000000e+00	9,610656e-01	1,000000e+00	-0,6043477	49	NA	NA
GO:0007600	bp	Sensory perception	naive	timew2pre:setsmultiple	451,40583	0,4519400	9,608742e-01	1,000000e+00	1,275485e-02	5,107253e-01	-1,2910265	253	NA	NA
GO:0061900	bp	Glial cell activation	naive	timew2pre:setsmultiple	48,86982	0,3946037	9,613944e-01	1,000000e+00	7,803109e-01	1,000000e+00	-0,7982060	34	NA	NA
GO:0048013	bp	Ephrin receptor signaling pathway	naive	timew2pre:setsmultiple	110,08623	0,4436359	9,614885e-01	1,000000e+00	8,353659e-01	1,000000e+00	-0,7884795	69	NA	NA
GO:0032535	bp	Regulation of cellular component size	naive	timew2pre:setsmultiple	507,81645	0,4636744	9,618376e-01	1,000000e+00	9,910090e-01	1,000000e+00	-0,7179545	283	NA	NA
GO:0045746	bp	Negative regulation of notch signaling pathway	naive	timew2pre:setsmultiple	55,62621	0,3954998	9,619096e-01	1,000000e+00	8,028896e-01	1,000000e+00	-0,7824705	38	NA	NA
GO:0007260	bp	Tyrosine phosphorylation of stat protein	naive	timew2pre:setsmultiple	69,42955	0,4047896	9,619098e-01	1,000000e+00	1,000000e+00	1,000000e+00	-0,4136779	46	NA	NA
GO:0006687	bp	Glycosphingolipid metabolic process	naive	timew2pre:setsmultiple	83,41208	0,4365351	9,619474e-01	1,000000e+00	9,428571e-01	1,000000e+00	-0,6440256	54	NA	NA
GO:0006942	bp	Regulation of striated muscle contraction	naive	timew2pre:setsmultiple	118,90651	0,4203126	9,622277e-01	1,000000e+00	1,587499e-01	1,000000e+00	1,0064246	74	NA	NA
GO:0014909	bp	Smooth muscle cell migration	naive	timew2pre:setsmultiple	101,04149	0,3884325	9,622817e-01	1,000000e+00	1,838226e-01	1,000000e+00	0,9904113	64	NA	NA
GO:0070664	bp	Negative regulation of leukocyte proliferation	naive	timew2pre:setsmultiple	78,07331	0,3873792	9,624618e-01	1,000000e+00	5,404299e-01	1,000000e+00	-0,9772683	51	NA	NA
GO:0043243	bp	Positive regulation of protein containing complex disassembly	naive	timew2pre:setsmultiple	41,97950	0,4098144	9,627751e-01	1,000000e+00	8,831579e-01	1,000000e+00	-0,6899423	30	NA	NA
GO:0051668	bp	Localization within membrane	naive	timew2pre:setsmultiple	120,56088	0,4451906	9,629878e-01	1,000000e+00	9,807497e-01	1,000000e+00	-0,5800889	75	NA	NA
GO:2000241	bp	Regulation of reproductive process	naive	timew2pre:setsmultiple	151,22336	0,4206478	9,630151e-01	1,000000e+00	7,638749e-01	1,000000e+00	-0,8484696	92	1/2	4,575660e-02
GO:0002690	bp	Positive regulation of leukocyte chemotaxis	naive	timew2pre:setsmultiple	92,01934	0,3862724	9,632671e-01	1,000000e+00	7,767584e-01	1,000000e+00	-0,8368922	59	NA	NA
GO:0010876	bp	Lipid localization	naive	timew2pre:setsmultiple	473,17179	0,4390518	9,633855e-01	1,000000e+00	9,840160e-01	1,000000e+00	-0,7248504	265	NA	NA
GO:0005975	bp	Carbohydrate metabolic process	naive	timew2pre:setsmultiple	858,06150	0,4592670	9,633924e-01	1,000000e+00	9,690310e-01	1,000000e+00	-0,8095753	467	NA	NA
GO:1900180	bp	Regulation of protein localization to nucleus	naive	timew2pre:setsmultiple	171,12933	0,4606201	9,634668e-01	1,000000e+00	9,839357e-01	1,000000e+00	-0,5728363	103	NA	NA
GO:0010770	bp	Positive regulation of cell morphogenesis involved in differentiation	naive	timew2pre:setsmultiple	220,62891	0,4506501	9,634873e-01	1,000000e+00	8,956871e-01	1,000000e+00	-0,7781021	130	NA	NA
GO:0060359	bp	Response to ammonium ion	naive	timew2pre:setsmultiple	163,83253	0,4454138	9,635167e-01	1,000000e+00	9,307924e-01	1,000000e+00	-0,6974122	99	NA	NA
GO:0002448	bp	Mast cell mediated immunity	naive	timew2pre:setsmultiple	46,90637	0,3570963	9,637994e-01	1,000000e+00	4,524556e-01	1,000000e+00	-1,0355651	33	NA	NA
GO:0050679	bp	Positive regulation of epithelial cell proliferation	naive	timew2pre:setsmultiple	244,54563	0,4280088	9,638076e-01	1,000000e+00	5,446339e-01	1,000000e+00	-0,9855309	143	NA	NA
GO:0010518	bp	Positive regulation of phospholipase activity	naive	timew2pre:setsmultiple	51,96597	0,4088342	9,639644e-01	1,000000e+00	9,814241e-01	1,000000e+00	-0,5137243	36	NA	NA
GO:0015696	bp	Ammonium transport	naive	timew2pre:setsmultiple	74,32885	0,4400690	9,641790e-01	1,000000e+00	8,114754e-01	1,000000e+00	-0,7876344	49	NA	NA
GO:0030201	bp	Heparan sulfate proteoglycan metabolic process	naive	timew2pre:setsmultiple	35,16623	0,3996247	9,644743e-01	1,000000e+00	9,345992e-01	1,000000e+00	-0,6083144	26	NA	NA
GO:0086091	bp	Regulation of heart rate by cardiac conduction	naive	timew2pre:setsmultiple	38,46808	0,4114942	9,644825e-01	1,000000e+00	8,953488e-01	1,000000e+00	-0,6825803	28	NA	NA
GO:0007272	bp	Ensheathment of neurons	naive	timew2pre:setsmultiple	165,42052	0,4398470	9,645574e-01	1,000000e+00	9,207623e-01	1,000000e+00	-0,7145564	100	NA	NA
GO:0061045	bp	Negative regulation of wound healing	naive	timew2pre:setsmultiple	75,98837	0,4152590	9,647375e-01	1,000000e+00	2,056069e-01	1,000000e+00	1,0657380	50	NA	NA
GO:0060349	bp	Bone morphogenesis	naive	timew2pre:setsmultiple	129,15732	0,4152227	9,649641e-01	1,000000e+00	6,233047e-05	1,145545e-02	1,8325030	80	NA	NA
GO:0006734	bp	Nadh metabolic process	naive	timew2pre:setsmultiple	50,14027	0,4034339	9,650257e-01	1,000000e+00	9,823834e-01	1,000000e+00	-0,5105688	35	NA	NA
GO:0051155	bp	Positive regulation of striated muscle cell differentiation	naive	timew2pre:setsmultiple	70,70087	0,4399486	9,652030e-01	1,000000e+00	7,008197e-01	1,000000e+00	-0,8756455	47	NA	NA
GO:0019217	bp	Regulation of fatty acid metabolic process	naive	timew2pre:setsmultiple	107,58910	0,4387034	9,655120e-01	1,000000e+00	9,370558e-01	1,000000e+00	-0,6765502	68	NA	NA
GO:0045071	bp	Negative regulation of viral genome replication	naive	timew2pre:setsmultiple	70,62884	0,4304092	9,656897e-01	1,000000e+00	9,487705e-01	1,000000e+00	-0,6176143	47	NA	NA
GO:0019233	bp	Sensory perception of pain	naive	timew2pre:setsmultiple	81,05844	0,4024328	9,658252e-01	1,000000e+00	1,207779e-01	1,000000e+00	-1,2651262	53	NA	NA
GO:0070085	bp	Glycosylation	naive	timew2pre:setsmultiple	359,37274	0,4770509	9,658450e-01	1,000000e+00	9,660340e-01	1,000000e+00	-0,7287751	205	NA	NA
GO:2000179	bp	Positive regulation of neural precursor cell proliferation	naive	timew2pre:setsmultiple	39,93784	0,3886929	9,662270e-01	1,000000e+00	7,945205e-01	1,000000e+00	-0,7821402	29	NA	NA
GO:0009262	bp	Deoxyribonucleotide metabolic process	naive	timew2pre:setsmultiple	44,93855	0,4363566	9,662527e-01	1,000000e+00	9,447341e-01	1,000000e+00	-0,6011927	32	NA	NA
GO:0010043	bp	Response to zinc ion	naive	timew2pre:setsmultiple	39,92045	0,3463186	9,663826e-01	1,000000e+00	6,132771e-01	1,000000e+00	-0,9310053	29	NA	NA
GO:0042107	bp	Cytokine metabolic process	naive	timew2pre:setsmultiple	107,40445	0,4343733	9,665011e-01	1,000000e+00	5,258883e-01	1,000000e+00	-0,9964407	68	NA	NA
GO:0048260	bp	Positive regulation of receptor mediated endocytosis	naive	timew2pre:setsmultiple	60,12531	0,4418874	9,668076e-01	1,000000e+00	4,023357e-02	7,963153e-01	1,1257181	41	NA	NA
GO:0043114	bp	Regulation of vascular permeability	naive	timew2pre:setsmultiple	38,21699	0,3532890	9,668130e-01	1,000000e+00	3,784355e-01	1,000000e+00	-1,0759845	28	NA	NA
GO:0046887	bp	Positive regulation of hormone secretion	naive	timew2pre:setsmultiple	117,98302	0,4431268	9,670775e-01	1,000000e+00	9,756839e-01	1,000000e+00	-0,5907345	74	NA	NA
GO:0010721	bp	Negative regulation of cell development	naive	timew2pre:setsmultiple	368,19250	0,4750444	9,673767e-01	1,000000e+00	9,890110e-01	1,000000e+00	-0,6573503	210	NA	NA
GO:0061448	bp	Connective tissue development	naive	timew2pre:setsmultiple	358,82643	0,4339927	9,673942e-01	1,000000e+00	NA	NA	NA	205	NA	NA
GO:1901292	bp	Nucleoside phosphate catabolic process	naive	timew2pre:setsmultiple	93,03502	0,4216067	9,676522e-01	1,000000e+00	9,111338e-01	1,000000e+00	-0,7004473	60	1/2	4,682887e-02
GO:0050905	bp	Neuromuscular process	naive	timew2pre:setsmultiple	98,30375	0,4465540	9,677784e-01	1,000000e+00	5,462869e-01	1,000000e+00	-0,9789465	63	NA	NA
GO:0019216	bp	Regulation of lipid metabolic process	naive	timew2pre:setsmultiple	562,10650	0,4596333	9,679945e-01	1,000000e+00	9,160839e-01	1,000000e+00	-0,8346373	313	NA	NA
GO:0046578	bp	Regulation of ras protein signal transduction	naive	timew2pre:setsmultiple	321,23385	0,4622518	9,680817e-01	1,000000e+00	7,147147e-01	1,000000e+00	-0,9185273	185	NA	NA
GO:0048562	bp	Embryonic organ morphogenesis	naive	timew2pre:setsmultiple	308,16214	0,4528628	9,681857e-01	1,000000e+00	6,660000e-01	1,000000e+00	-0,9376137	178	NA	NA
GO:0045921	bp	Positive regulation of exocytosis	naive	timew2pre:setsmultiple	94,67448	0,4525016	9,683205e-01	1,000000e+00	9,673469e-01	1,000000e+00	-0,5880461	61	NA	NA
GO:0090199	bp	Regulation of release of cytochrome c from mitochondria	naive	timew2pre:setsmultiple	63,33219	0,4359707	9,683373e-01	1,000000e+00	9,763860e-01	1,000000e+00	-0,5699247	43	NA	NA
GO:0072523	bp	Purine containing compound catabolic process	naive	timew2pre:setsmultiple	63,32237	0,4017547	9,684027e-01	1,000000e+00	8,398357e-01	1,000000e+00	-0,7458410	43	NA	NA
GO:0046165	bp	Alcohol biosynthetic process	naive	timew2pre:setsmultiple	228,46114	0,4462856	9,685121e-01	1,000000e+00	9,198397e-01	1,000000e+00	-0,7434892	135	NA	NA
GO:0009225	bp	Nucleotide sugar metabolic process	naive	timew2pre:setsmultiple	53,03391	0,4202307	9,688102e-01	1,000000e+00	9,534643e-01	1,000000e+00	-0,6013178	37	NA	NA
GO:0030101	bp	Natural killer cell activation	naive	timew2pre:setsmultiple	59,80439	0,4064862	9,690321e-01	1,000000e+00	7,361396e-01	1,000000e+00	-0,8428526	41	NA	NA
GO:0002253	bp	Activation of immune response	naive	timew2pre:setsmultiple	803,32997	0,4891195	9,690832e-01	1,000000e+00	9,900100e-01	1,000000e+00	-0,7672933	440	NA	NA
GO:0032418	bp	Lysosome localization	naive	timew2pre:setsmultiple	89,23725	0,4212148	9,692041e-01	1,000000e+00	6,700611e-01	1,000000e+00	-0,9064165	58	NA	NA
GO:0050871	bp	Positive regulation of b cell activation	naive	timew2pre:setsmultiple	85,67992	0,4066522	9,694994e-01	1,000000e+00	9,539877e-01	1,000000e+00	-0,6359276	56	NA	NA
GO:0030099	bp	Myeloid cell differentiation	naive	timew2pre:setsmultiple	563,23164	0,4745152	9,696357e-01	1,000000e+00	8,781219e-01	1,000000e+00	-0,8580400	314	NA	NA
GO:1903131	bp	Mononuclear cell differentiation	naive	timew2pre:setsmultiple	42,83457	0,4052487	9,697979e-01	1,000000e+00	6,379853e-01	1,000000e+00	-0,9138450	31	NA	NA
GO:0051961	bp	Negative regulation of nervous system development	naive	timew2pre:setsmultiple	335,51519	0,4816734	9,698496e-01	1,000000e+00	9,090909e-01	1,000000e+00	-0,7937172	193	NA	NA
GO:0060348	bp	Bone development	naive	timew2pre:setsmultiple	290,77147	0,4402663	9,701347e-01	1,000000e+00	5,640268e-04	6,309744e-02	1,3119218	169	NA	NA
GO:0007015	bp	Actin filament organization	naive	timew2pre:setsmultiple	568,55834	0,4502322	9,703681e-01	1,000000e+00	9,910090e-01	1,000000e+00	-0,7190527	317	NA	NA
GO:0072521	bp	Purine containing compound metabolic process	naive	timew2pre:setsmultiple	661,21819	0,4666487	9,709920e-01	1,000000e+00	9,970030e-01	1,000000e+00	-0,6865638	366	NA	NA
GO:0098693	bp	Regulation of synaptic vesicle cycle	naive	timew2pre:setsmultiple	106,50484	0,4662981	9,710060e-01	1,000000e+00	9,472081e-01	1,000000e+00	-0,6566887	68	NA	NA
GO:1903115	bp	Regulation of actin filament based movement	naive	timew2pre:setsmultiple	51,01371	0,4079151	9,711611e-01	1,000000e+00	6,666667e-01	1,000000e+00	0,9157220	36	NA	NA
GO:0010712	bp	Regulation of collagen metabolic process	naive	timew2pre:setsmultiple	42,65036	0,3886122	9,712239e-01	1,000000e+00	6,530612e-01	1,000000e+00	0,8803720	31	NA	NA
GO:1903670	bp	Regulation of sprouting angiogenesis	naive	timew2pre:setsmultiple	88,85621	0,4532274	9,712248e-01	1,000000e+00	7,871690e-01	1,000000e+00	-0,8268786	58	NA	NA
GO:0002526	bp	Acute inflammatory response	naive	timew2pre:setsmultiple	85,33707	0,3587465	9,713458e-01	1,000000e+00	4,427403e-01	1,000000e+00	-1,0299474	56	1/2	4,575660e-02
GO:0031348	bp	Negative regulation of defense response	naive	timew2pre:setsmultiple	238,62636	0,4266651	9,713464e-01	1,000000e+00	9,879639e-01	1,000000e+00	-0,6152432	141	NA	NA
GO:0032233	bp	Positive regulation of actin filament bundle assembly	naive	timew2pre:setsmultiple	78,37038	0,4201595	9,713636e-01	1,000000e+00	6,755374e-01	1,000000e+00	-0,9038801	52	NA	NA
GO:0034405	bp	Response to fluid shear stress	naive	timew2pre:setsmultiple	42,62812	0,4091813	9,713924e-01	1,000000e+00	8,100735e-01	1,000000e+00	-0,7591990	31	NA	NA
GO:0046456	bp	Icosanoid biosynthetic process	naive	timew2pre:setsmultiple	45,94397	0,3529846	9,714653e-01	1,000000e+00	1,661442e-01	1,000000e+00	-1,2389848	33	NA	NA
GO:0090218	bp	Positive regulation of lipid kinase activity	naive	timew2pre:setsmultiple	36,02415	0,3868325	9,715679e-01	1,000000e+00	8,812187e-02	9,518446e-01	1,3621972	27	NA	NA
GO:0051187	bp	Cofactor catabolic process	naive	timew2pre:setsmultiple	57,69979	0,3556674	9,716705e-01	1,000000e+00	8,135942e-01	1,000000e+00	-0,7706824	40	NA	NA
GO:0021700	bp	Developmental maturation	naive	timew2pre:setsmultiple	308,75290	0,4628391	9,717476e-01	1,000000e+00	8,320000e-01	1,000000e+00	-0,8549455	179	NA	NA
GO:0086003	bp	Cardiac muscle cell contraction	naive	timew2pre:setsmultiple	83,50180	0,4245832	9,718250e-01	1,000000e+00	9,387755e-01	1,000000e+00	-0,6494225	55	NA	NA
GO:0006690	bp	Icosanoid metabolic process	naive	timew2pre:setsmultiple	97,50919	0,3864417	9,718303e-01	1,000000e+00	3,641913e-01	1,000000e+00	-1,0821713	63	NA	NA
GO:0002764	bp	Immune response regulating signaling pathway	naive	timew2pre:setsmultiple	765,39993	0,4911583	9,719378e-01	1,000000e+00	9,890110e-01	1,000000e+00	-0,7661014	421	NA	NA
GO:0060485	bp	Mesenchyme development	naive	timew2pre:setsmultiple	336,55850	0,4564694	9,719977e-01	1,000000e+00	9,700300e-01	1,000000e+00	-0,7237182	194	NA	NA
GO:0051057	bp	Positive regulation of small gtpase mediated signal transduction	naive	timew2pre:setsmultiple	71,32804	0,4144794	9,720479e-01	1,000000e+00	8,975410e-01	1,000000e+00	-0,7004788	48	NA	NA
GO:0055001	bp	Muscle cell development	naive	timew2pre:setsmultiple	254,96577	0,4505829	9,720579e-01	1,000000e+00	9,308617e-01	1,000000e+00	-0,7514004	150	NA	NA
GO:0002369	bp	T cell cytokine production	naive	timew2pre:setsmultiple	32,68168	0,3597572	9,723544e-01	1,000000e+00	9,410526e-01	1,000000e+00	-0,5921278	25	NA	NA
GO:0001894	bp	Tissue homeostasis	naive	timew2pre:setsmultiple	232,75199	0,4441624	9,724451e-01	1,000000e+00	8,122490e-01	1,000000e+00	-0,8531698	138	NA	NA
GO:0048568	bp	Embryonic organ development	naive	timew2pre:setsmultiple	508,83488	0,4646812	9,726441e-01	1,000000e+00	5,594406e-01	1,000000e+00	-0,9761709	286	NA	NA
GO:0050770	bp	Regulation of axonogenesis	naive	timew2pre:setsmultiple	228,94503	0,4425049	9,728541e-01	1,000000e+00	9,959880e-01	1,000000e+00	-0,5644158	136	NA	NA
GO:0034637	bp	Cellular carbohydrate biosynthetic process	naive	timew2pre:setsmultiple	97,29296	0,4185312	9,728600e-01	1,000000e+00	9,969481e-01	1,000000e+00	-0,4758695	63	NA	NA
GO:0050766	bp	Positive regulation of phagocytosis	naive	timew2pre:setsmultiple	67,73374	0,3751772	9,729250e-01	1,000000e+00	2,307493e-01	1,000000e+00	1,2148250	46	NA	NA
GO:0009100	bp	Glycoprotein metabolic process	naive	timew2pre:setsmultiple	571,01894	0,4706609	9,729624e-01	1,000000e+00	1,000000e+00	1,000000e+00	-0,5707962	319	NA	NA
GO:0051701	bp	Interaction with host	naive	timew2pre:setsmultiple	280,47635	0,4654710	9,730208e-01	1,000000e+00	1,000000e+00	1,000000e+00	-0,4887115	164	NA	NA
GO:0003044	bp	Regulation of systemic arterial blood pressure mediated by a chemical signal	naive	timew2pre:setsmultiple	35,81944	0,3955106	9,732150e-01	1,000000e+00	1,703671e-01	1,000000e+00	1,2354027	27	NA	NA
GO:0090257	bp	Regulation of muscle system process	naive	timew2pre:setsmultiple	313,75833	0,4418050	9,732202e-01	1,000000e+00	8,808809e-01	1,000000e+00	-0,8112350	182	NA	NA
GO:0060976	bp	Coronary vasculature development	naive	timew2pre:setsmultiple	55,72863	0,4057845	9,734132e-01	1,000000e+00	9,731959e-01	1,000000e+00	-0,5631172	39	NA	NA
GO:0008202	bp	Steroid metabolic process	naive	timew2pre:setsmultiple	382,55511	0,4590389	9,735653e-01	1,000000e+00	9,170829e-01	1,000000e+00	-0,7970621	219	NA	NA
GO:0043279	bp	Response to alkaloid	naive	timew2pre:setsmultiple	105,93920	0,4619227	9,735833e-01	1,000000e+00	9,401015e-01	1,000000e+00	-0,6684183	68	NA	NA
GO:0006749	bp	Glutathione metabolic process	naive	timew2pre:setsmultiple	59,05055	0,4020604	9,738027e-01	1,000000e+00	9,620123e-01	1,000000e+00	-0,5945626	41	NA	NA
GO:0001508	bp	Action potential	naive	timew2pre:setsmultiple	139,68586	0,4356829	9,738182e-01	1,000000e+00	4,776876e-01	1,000000e+00	-1,0222531	87	NA	NA
GO:0001678	bp	Cellular glucose homeostasis	naive	timew2pre:setsmultiple	173,86260	0,4580098	9,740296e-01	1,000000e+00	9,708835e-01	1,000000e+00	-0,6138442	106	NA	NA
GO:0050819	bp	Negative regulation of coagulation	naive	timew2pre:setsmultiple	48,90842	0,3728402	9,740347e-01	1,000000e+00	9,058040e-02	9,575461e-01	1,3468577	35	NA	NA
GO:0046503	bp	Glycerolipid catabolic process	naive	timew2pre:setsmultiple	62,39457	0,4064828	9,741240e-01	1,000000e+00	7,689938e-01	1,000000e+00	-0,8189082	43	NA	NA
GO:0006979	bp	Response to oxidative stress	naive	timew2pre:setsmultiple	657,33380	0,4634796	9,744836e-01	1,000000e+00	9,960040e-01	1,000000e+00	-0,6999529	365	NA	NA
GO:1903539	bp	Protein localization to postsynaptic membrane	naive	timew2pre:setsmultiple	40,54002	0,4265603	9,745919e-01	1,000000e+00	8,063158e-01	1,000000e+00	-0,7692919	30	NA	NA
GO:1905952	bp	Regulation of lipid localization	naive	timew2pre:setsmultiple	144,83009	0,4018757	9,746816e-01	1,000000e+00	9,646821e-01	1,000000e+00	-0,6373856	90	NA	NA
GO:0042339	bp	Keratan sulfate metabolic process	naive	timew2pre:setsmultiple	35,62538	0,4245658	9,747077e-01	1,000000e+00	2,952381e-01	1,000000e+00	-1,1375304	27	NA	NA
GO:1903522	bp	Regulation of blood circulation	naive	timew2pre:setsmultiple	331,71925	0,4509618	9,747266e-01	1,000000e+00	2,967033e-01	1,000000e+00	-1,0769951	192	NA	NA
GO:0014009	bp	Glial cell proliferation	naive	timew2pre:setsmultiple	47,11458	0,3995312	9,748545e-01	1,000000e+00	8,943005e-01	1,000000e+00	-0,6581322	34	NA	NA
GO:0030517	bp	Negative regulation of axon extension	naive	timew2pre:setsmultiple	40,49303	0,4013829	9,749214e-01	1,000000e+00	9,557895e-01	1,000000e+00	-0,5836727	30	NA	NA
GO:0048729	bp	Tissue morphogenesis	naive	timew2pre:setsmultiple	908,51468	0,4768340	9,750082e-01	1,000000e+00	7,982018e-01	1,000000e+00	-0,9152932	497	NA	NA
GO:1902667	bp	Regulation of axon guidance	naive	timew2pre:setsmultiple	43,74372	0,4257547	9,752144e-01	1,000000e+00	9,958290e-01	1,000000e+00	-0,4301056	32	NA	NA
GO:0042100	bp	B cell proliferation	naive	timew2pre:setsmultiple	72,44460	0,3830134	9,752868e-01	1,000000e+00	5,030738e-01	1,000000e+00	-0,9984682	49	NA	NA
GO:0002456	bp	T cell mediated immunity	naive	timew2pre:setsmultiple	100,23938	0,4266985	9,753938e-01	1,000000e+00	6,470588e-01	1,000000e+00	-0,9230328	65	NA	NA
GO:1901652	bp	Response to peptide	naive	timew2pre:setsmultiple	704,06524	0,4729067	9,756793e-01	1,000000e+00	9,500500e-01	1,000000e+00	-0,8166927	390	NA	NA
GO:0000302	bp	Response to reactive oxygen species	naive	timew2pre:setsmultiple	318,24602	0,4498216	9,758339e-01	1,000000e+00	8,828829e-01	1,000000e+00	-0,8126357	185	NA	NA
GO:1902905	bp	Positive regulation of supramolecular fiber organization	naive	timew2pre:setsmultiple	281,23181	0,4482645	9,758385e-01	1,000000e+00	9,300000e-01	1,000000e+00	-0,7515385	165	NA	NA
[truncated: 41,925 more rows]
